# Supplementary material for: Sequence level genome-wide associations for bull production and fertility traits in tropically adapted bulls
Source: BMC Genomics. 2023 Jun 29;24:365. doi: 10.1186/s12864-023-09475-2 (PMC10308662; doi:10.1186/s12864-023-09475-2)
Supplement: Supplementary file 1 — Supplementary Material 1 [file 12864_2023_9475_MOESM1_ESM.txt]

CHR	BP1	BP2	chr	start_pos	end_pos	width	strand	gene_id	gene_name	gene_biotype	GENE	Trait
14	22693673	22693673	14	22640221	22953771	313551	+	ENSBTAG00000044050	XKR4	protein_coding	XKR4	WT
14	22815545	22841041	14	22640221	22953771	313551	+	ENSBTAG00000044050	XKR4	protein_coding	XKR4	WT
14	22969658	23168919	14	23034280	23070124	35845	-	ENSBTAG00000005893	TMEM68	protein_coding	TMEM68	WT
14	22969658	23168919	14	23070145	23095949	25805	+	ENSBTAG00000005898	TGS1	protein_coding	TGS1	WT
14	22969658	23168919	14	23134995	23244752	109758	+	ENSBTAG00000020034	LYN	protein_coding	LYN	WT
14	23278231	23392939	14	23278316	23279689	1374	-	ENSBTAG00000019147	RPS20	protein_coding	RPS20	WT
14	23278231	23392939	14	23279020	23279086	67	-	ENSBTAG00000045097	NA	snoRNA	ENSBTAG00000045097	WT
14	23278231	23392939	14	23293767	23293930	164	+	ENSBTAG00000028889	U1	snRNA	U1	WT
14	23278231	23392939	14	23299177	23300199	1023	-	ENSBTAG00000019145	MOS	protein_coding	MOS	WT
14	23278231	23392939	14	23330541	23375751	45211	-	ENSBTAG00000004022	PLAG1	protein_coding	PLAG1	WT
14	23278231	23392939	14	23376061	23383133	7073	+	ENSBTAG00000049910	CHCHD7	protein_coding	CHCHD7	WT
14	23800240	23912538	14	23815505	23815599	95	+	ENSBTAG00000043923	U6	snRNA	U6	WT
14	23800240	23912538	14	23867153	23883121	15969	-	ENSBTAG00000015637	BPNT2	protein_coding	BPNT2	WT
14	24412431	24430364	14	24365744	24432635	66892	+	ENSBTAG00000050550	FAM110B	protein_coding	FAM110B	WT
14	24490602	24514324	14	24496775	24496930	156	+	ENSBTAG00000047136	NA	protein_coding	ENSBTAG00000047136	WT
6	36604574	36645331	6	36613501	36672493	58993	-	ENSBTAG00000020031	PKD2	protein_coding	PKD2	WT
6	37213594	37213594	6	37181075	37301540	120466	-	ENSBTAG00000005932	FAM184B	protein_coding	FAM184B	WT
6	37522580	37522580	6	37380296	37557106	176811	-	ENSBTAG00000046561	LCORL	protein_coding	LCORL	WT
8	36423425	36453636	8	36145265	36600302	455038	+	ENSBTAG00000010178	PTPRD	protein_coding	PTPRD	WT
23	6399525	6447737	23	6197413	6480455	283043	-	ENSBTAG00000014581	MLIP	protein_coding	MLIP	CS
23	6692720	6752357	23	6591481	6728066	136586	-	ENSBTAG00000017533	LRRC1	protein_coding	LRRC1	CS
12	28909171	28909171	12	28747721	28997274	249554	-	ENSBTAG00000006771	FRY	protein_coding	FRY	SC
2	131302697	131330751	2	131324608	131449347	124740	+	ENSBTAG00000002977	ECE1	protein_coding	ECE1	SC
2	131448704	131609878	2	131324608	131449347	124740	+	ENSBTAG00000002977	ECE1	protein_coding	ECE1	SC
2	131448704	131609878	2	131485408	131837484	352077	+	ENSBTAG00000040215	EIF4G3	protein_coding	EIF4G3	SC
2	131687581	131687666	2	131485408	131837484	352077	+	ENSBTAG00000040215	EIF4G3	protein_coding	EIF4G3	SC
2	131774486	131986530	2	131485408	131837484	352077	+	ENSBTAG00000040215	EIF4G3	protein_coding	EIF4G3	SC
2	131774486	131986530	2	131855266	131891998	36733	+	ENSBTAG00000018656	HP1BP3	protein_coding	HP1BP3	SC
2	131774486	131986530	2	131902269	131915138	12870	+	ENSBTAG00000001082	SH2D5	protein_coding	SH2D5	SC
2	131774486	131986530	2	131917999	131926235	8237	+	ENSBTAG00000050449	NA	protein_coding	ENSBTAG00000050449	SC
2	131774486	131986530	2	131929743	131968598	38856	+	ENSBTAG00000017644	KIF17	protein_coding	KIF17	SC
2	131774486	131986530	2	131971819	131985982	14164	+	ENSBTAG00000006085	DDOST	protein_coding	DDOST	SC
2	131774486	131986530	2	131986298	132006686	20389	-	ENSBTAG00000006084	PINK1	protein_coding	PINK1	SC
2	132037436	132127099	2	132018286	132042156	23871	-	ENSBTAG00000052516	CDA	protein_coding	CDA	SC
2	132037436	132127099	2	132076687	132077658	972	-	ENSBTAG00000046988	FAM43B	protein_coding	FAM43B	SC
2	132037436	132127099	2	132076996	132079294	2299	+	ENSBTAG00000049959	NA	protein_coding	ENSBTAG00000049959	SC
2	132037436	132127099	2	132108831	132109847	1017	-	ENSBTAG00000055116	NA	protein_coding	ENSBTAG00000055116	SC
2	132037436	132127099	2	132115901	132123552	7652	+	ENSBTAG00000020850	MUL1	protein_coding	MUL1	SC
2	132192436	132437628	2	132188484	132228732	40249	+	ENSBTAG00000050271	NA	lncRNA	ENSBTAG00000050271	SC
2	132192436	132437628	2	132262279	132314628	52350	-	ENSBTAG00000013511	VWA5B1	protein_coding	VWA5B1	SC
2	132894274	132964197	2	132915932	133020007	104076	+	ENSBTAG00000007998	TMCO4	protein_coding	TMCO4	SC
2	133026180	133049443	2	133022950	133035378	12429	-	ENSBTAG00000007996	HTR6	protein_coding	HTR6	SC
2	133026180	133049443	2	133045370	133056409	11040	-	ENSBTAG00000005140	NA	protein_coding	ENSBTAG00000005140	SC
2	133178745	133301815	2	133201115	133340081	138967	+	ENSBTAG00000004554	CAPZB	protein_coding	CAPZB	SC
2	133396111	133601079	2	133387813	133397275	9463	-	ENSBTAG00000026758	NA	protein_coding	ENSBTAG00000026758	SC
2	133396111	133601079	2	133405836	133411304	5469	-	ENSBTAG00000011951	MRTO4	protein_coding	MRTO4	SC
2	133396111	133601079	2	133406871	133434408	27538	+	ENSBTAG00000011950	EMC1	protein_coding	EMC1	SC
2	133396111	133601079	2	133418331	133418462	132	+	ENSBTAG00000052114	NA	snoRNA	ENSBTAG00000052114	SC
2	133396111	133601079	2	133428969	133429056	88	-	ENSBTAG00000044375	SNORA70	snoRNA	SNORA70	SC
2	133396111	133601079	2	133452143	133589435	137293	+	ENSBTAG00000015240	UBR4	protein_coding	UBR4	SC
2	133683471	133730804	2	133703020	133703183	164	-	ENSBTAG00000051731	U1	snRNA	U1	SC
2	133683471	133730804	2	133705999	133751262	45264	+	ENSBTAG00000030340	IFFO2	protein_coding	IFFO2	SC
2	133937582	134235245	2	133926471	134029644	103174	-	ENSBTAG00000014967	PAX7	protein_coding	PAX7	SC
2	133937582	134235245	2	134156462	134190663	34202	-	ENSBTAG00000030322	KLHDC7A	protein_coding	KLHDC7A	SC
2	133937582	134235245	2	134214256	134218603	4348	+	ENSBTAG00000054138	NA	lncRNA	ENSBTAG00000054138	SC
2	133937582	134235245	2	134229461	134230501	1041	-	ENSBTAG00000053388	NA	protein_coding	ENSBTAG00000053388	SC
2	135213673	135228685	2	135211439	135237283	25845	+	ENSBTAG00000008579	RCC2	protein_coding	RCC2	SC
2	63127775	63127775	2	62784836	63181459	396624	-	ENSBTAG00000018744	MGAT5	protein_coding	MGAT5	SC
5	56603685	56952406	5	56789495	56795018	5524	+	ENSBTAG00000013315	ATP5F1B	protein_coding	ATP5F1B	SC
5	56603685	56952406	5	56790501	56790575	75	+	ENSBTAG00000043048	SNORD59A	snoRNA	SNORD59A	SC
5	56603685	56952406	5	56791576	56791646	71	+	ENSBTAG00000042677	bta-mir-677	snoRNA	bta-mir-677	SC
5	56603685	56952406	5	56791577	56791642	66	+	ENSBTAG00000049930	bta-mir-677	miRNA	bta-mir-677	SC
5	56603685	56952406	5	56796775	56831748	34974	+	ENSBTAG00000017840	BAZ2A	protein_coding	BAZ2A	SC
5	56603685	56952406	5	56836859	56890516	53658	-	ENSBTAG00000017830	RBMS2	protein_coding	RBMS2	SC
5	56603685	56952406	5	56893433	56925355	31923	-	ENSBTAG00000009281	SPRYD4	protein_coding	SPRYD4	SC
5	56603685	56952406	5	56910794	56923321	12528	+	ENSBTAG00000009284	GLS2	protein_coding	GLS2	SC
5	56603685	56952406	5	56934066	56938031	3966	+	ENSBTAG00000010127	MIP	protein_coding	MIP	SC
5	56603685	56952406	5	56937139	56964713	27575	+	ENSBTAG00000020459	TIMELESS	protein_coding	TIMELESS	SC
5	57127665	57427069	5	57103613	57130431	26819	+	ENSBTAG00000026754	RNF41	protein_coding	RNF41	SC
5	57127665	57427069	5	57140987	57161786	20800	+	ENSBTAG00000014697	SMARCC2	protein_coding	SMARCC2	SC
5	57127665	57427069	5	57161869	57164985	3117	-	ENSBTAG00000010799	MYL6	protein_coding	MYL6	SC
5	57127665	57427069	5	57165321	57168025	2705	-	ENSBTAG00000031217	MYL6B	protein_coding	MYL6B	SC
5	57127665	57427069	5	57179946	57194004	14059	-	ENSBTAG00000009543	ESYT1	protein_coding	ESYT1	SC
5	57127665	57427069	5	57197914	57205232	7319	-	ENSBTAG00000009542	ZC3H10	protein_coding	ZC3H10	SC
5	57127665	57427069	5	57208094	57214801	6708	-	ENSBTAG00000010451	PA2G4	protein_coding	PA2G4	SC
5	57127665	57427069	5	57215784	57236737	20954	-	ENSBTAG00000010444	ERBB3	protein_coding	ERBB3	SC
5	57127665	57427069	5	57279798	57283196	3399	-	ENSBTAG00000038896	RPS26	protein_coding	RPS26	SC
5	57127665	57427069	5	57292528	57302803	10276	-	ENSBTAG00000012636	IKZF4	protein_coding	IKZF4	SC
5	57127665	57427069	5	57314953	57319225	4273	-	ENSBTAG00000006160	SUOX	protein_coding	SUOX	SC
5	57127665	57427069	5	57321765	57337350	15586	-	ENSBTAG00000014129	RAB5B	protein_coding	RAB5B	SC
5	57127665	57427069	5	57339030	57344446	5417	-	ENSBTAG00000004021	CDK2	protein_coding	CDK2	SC
5	57127665	57427069	5	57343063	57353330	10268	+	ENSBTAG00000004019	PMEL	protein_coding	PMEL	SC
5	57127665	57427069	5	57353452	57376105	22654	-	ENSBTAG00000004018	DGKA	protein_coding	DGKA	SC
5	57127665	57427069	5	57378226	57399551	21326	+	ENSBTAG00000031146	PYM1	protein_coding	PYM1	SC
5	57127665	57427069	5	57426768	57433048	6281	+	ENSBTAG00000009051	MMP19	protein_coding	MMP19	SC
5	59368517	59424829	5	59414003	59414972	970	+	ENSBTAG00000052581	OR9K2DP	pseudogene	OR9K2DP	SC
5	60119478	60123053	5	60031676	60161682	130007	-	ENSBTAG00000003183	NTN4	protein_coding	NTN4	SC
5	60246271	60257320	5	60222922	60248210	25289	-	ENSBTAG00000016274	CCDC38	protein_coding	CCDC38	SC
5	60246271	60257320	5	60255971	60270687	14717	+	ENSBTAG00000016275	AMDHD1	protein_coding	AMDHD1	SC
5	60381599	60511391	5	60480235	60548556	68322	+	ENSBTAG00000001509	ELK3	protein_coding	ELK3	SC
5	60657293	60657293	5	60554135	60664570	110436	-	ENSBTAG00000001510	CDK17	protein_coding	CDK17	SC
5	60754399	60786365	5	60753106	60789924	36819	+	ENSBTAG00000002251	NA	protein_coding	ENSBTAG00000002251	SC
5	60892506	60892506	5	60796779	61065110	268332	+	ENSBTAG00000015792	CFAP54	protein_coding	CFAP54	SC
5	60949517	61029450	5	60796779	61065110	268332	+	ENSBTAG00000015792	CFAP54	protein_coding	CFAP54	SC
5	61767275	62183400	5	61739428	61773253	33826	+	ENSBTAG00000054474	NA	lncRNA	ENSBTAG00000054474	SC
5	61767275	62183400	5	61772724	61772889	166	+	ENSBTAG00000052500	NA	misc_RNA	ENSBTAG00000052500	SC
5	61767275	62183400	5	61773018	61773210	193	+	ENSBTAG00000053078	NA	misc_RNA	ENSBTAG00000053078	SC
5	61767275	62183400	5	61775955	61776054	100	+	ENSBTAG00000029917	bta-mir-135a-2	miRNA	bta-mir-135a-2	SC
5	61767275	62183400	5	61776325	61776474	150	+	ENSBTAG00000052477	NA	misc_RNA	ENSBTAG00000052477	SC
5	61767275	62183400	5	62050711	62051115	405	-	ENSBTAG00000045919	NA	protein_coding	ENSBTAG00000045919	SC
5	62648687	62824906	5	62686936	62712545	25610	+	ENSBTAG00000004240	TMPO	protein_coding	TMPO	SC
5	62648687	62824906	5	62746005	62752373	6369	+	ENSBTAG00000012890	SLC25A3	protein_coding	SLC25A3	SC
5	62648687	62824906	5	62750796	62751043	248	+	ENSBTAG00000042417	SNORA53	snoRNA	SNORA53	SC
5	62648687	62824906	5	62757513	62781346	23834	-	ENSBTAG00000021660	IKBIP	protein_coding	IKBIP	SC
5	62648687	62824906	5	62784906	62888247	103342	+	ENSBTAG00000021661	APAF1	protein_coding	APAF1	SC
5	62892833	62984184	5	62889233	63318266	429034	-	ENSBTAG00000030994	NA	protein_coding	ENSBTAG00000030994	SC
5	63036841	63110188	5	62889233	63318266	429034	-	ENSBTAG00000030994	NA	protein_coding	ENSBTAG00000030994	SC
5	62892833	62984184	5	62897168	62900205	3038	-	ENSBTAG00000025812	NA	protein_coding	ENSBTAG00000025812	SC
5	64475403	64475430	5	64396366	64475743	79378	+	ENSBTAG00000013596	NR1H4	protein_coding	NR1H4	SC
5	65046791	65046791	5	65045132	65111413	66282	-	ENSBTAG00000011525	SLC5A8	protein_coding	SLC5A8	SC
5	65348034	65436716	5	65398362	65500279	101918	+	ENSBTAG00000011392	MYBPC1	protein_coding	MYBPC1	SC
5	65617064	65625662	5	65570868	65655965	85098	-	ENSBTAG00000019409	GNPTAB	protein_coding	GNPTAB	SC
5	65698572	65850831	5	65703174	65738912	35739	+	ENSBTAG00000017287	DRAM1	protein_coding	DRAM1	SC
5	65698572	65850831	5	65786921	65789646	2726	+	ENSBTAG00000012793	NA	protein_coding	ENSBTAG00000012793	SC
5	65698572	65850831	5	65820520	65886932	66413	-	ENSBTAG00000000021	WASHC3	protein_coding	WASHC3	SC
5	66049897	66182236	5	66136704	66143243	6540	-	ENSBTAG00000051413	NA	protein_coding	ENSBTAG00000051413	SC
5	39906077	39906119	5	39772742	40037754	265013	-	ENSBTAG00000020679	CNTN1	protein_coding	CNTN1	SC
5	40523276	40523276	5	40461232	40666425	205194	-	ENSBTAG00000016260	LRRK2	protein_coding	LRRK2	SC
5	42193208	42219691	5	42193677	42472416	278740	+	ENSBTAG00000020914	CPNE8	protein_coding	CPNE8	SC
5	42406844	42717409	5	42193677	42472416	278740	+	ENSBTAG00000020914	CPNE8	protein_coding	CPNE8	SC
5	42406844	42717409	5	42611538	42884729	273192	+	ENSBTAG00000015311	PTPRR	protein_coding	PTPRR	SC
5	42775029	43032307	5	42611538	42884729	273192	+	ENSBTAG00000015311	PTPRR	protein_coding	PTPRR	SC
5	42406844	42717409	5	42690468	42690587	120	+	ENSBTAG00000036950	5S_rRNA	rRNA	5S_rRNA	SC
5	42775029	43032307	5	42885405	43010556	125152	+	ENSBTAG00000015296	PTPRB	protein_coding	PTPRB	SC
5	42775029	43032307	5	43005189	43005268	80	+	ENSBTAG00000052756	bta-mir-2284z-5	miRNA	bta-mir-2284z-5	SC
5	43238482	43326302	5	43134292	43266434	132143	-	ENSBTAG00000003748	CNOT2	protein_coding	CNOT2	SC
5	43553332	43830538	5	43516703	43642194	125492	-	ENSBTAG00000014829	MYRFL	protein_coding	MYRFL	SC
5	43553332	43830538	5	43637280	43651929	14650	+	ENSBTAG00000050148	NA	pseudogene	ENSBTAG00000050148	SC
5	43553332	43830538	5	43657005	43713702	56698	-	ENSBTAG00000031950	RAB3IP	protein_coding	RAB3IP	SC
5	43553332	43830538	5	43762572	43817060	54489	+	ENSBTAG00000002931	BEST3	protein_coding	BEST3	SC
5	44042262	44178316	5	44086246	44110850	24605	-	ENSBTAG00000002256	YEATS4	protein_coding	YEATS4	SC
5	44042262	44178316	5	44119611	44125565	5955	-	ENSBTAG00000011941	LYZ1	protein_coding	LYZ1	SC
5	44042262	44178316	5	44134487	44134575	89	+	ENSBTAG00000044377	U5	snRNA	U5	SC
5	44042262	44178316	5	44158508	44158611	104	+	ENSBTAG00000048739	U6	snRNA	U6	SC
5	44489745	44895888	5	44505113	44505215	103	+	ENSBTAG00000043369	U6	snRNA	U6	SC
5	44489745	44895888	5	44506989	44515796	8808	-	ENSBTAG00000026779	LYZ	protein_coding	LYZ	SC
5	44489745	44895888	5	44560547	44588478	27932	-	ENSBTAG00000007323	CPSF6	protein_coding	CPSF6	SC
5	44489745	44895888	5	44681351	44681707	357	-	ENSBTAG00000002741	NA	protein_coding	ENSBTAG00000002741	SC
5	44489745	44895888	5	44707956	44708062	107	+	ENSBTAG00000044636	NA	snoRNA	ENSBTAG00000044636	SC
5	44489745	44895888	5	44876588	44960458	83871	+	ENSBTAG00000013496	CPM	protein_coding	CPM	SC
5	44959796	45017191	5	44876588	44960458	83871	+	ENSBTAG00000013496	CPM	protein_coding	CPM	SC
5	44959796	45017191	5	44979892	45005325	25434	-	ENSBTAG00000010422	MDM2	protein_coding	MDM2	SC
5	44959796	45017191	5	44983558	45019012	35455	+	ENSBTAG00000051975	NA	protein_coding	ENSBTAG00000051975	SC
5	45593277	46649345	5	45624462	45629336	4875	+	ENSBTAG00000012529	IFNG	protein_coding	IFNG	SC
5	45593277	46649345	5	46121140	46131988	10849	-	ENSBTAG00000007256	DYRK2	protein_coding	DYRK2	SC
5	45593277	46649345	5	46494871	46529168	34298	-	ENSBTAG00000009939	CAND1	protein_coding	CAND1	SC
5	45593277	46649345	5	46529364	46581342	51979	+	ENSBTAG00000053087	NA	lncRNA	ENSBTAG00000053087	SC
5	46771866	49487196	5	47140111	47474250	334140	+	ENSBTAG00000033726	GRIP1	protein_coding	GRIP1	SC
5	46771866	49487196	5	47374718	47374882	165	+	ENSBTAG00000028990	U1	snRNA	U1	SC
5	46771866	49487196	5	47481804	47519482	37679	-	ENSBTAG00000020806	HELB	protein_coding	HELB	SC
5	46771866	49487196	5	47504807	47505199	393	+	ENSBTAG00000053419	NA	protein_coding	ENSBTAG00000053419	SC
5	46771866	49487196	5	47564309	47624668	60360	-	ENSBTAG00000007636	IRAK3	protein_coding	IRAK3	SC
5	46771866	49487196	5	47632527	47634494	1968	-	ENSBTAG00000052954	NA	protein_coding	ENSBTAG00000052954	SC
5	46771866	49487196	5	47645210	47661694	16485	+	ENSBTAG00000026993	TMBIM4	protein_coding	TMBIM4	SC
5	46771866	49487196	5	47669190	47673186	3997	+	ENSBTAG00000002004	LLPH	protein_coding	LLPH	SC
5	46771866	49487196	5	47717635	47717752	118	-	ENSBTAG00000045454	5S_rRNA	rRNA	5S_rRNA	SC
5	46771866	49487196	5	47819505	47966760	147256	-	ENSBTAG00000044118	HMGA2	protein_coding	HMGA2	SC
5	46771866	49487196	5	47929780	47929899	120	-	ENSBTAG00000030111	bta-mir-763	miRNA	bta-mir-763	SC
5	46771866	49487196	5	48332243	48512740	180498	-	ENSBTAG00000044017	MSRB3	protein_coding	MSRB3	SC
5	46771866	49487196	5	48542860	48614389	71530	-	ENSBTAG00000039435	LEMD3	protein_coding	LEMD3	SC
5	46771866	49487196	5	48687578	48779884	92307	+	ENSBTAG00000014758	WIF1	protein_coding	WIF1	SC
5	46771866	49487196	5	48767193	48767299	107	+	ENSBTAG00000042928	U6	snRNA	U6	SC
5	46771866	49487196	5	48952181	49035846	83666	-	ENSBTAG00000011352	TBC1D30	protein_coding	TBC1D30	SC
5	46771866	49487196	5	49017944	49018762	819	+	ENSBTAG00000000237	NA	protein_coding	ENSBTAG00000000237	SC
5	46771866	49487196	5	49053812	49103597	49786	+	ENSBTAG00000017465	GNS	protein_coding	GNS	SC
5	46771866	49487196	5	49114394	49190776	76383	-	ENSBTAG00000051013	RASSF3	protein_coding	RASSF3	SC
5	46771866	49487196	5	49220271	49220397	127	-	ENSBTAG00000047273	5S_rRNA	rRNA	5S_rRNA	SC
5	46771866	49487196	5	49272465	49315761	43297	-	ENSBTAG00000017401	TBK1	protein_coding	TBK1	SC
5	46771866	49487196	5	49300788	49300857	70	+	ENSBTAG00000052994	bta-mir-2285f-1	miRNA	bta-mir-2285f-1	SC
5	46771866	49487196	5	49320765	49468018	147254	-	ENSBTAG00000026962	XPOT	protein_coding	XPOT	SC
5	46771866	49487196	5	49376642	49456410	79769	+	ENSBTAG00000018861	C5H12orf56	protein_coding	C5H12orf56	SC
5	49566918	49999417	5	49582752	49890496	307745	-	ENSBTAG00000011892	SRGAP1	protein_coding	SRGAP1	SC
5	49566918	49999417	5	49899198	49908149	8952	-	ENSBTAG00000051362	NA	lncRNA	ENSBTAG00000051362	SC
5	49566918	49999417	5	49919291	49945730	26440	-	ENSBTAG00000004753	RXYLT1	protein_coding	RXYLT1	SC
5	50663349	50820052	5	50634073	50938091	304019	+	ENSBTAG00000011857	PPM1H	protein_coding	PPM1H	SC
5	50901796	50901796	5	50634073	50938091	304019	+	ENSBTAG00000011857	PPM1H	protein_coding	PPM1H	SC
5	51722805	51928865	5	51752422	51924620	172199	+	ENSBTAG00000047818	TAFA2	protein_coding	TAFA2	SC
5	53837674	54004136	5	53698084	53892992	194909	-	ENSBTAG00000021287	SLC16A7	protein_coding	SLC16A7	SC
5	53837674	54004136	5	53840974	53842000	1027	+	ENSBTAG00000053531	NA	protein_coding	ENSBTAG00000053531	SC
5	55472745	56266503	5	55516050	55539039	22990	-	ENSBTAG00000017543	ATP23	protein_coding	ATP23	SC
5	55472745	56266503	5	55634355	55656768	22414	+	ENSBTAG00000016508	CTDSP2	protein_coding	CTDSP2	SC
5	55472745	56266503	5	55652073	55652156	84	+	ENSBTAG00000029869	bta-mir-26a-2	miRNA	bta-mir-26a-2	SC
5	55472745	56266503	5	55657654	55676222	18569	+	ENSBTAG00000016913	AVIL	protein_coding	AVIL	SC
5	55472745	56266503	5	55677211	55685370	8160	-	ENSBTAG00000016912	TSFM	protein_coding	TSFM	SC
5	55472745	56266503	5	55685470	55699636	14167	-	ENSBTAG00000016910	EEF1AKMT3	protein_coding	EEF1AKMT3	SC
5	55472745	56266503	5	55693579	55697768	4190	+	ENSBTAG00000016908	METTL1	protein_coding	METTL1	SC
5	55472745	56266503	5	55698030	55704141	6112	+	ENSBTAG00000016906	CYP27B1	protein_coding	CYP27B1	SC
5	55472745	56266503	5	55705886	55710394	4509	-	ENSBTAG00000016904	MARCHF9	protein_coding	MARCHF9	SC
5	55472745	56266503	5	55713433	55717031	3599	+	ENSBTAG00000007160	CDK4	protein_coding	CDK4	SC
5	55472745	56266503	5	55716601	55719301	2701	-	ENSBTAG00000007158	TSPAN31	protein_coding	TSPAN31	SC
5	55472745	56266503	5	55721786	55736914	15129	+	ENSBTAG00000007156	AGAP2	protein_coding	AGAP2	SC
5	55472745	56266503	5	55731741	55779980	48240	-	ENSBTAG00000007152	OS9	protein_coding	OS9	SC
5	55472745	56266503	5	55780373	55780606	234	+	ENSBTAG00000050652	NA	protein_coding	ENSBTAG00000050652	SC
5	55472745	56266503	5	55853206	55853442	237	-	ENSBTAG00000049386	NA	protein_coding	ENSBTAG00000049386	SC
5	55472745	56266503	5	55856907	55863814	6908	+	ENSBTAG00000004494	B4GALNT1	protein_coding	B4GALNT1	SC
5	55472745	56266503	5	55863909	55870734	6826	-	ENSBTAG00000023289	SLC26A10	protein_coding	SLC26A10	SC
5	55472745	56266503	5	55872512	55879740	7229	-	ENSBTAG00000018003	ARHGEF25	protein_coding	ARHGEF25	SC
5	55472745	56266503	5	55880132	55885193	5062	-	ENSBTAG00000018002	DTX3	protein_coding	DTX3	SC
5	55472745	56266503	5	55886481	55898381	11901	-	ENSBTAG00000003942	PIP4K2C	protein_coding	PIP4K2C	SC
5	55472745	56266503	5	55900690	55902019	1330	-	ENSBTAG00000051574	NA	protein_coding	ENSBTAG00000051574	SC
5	55472745	56266503	5	55902461	55931562	29102	-	ENSBTAG00000021336	KIF5A	protein_coding	KIF5A	SC
5	55472745	56266503	5	55905833	55915193	9361	+	ENSBTAG00000051593	NA	protein_coding	ENSBTAG00000051593	SC
5	55472745	56266503	5	55932944	55946889	13946	+	ENSBTAG00000010624	DCTN2	protein_coding	DCTN2	SC
5	55472745	56266503	5	55947935	55953054	5120	-	ENSBTAG00000010616	MBD6	protein_coding	MBD6	SC
5	55472745	56266503	5	55955676	55960509	4834	+	ENSBTAG00000031544	DDIT3	protein_coding	DDIT3	SC
5	55472745	56266503	5	55960451	55988093	27643	-	ENSBTAG00000018405	MARS1	protein_coding	MARS1	SC
5	55472745	56266503	5	55964466	55964538	73	-	ENSBTAG00000044363	bta-mir-2430	miRNA	bta-mir-2430	SC
5	55472745	56266503	5	55984863	55992412	7550	+	ENSBTAG00000018403	ARHGAP9	protein_coding	ARHGAP9	SC
5	55472745	56266503	5	55992686	56003064	10379	-	ENSBTAG00000006631	GLI1	protein_coding	GLI1	SC
5	55472745	56266503	5	56005014	56006928	1915	-	ENSBTAG00000006599	INHBE	protein_coding	INHBE	SC
5	55472745	56266503	5	56011447	56022178	10732	-	ENSBTAG00000019084	INHBC	protein_coding	INHBC	SC
5	55472745	56266503	5	56081334	56191524	110191	+	ENSBTAG00000018361	R3HDM2	protein_coding	R3HDM2	SC
5	55472745	56266503	5	56193684	56200300	6617	+	ENSBTAG00000018358	STAC3	protein_coding	STAC3	SC
5	55472745	56266503	5	56205859	56208161	2303	+	ENSBTAG00000031503	NDUFA4L2	protein_coding	NDUFA4L2	SC
5	55472745	56266503	5	56208141	56213412	5272	-	ENSBTAG00000031500	SHMT2	protein_coding	SHMT2	SC
5	55472745	56266503	5	56216259	56225814	9556	-	ENSBTAG00000047650	NXPH4	protein_coding	NXPH4	SC
5	55472745	56266503	5	56230519	56310118	79600	-	ENSBTAG00000010830	LRP1	protein_coding	LRP1	SC
5	56329963	56394760	5	56325609	56339539	13931	+	ENSBTAG00000006335	STAT6	protein_coding	STAT6	SC
5	56329963	56394760	5	56340377	56346527	6151	-	ENSBTAG00000006324	NAB2	protein_coding	NAB2	SC
5	56329963	56394760	5	56354793	56355368	576	-	ENSBTAG00000031076	NA	protein_coding	ENSBTAG00000031076	SC
5	56329963	56394760	5	56356649	56375772	19124	+	ENSBTAG00000014659	NEMP1	protein_coding	NEMP1	SC
5	56329963	56394760	5	56378741	56406111	27371	+	ENSBTAG00000014655	MYO1A	protein_coding	MYO1A	SC
5	56603685	56952406	5	56601985	56614396	12412	-	ENSBTAG00000051761	NA	protein_coding	ENSBTAG00000051761	SC
5	56603685	56952406	5	56645578	56645657	80	+	ENSBTAG00000042169	NA	snoRNA	ENSBTAG00000042169	SC
5	56603685	56952406	5	56645822	56645893	72	+	ENSBTAG00000043104	NA	snoRNA	ENSBTAG00000043104	SC
5	56603685	56952406	5	56674172	56696104	21933	-	ENSBTAG00000011720	HSD17B6	protein_coding	HSD17B6	SC
5	56603685	56952406	5	56711750	56729540	17791	+	ENSBTAG00000044000	PRIM1	protein_coding	PRIM1	SC
5	56603685	56952406	5	56711826	56743636	31811	+	ENSBTAG00000010701	NACA	protein_coding	NACA	SC
5	56603685	56952406	5	56758238	56759353	1116	+	ENSBTAG00000055262	NA	protein_coding	ENSBTAG00000055262	SC
5	56603685	56952406	5	56760933	56782192	21260	+	ENSBTAG00000017967	PTGES3	protein_coding	PTGES3	SC
X	45099042	47853996	X	45150536	45151390	855	+	ENSBTAG00000048495	NA	protein_coding	ENSBTAG00000048495	SC
X	90508514	97182796	X	94232113	94370235	138123	-	ENSBTAG00000047416	HEPH	protein_coding	HEPH	SC
X	45099042	47853996	X	45209466	45296719	87254	+	ENSBTAG00000038815	DIAPH2	protein_coding	DIAPH2	SC
X	90508514	97182796	X	94489440	94560163	70724	+	ENSBTAG00000015769	VSIG4	protein_coding	VSIG4	SC
X	45099042	47853996	X	45265286	45265418	133	-	ENSBTAG00000042743	SNORA70	snoRNA	SNORA70	SC
X	45099042	47853996	X	45454447	46021747	567301	+	ENSBTAG00000050709	NA	protein_coding	ENSBTAG00000050709	SC
X	90508514	97182796	X	94562822	94562929	108	-	ENSBTAG00000036418	bta-mir-223	miRNA	bta-mir-223	SC
X	90508514	97182796	X	94696646	94769333	72688	-	ENSBTAG00000003418	MSN	protein_coding	MSN	SC
X	90508514	97182796	X	94949495	94970026	20532	+	ENSBTAG00000002210	LAS1L	protein_coding	LAS1L	SC
X	90508514	97182796	X	94980266	95154879	174614	-	ENSBTAG00000002206	ZC3H12B	protein_coding	ZC3H12B	SC
X	90508514	97182796	X	95111467	95115521	4055	+	ENSBTAG00000052467	NA	protein_coding	ENSBTAG00000052467	SC
X	90508514	97182796	X	95484851	95485960	1110	-	ENSBTAG00000048330	NA	protein_coding	ENSBTAG00000048330	SC
X	90508514	97182796	X	95636726	95712638	75913	+	ENSBTAG00000003779	ZC4H2	protein_coding	ZC4H2	SC
X	90508514	97182796	X	95777756	95778217	462	-	ENSBTAG00000045736	NA	protein_coding	ENSBTAG00000045736	SC
X	90508514	97182796	X	95781075	96061928	280854	+	ENSBTAG00000035705	MTMR8	protein_coding	MTMR8	SC
X	90508514	97182796	X	95899661	95899764	104	-	ENSBTAG00000045464	U6	snRNA	U6	SC
X	90508514	97182796	X	96040828	96041388	561	-	ENSBTAG00000046004	NA	protein_coding	ENSBTAG00000046004	SC
X	45099042	47853996	X	45684507	45688637	4131	-	ENSBTAG00000005395	NA	protein_coding	ENSBTAG00000005395	SC
X	90508514	97182796	X	96102890	96104560	1671	+	ENSBTAG00000007211	ASB12	protein_coding	ASB12	SC
X	45099042	47853996	X	45933480	45933605	126	+	ENSBTAG00000048028	NA	snRNA	ENSBTAG00000048028	SC
X	90508514	97182796	X	96120226	96146246	26021	+	ENSBTAG00000008839	AMER1	protein_coding	AMER1	SC
X	45099042	47853996	X	46292477	46292866	390	-	ENSBTAG00000016019	NA	protein_coding	ENSBTAG00000016019	SC
X	90508514	97182796	X	96256712	96675377	418666	+	ENSBTAG00000012729	ARHGEF9	protein_coding	ARHGEF9	SC
X	45099042	47853996	X	47179812	47180657	846	-	ENSBTAG00000032923	NA	protein_coding	ENSBTAG00000032923	SC
X	90508514	97182796	X	96454651	96454747	97	+	ENSBTAG00000043869	bta-mir-1468	miRNA	bta-mir-1468	SC
X	90508514	97182796	X	96824628	96825377	750	+	ENSBTAG00000017948	SPIN4	protein_coding	SPIN4	SC
X	90508514	97182796	X	96894030	96906383	12354	+	ENSBTAG00000004151	NA	protein_coding	ENSBTAG00000004151	SC
X	90508514	97182796	X	97041482	97180135	138654	+	ENSBTAG00000008911	NA	protein_coding	ENSBTAG00000008911	SC
X	97242510	98312823	X	97356117	97357613	1497	+	ENSBTAG00000016186	NA	protein_coding	ENSBTAG00000016186	SC
X	97242510	98312823	X	97374437	97374715	279	-	ENSBTAG00000049686	NA	protein_coding	ENSBTAG00000049686	SC
X	97242510	98312823	X	97376400	97376702	303	-	ENSBTAG00000053725	NA	processed_pseudogene	ENSBTAG00000053725	SC
X	97242510	98312823	X	97435741	97465361	29621	-	ENSBTAG00000002956	ZNF674	protein_coding	ZNF674	SC
X	97242510	98312823	X	97742606	97742711	106	-	ENSBTAG00000042934	U6	snRNA	U6	SC
X	97242510	98312823	X	98125920	98126030	111	+	ENSBTAG00000029904	bta-mir-222	miRNA	bta-mir-222	SC
X	97242510	98312823	X	98126615	98126724	110	+	ENSBTAG00000029803	bta-mir-221	miRNA	bta-mir-221	SC
X	98383411	99703084	X	98556749	98600578	43830	+	ENSBTAG00000020717	DIPK2B	protein_coding	DIPK2B	SC
X	98383411	99703084	X	98634552	98814092	179541	-	ENSBTAG00000003740	KDM6A	protein_coding	KDM6A	SC
X	98383411	99703084	X	98836526	98837418	893	-	ENSBTAG00000001809	DUSP21	protein_coding	DUSP21	SC
X	98383411	99703084	X	98892373	98892621	249	-	ENSBTAG00000046794	NA	protein_coding	ENSBTAG00000046794	SC
X	98383411	99703084	X	99086562	99097626	11065	+	ENSBTAG00000001637	FUNDC1	protein_coding	FUNDC1	SC
X	98383411	99703084	X	99290674	99487402	196729	+	ENSBTAG00000053072	EFHC2	protein_coding	EFHC2	SC
X	98383411	99703084	X	99332166	99332528	363	-	ENSBTAG00000052660	NA	processed_pseudogene	ENSBTAG00000052660	SC
X	98383411	99703084	X	99678423	99705345	26923	+	ENSBTAG00000012623	NDP	protein_coding	NDP	SC
X	98383411	99703084	X	99679883	99722652	42770	-	ENSBTAG00000055248	NA	protein_coding	ENSBTAG00000055248	SC
X	99754054	102901990	X	99790477	99912393	121917	+	ENSBTAG00000001288	MAOB	protein_coding	MAOB	SC
X	99754054	102901990	X	99933437	100014113	80677	-	ENSBTAG00000016206	MAOA	protein_coding	MAOA	SC
X	99754054	102901990	X	100818354	100819255	902	+	ENSBTAG00000037883	PPP1R2C	protein_coding	PPP1R2C	SC
X	99754054	102901990	X	101490570	101490672	103	+	ENSBTAG00000045107	U6	snRNA	U6	SC
X	99754054	102901990	X	101700057	102072977	372921	+	ENSBTAG00000020136	CASK	protein_coding	CASK	SC
X	99754054	102901990	X	101703765	101703860	96	+	ENSBTAG00000044503	U6	snRNA	U6	SC
X	99754054	102901990	X	101900340	101901350	1011	-	ENSBTAG00000045934	GPR82	protein_coding	GPR82	SC
X	99754054	102901990	X	101924660	101925790	1131	-	ENSBTAG00000020144	GPR34	protein_coding	GPR34	SC
X	99754054	102901990	X	102107776	102179475	71700	-	ENSBTAG00000046407	NYX	protein_coding	NYX	SC
X	99754054	102901990	X	102219297	102232936	13640	-	ENSBTAG00000035907	DDX3X	protein_coding	DDX3X	SC
X	52193433	52694035	X	52203745	52205702	1958	+	ENSBTAG00000014223	NA	protein_coding	ENSBTAG00000014223	SC
X	52193433	52694035	X	52260731	52264793	4063	+	ENSBTAG00000032450	NA	protein_coding	ENSBTAG00000032450	SC
X	52193433	52694035	X	52344216	52345355	1140	+	ENSBTAG00000022204	NA	protein_coding	ENSBTAG00000022204	SC
X	52193433	52694035	X	52393462	52395674	2213	+	ENSBTAG00000049730	TCEAL1	protein_coding	TCEAL1	SC
X	99754054	102901990	X	102297540	102298155	616	-	ENSBTAG00000053853	NA	protein_coding	ENSBTAG00000053853	SC
X	99754054	102901990	X	102323656	102437200	113545	-	ENSBTAG00000006242	USP9X	protein_coding	USP9X	SC
X	52193433	52694035	X	52424387	52436523	12137	-	ENSBTAG00000001311	MORF4L2	protein_coding	MORF4L2	SC
X	52193433	52694035	X	52465557	52478436	12880	-	ENSBTAG00000003320	GLRA4	protein_coding	GLRA4	SC
X	52193433	52694035	X	52543967	52560839	16873	+	ENSBTAG00000006977	PLP1	protein_coding	PLP1	SC
X	99754054	102901990	X	102374716	102377028	2313	+	ENSBTAG00000049862	NA	protein_coding	ENSBTAG00000049862	SC
X	52193433	52694035	X	52598488	52605804	7317	-	ENSBTAG00000019820	RAB9B	protein_coding	RAB9B	SC
X	52193433	52694035	X	52663955	52665107	1153	-	ENSBTAG00000047211	NA	protein_coding	ENSBTAG00000047211	SC
X	52193433	52694035	X	52672203	52675609	3407	+	ENSBTAG00000052155	NA	protein_coding	ENSBTAG00000052155	SC
X	52193433	52694035	X	52690601	52690707	107	-	ENSBTAG00000053141	U6	snRNA	U6	SC
X	99754054	102901990	X	102727884	102728396	513	+	ENSBTAG00000030490	NA	protein_coding	ENSBTAG00000030490	SC
X	52779596	55082002	X	52795553	52807365	11813	-	ENSBTAG00000054469	SLC25A53	protein_coding	SLC25A53	SC
X	52779596	55082002	X	52807593	52809157	1565	+	ENSBTAG00000052647	NA	lncRNA	ENSBTAG00000052647	SC
X	52779596	55082002	X	52869224	52893759	24536	+	ENSBTAG00000004008	FAM199X	protein_coding	FAM199X	SC
X	99754054	102901990	X	102781099	102841483	60385	+	ENSBTAG00000011790	MED14	protein_coding	MED14	SC
X	99754054	102901990	X	102845418	102865145	19728	+	ENSBTAG00000011788	CXHXorf38	protein_coding	CXHXorf38	SC
X	99754054	102901990	X	102871366	102872059	694	-	ENSBTAG00000011783	MPC1L	protein_coding	MPC1L	SC
X	52779596	55082002	X	52955361	52961688	6328	-	ENSBTAG00000005953	ESX1	protein_coding	ESX1	SC
X	102965823	104458519	X	103231026	103232432	1407	-	ENSBTAG00000051736	NA	lncRNA	ENSBTAG00000051736	SC
X	102965823	104458519	X	103271747	103273312	1566	-	ENSBTAG00000055097	NA	lncRNA	ENSBTAG00000055097	SC
X	102965823	104458519	X	103314634	103317354	2721	-	ENSBTAG00000052740	NA	lncRNA	ENSBTAG00000052740	SC
X	102965823	104458519	X	103408842	103432576	23735	+	ENSBTAG00000047339	BCOR	protein_coding	BCOR	SC
X	102965823	104458519	X	103558670	103585339	26670	+	ENSBTAG00000051797	NA	lncRNA	ENSBTAG00000051797	SC
X	52779596	55082002	X	53708537	53708731	195	-	ENSBTAG00000053380	NA	protein_coding	ENSBTAG00000053380	SC
X	104569324	104739107	X	104581073	104712744	131672	-	ENSBTAG00000008966	TSPAN7	protein_coding	TSPAN7	SC
X	104569324	104739107	X	104718567	104719184	618	+	ENSBTAG00000053054	NA	protein_coding	ENSBTAG00000053054	SC
X	104807638	104884293	X	104841981	104918525	76545	-	ENSBTAG00000001488	OTC	protein_coding	OTC	SC
X	52779596	55082002	X	54017227	54018538	1312	-	ENSBTAG00000009457	NA	protein_coding	ENSBTAG00000009457	SC
X	104968544	104991035	X	104948591	105018940	70350	+	ENSBTAG00000045867	RPGR	protein_coding	RPGR	SC
X	52779596	55082002	X	54423546	54423815	270	-	ENSBTAG00000045756	NA	protein_coding	ENSBTAG00000045756	SC
X	52779596	55082002	X	54505735	54555948	50214	+	ENSBTAG00000044025	IL1RAPL2	protein_coding	IL1RAPL2	SC
X	105055449	105118336	X	105052662	105194351	141690	+	ENSBTAG00000004280	SRPX	protein_coding	SRPX	SC
X	52779596	55082002	X	54618411	54767142	148732	+	ENSBTAG00000004836	NRK	protein_coding	NRK	SC
X	105197517	105283190	X	105235090	105341728	106639	-	ENSBTAG00000004955	SYTL5	protein_coding	SYTL5	SC
X	52779596	55082002	X	54824358	54829820	5463	-	ENSBTAG00000047655	SERPINA7	protein_coding	SERPINA7	SC
X	52779596	55082002	X	54858692	54864586	5895	-	ENSBTAG00000053716	NA	protein_coding	ENSBTAG00000053716	SC
X	52779596	55082002	X	54912714	54921263	8550	+	ENSBTAG00000048881	NA	lncRNA	ENSBTAG00000048881	SC
X	52779596	55082002	X	54922617	54944801	22185	+	ENSBTAG00000050958	NA	lncRNA	ENSBTAG00000050958	SC
X	52779596	55082002	X	54944822	54946906	2085	+	ENSBTAG00000040132	PWWP3B	protein_coding	PWWP3B	SC
X	105347060	105971567	X	105380238	105380805	568	-	ENSBTAG00000052113	NA	protein_coding	ENSBTAG00000052113	SC
X	105347060	105971567	X	105428592	105428698	107	+	ENSBTAG00000051660	U6	snRNA	U6	SC
X	105347060	105971567	X	105545907	105556551	10645	+	ENSBTAG00000038156	DYNLT3	protein_coding	DYNLT3	SC
X	105347060	105971567	X	105600081	105715767	115687	-	ENSBTAG00000019953	CYBB	protein_coding	CYBB	SC
X	105347060	105971567	X	105685997	105687786	1790	+	ENSBTAG00000052354	NA	protein_coding	ENSBTAG00000052354	SC
X	105347060	105971567	X	105734791	105847786	112996	-	ENSBTAG00000003088	LANCL3	protein_coding	LANCL3	SC
X	105347060	105971567	X	105909905	105910456	552	-	ENSBTAG00000055305	NA	protein_coding	ENSBTAG00000055305	SC
X	105347060	105971567	X	105970182	105972074	1893	-	ENSBTAG00000046589	NA	protein_coding	ENSBTAG00000046589	SC
X	56417301	63300531	X	56451563	56556285	104723	+	ENSBTAG00000021968	MID2	protein_coding	MID2	SC
X	56417301	63300531	X	56502361	56502439	79	-	ENSBTAG00000045338	Vault	misc_RNA	Vault	SC
X	56417301	63300531	X	56596559	56601055	4497	-	ENSBTAG00000048086	NA	protein_coding	ENSBTAG00000048086	SC
X	56417301	63300531	X	56674451	56707742	33292	+	ENSBTAG00000007859	VSIG1	protein_coding	VSIG1	SC
X	56417301	63300531	X	56715369	56723016	7648	-	ENSBTAG00000013721	PSMD10	protein_coding	PSMD10	SC
X	56417301	63300531	X	56720113	56799908	79796	+	ENSBTAG00000013724	ATG4A	protein_coding	ATG4A	SC
X	56417301	63300531	X	56765831	56765894	64	-	ENSBTAG00000054471	bta-mir-2284e	miRNA	bta-mir-2284e	SC
X	56417301	63300531	X	56803357	57140369	337013	-	ENSBTAG00000013760	COL4A6	protein_coding	COL4A6	SC
X	56417301	63300531	X	56938297	56938403	107	+	ENSBTAG00000043692	U6	snRNA	U6	SC
X	56417301	63300531	X	57288214	57391723	103510	+	ENSBTAG00000014575	COL4A5	protein_coding	COL4A5	SC
X	56417301	63300531	X	57294890	57294994	105	+	ENSBTAG00000042426	U6	snRNA	U6	SC
X	56417301	63300531	X	57357106	57357316	211	+	ENSBTAG00000036929	U3	snoRNA	U3	SC
X	56417301	63300531	X	57410330	57424578	14249	-	ENSBTAG00000006535	IRS4	protein_coding	IRS4	SC
X	56417301	63300531	X	57711103	57711477	375	+	ENSBTAG00000046820	NA	protein_coding	ENSBTAG00000046820	SC
X	56417301	63300531	X	57747313	57747792	480	+	ENSBTAG00000032696	NA	protein_coding	ENSBTAG00000032696	SC
X	56417301	63300531	X	57773246	57923243	149998	-	ENSBTAG00000026003	GUCY2F	protein_coding	GUCY2F	SC
X	56417301	63300531	X	57950305	57957664	7360	+	ENSBTAG00000020739	NXT2	protein_coding	NXT2	SC
X	56417301	63300531	X	58014297	58015693	1397	-	ENSBTAG00000012319	KCNE5	protein_coding	KCNE5	SC
X	56417301	63300531	X	58035379	58110124	74746	-	ENSBTAG00000018986	ACSL4	protein_coding	ACSL4	SC
X	110847821	110890169	X	110460371	111107350	646980	+	ENSBTAG00000046838	NA	protein_coding	ENSBTAG00000046838	SC
X	56417301	63300531	X	58423905	58602728	178824	+	ENSBTAG00000037413	TMEM164	protein_coding	TMEM164	SC
X	56417301	63300531	X	58480886	58480983	98	+	ENSBTAG00000046985	bta-mir-652	miRNA	bta-mir-652	SC
X	56417301	63300531	X	58619062	58732249	113188	-	ENSBTAG00000022288	AMMECR1	protein_coding	AMMECR1	SC
X	56417301	63300531	X	58876457	58882228	5772	+	ENSBTAG00000037650	RTL9	protein_coding	RTL9	SC
X	56417301	63300531	X	58890286	58890678	393	-	ENSBTAG00000017978	NA	protein_coding	ENSBTAG00000017978	SC
X	56417301	63300531	X	58943710	58948090	4381	+	ENSBTAG00000055175	NA	lncRNA	ENSBTAG00000055175	SC
X	56417301	63300531	X	59037880	59172293	134414	-	ENSBTAG00000004432	CHRDL1	protein_coding	CHRDL1	SC
X	56417301	63300531	X	59266325	59390168	123844	+	ENSBTAG00000015670	PAK3	protein_coding	PAK3	SC
X	56417301	63300531	X	59413796	59439573	25778	-	ENSBTAG00000000828	CAPN6	protein_coding	CAPN6	SC
X	56417301	63300531	X	59472982	59589950	116969	-	ENSBTAG00000019591	DCX	protein_coding	DCX	SC
X	56417301	63300531	X	59534614	59534804	191	-	ENSBTAG00000045811	U2	snRNA	U2	SC
X	56417301	63300531	X	59711204	59722155	10952	+	ENSBTAG00000053463	SERTM2	protein_coding	SERTM2	SC
X	56417301	63300531	X	59872141	59877713	5573	+	ENSBTAG00000004586	NA	protein_coding	ENSBTAG00000004586	SC
X	56417301	63300531	X	59897844	59951347	53504	+	ENSBTAG00000015251	NA	protein_coding	ENSBTAG00000015251	SC
X	56417301	63300531	X	59975310	60322067	346758	-	ENSBTAG00000010065	TRPC5	protein_coding	TRPC5	SC
X	56417301	63300531	X	60108952	60113752	4801	+	ENSBTAG00000049974	TRPC5OS	protein_coding	TRPC5OS	SC
X	56417301	63300531	X	60140334	60143894	3561	+	ENSBTAG00000051180	NA	protein_coding	ENSBTAG00000051180	SC
X	56417301	63300531	X	61079936	61150849	70914	-	ENSBTAG00000032485	LHFPL1	protein_coding	LHFPL1	SC
X	56417301	63300531	X	61246282	61304946	58665	-	ENSBTAG00000016221	AMOT	protein_coding	AMOT	SC
X	56417301	63300531	X	61383384	61383482	99	+	ENSBTAG00000045340	U6	snRNA	U6	SC
X	56417301	63300531	X	61885294	61886292	999	-	ENSBTAG00000016688	NA	protein_coding	ENSBTAG00000016688	SC
X	56417301	63300531	X	62380761	62380820	60	-	ENSBTAG00000050984	bta-mir-2285bn	miRNA	bta-mir-2285bn	SC
X	56417301	63300531	X	62969013	62969141	129	+	ENSBTAG00000042648	SNORA35	snoRNA	SNORA35	SC
X	56417301	63300531	X	62977509	62977603	95	+	ENSBTAG00000045052	bta-mir-764	miRNA	bta-mir-764	SC
X	56417301	63300531	X	62992996	62993058	63	+	ENSBTAG00000046522	bta-mir-1264	miRNA	bta-mir-1264	SC
X	56417301	63300531	X	63018463	63018569	107	+	ENSBTAG00000043114	U6	snRNA	U6	SC
X	56417301	63300531	X	63075806	63075913	108	+	ENSBTAG00000038205	bta-mir-1298	miRNA	bta-mir-1298	SC
X	56417301	63300531	X	63085318	63091138	5821	+	ENSBTAG00000050670	NA	protein_coding	ENSBTAG00000050670	SC
X	56417301	63300531	X	63096211	63096270	60	+	ENSBTAG00000043825	bta-mir-1911	miRNA	bta-mir-1911	SC
X	56417301	63300531	X	63170498	63264179	93682	+	ENSBTAG00000054073	HTR2C	protein_coding	HTR2C	SC
X	63362080	64611322	X	63403257	63404187	931	-	ENSBTAG00000053214	NA	protein_coding	ENSBTAG00000053214	SC
X	63362080	64611322	X	63526186	63528235	2050	-	ENSBTAG00000046327	NA	protein_coding	ENSBTAG00000046327	SC
X	63362080	64611322	X	63531378	63614928	83551	-	ENSBTAG00000020022	IL13RA2	protein_coding	IL13RA2	SC
X	63362080	64611322	X	63644324	63750373	106050	-	ENSBTAG00000050382	LRCH2	protein_coding	LRCH2	SC
X	63362080	64611322	X	63654194	63654322	129	-	ENSBTAG00000043888	SNORA35B	snoRNA	SNORA35B	SC
X	63362080	64611322	X	64106928	64107640	713	-	ENSBTAG00000046463	NA	protein_coding	ENSBTAG00000046463	SC
X	63362080	64611322	X	64140186	64236961	96776	+	ENSBTAG00000011613	PLS3	protein_coding	PLS3	SC
X	64739453	64950254	X	64749842	64751922	2081	+	ENSBTAG00000049980	NA	protein_coding	ENSBTAG00000049980	SC
X	65009471	73778844	X	65178766	65695767	517002	-	ENSBTAG00000044037	DACH2	protein_coding	DACH2	SC
X	65009471	73778844	X	65516703	65516805	103	+	ENSBTAG00000043127	U6	snRNA	U6	SC
X	65009471	73778844	X	65685294	65685400	107	+	ENSBTAG00000051597	U6	snRNA	U6	SC
X	65009471	73778844	X	66151879	66401668	249790	+	ENSBTAG00000009598	CHM	protein_coding	CHM	SC
X	65009471	73778844	X	66328063	66328145	83	+	ENSBTAG00000029810	MIR361	miRNA	MIR361	SC
X	65009471	73778844	X	66781657	66781938	282	+	ENSBTAG00000046941	NA	protein_coding	ENSBTAG00000046941	SC
X	65009471	73778844	X	66868308	66966819	98512	+	ENSBTAG00000014485	POF1B	protein_coding	POF1B	SC
X	65009471	73778844	X	66972303	67003075	30773	-	ENSBTAG00000002668	ZNF711	protein_coding	ZNF711	SC
X	65009471	73778844	X	67149850	67151589	1740	+	ENSBTAG00000013077	NA	protein_coding	ENSBTAG00000013077	SC
X	65009471	73778844	X	67160294	67265278	104985	-	ENSBTAG00000021790	APOOL	protein_coding	APOOL	SC
X	65009471	73778844	X	67443689	67674349	230661	-	ENSBTAG00000027867	NA	protein_coding	ENSBTAG00000027867	SC
X	65009471	73778844	X	67903652	67905314	1663	-	ENSBTAG00000054253	NA	lncRNA	ENSBTAG00000054253	SC
X	65009471	73778844	X	68038421	68038527	107	-	ENSBTAG00000053700	U6	snRNA	U6	SC
X	65009471	73778844	X	68060348	68240258	179911	+	ENSBTAG00000051806	HDX	protein_coding	HDX	SC
X	65009471	73778844	X	68341714	68343365	1652	+	ENSBTAG00000055024	NA	protein_coding	ENSBTAG00000055024	SC
X	65009471	73778844	X	68373796	68373902	107	-	ENSBTAG00000052962	U6	snRNA	U6	SC
X	118894985	118894985	X	118815749	118898708	82960	-	ENSBTAG00000017832	PDK3	protein_coding	PDK3	SC
X	65009471	73778844	X	68487958	68686374	198417	+	ENSBTAG00000002015	RPS6KA6	protein_coding	RPS6KA6	SC
X	65009471	73778844	X	68881218	68886469	5252	+	ENSBTAG00000048589	NA	protein_coding	ENSBTAG00000048589	SC
X	65009471	73778844	X	68899563	68917759	18197	-	ENSBTAG00000047417	CYLC1	protein_coding	CYLC1	SC
X	65009471	73778844	X	69352152	69353243	1092	-	ENSBTAG00000015712	POU3F4	protein_coding	POU3F4	SC
X	65009471	73778844	X	69364019	69364177	159	+	ENSBTAG00000039066	NA	protein_coding	ENSBTAG00000039066	SC
X	65009471	73778844	X	70287471	70287751	281	-	ENSBTAG00000044784	7SK	misc_RNA	7SK	SC
X	65009471	73778844	X	71007330	71014749	7420	-	ENSBTAG00000051658	NA	protein_coding	ENSBTAG00000051658	SC
X	65009471	73778844	X	71159114	71160016	903	-	ENSBTAG00000048206	NA	protein_coding	ENSBTAG00000048206	SC
X	65009471	73778844	X	71202116	71330055	127940	-	ENSBTAG00000010587	SH3BGRL	protein_coding	SH3BGRL	SC
X	65009471	73778844	X	71271073	71272489	1417	+	ENSBTAG00000049971	NA	protein_coding	ENSBTAG00000049971	SC
X	65009471	73778844	X	71422740	71432688	9949	+	ENSBTAG00000001877	HMGN5	protein_coding	HMGN5	SC
X	65009471	73778844	X	71701409	71702662	1254	+	ENSBTAG00000051240	NA	protein_coding	ENSBTAG00000051240	SC
X	65009471	73778844	X	71710584	71853446	142863	+	ENSBTAG00000016230	BRWD3	protein_coding	BRWD3	SC
X	65009471	73778844	X	71922473	71922579	107	-	ENSBTAG00000049425	U6	snRNA	U6	SC
X	65009471	73778844	X	72055342	72058166	2825	-	ENSBTAG00000045653	TENT5D	protein_coding	TENT5D	SC
X	65009471	73778844	X	72511784	72521468	9685	-	ENSBTAG00000048060	TBX22	protein_coding	TBX22	SC
X	65009471	73778844	X	72689263	72689353	91	+	ENSBTAG00000044266	NA	snoRNA	ENSBTAG00000044266	SC
X	65009471	73778844	X	73081596	73082174	579	+	ENSBTAG00000045678	NA	protein_coding	ENSBTAG00000045678	SC
X	65009471	73778844	X	73135024	73136025	1002	-	ENSBTAG00000021437	GPR174	protein_coding	GPR174	SC
X	65009471	73778844	X	73211004	73211216	213	-	ENSBTAG00000054002	NA	protein_coding	ENSBTAG00000054002	SC
X	65009471	73778844	X	73243939	73246496	2558	-	ENSBTAG00000050883	NA	protein_coding	ENSBTAG00000050883	SC
X	65009471	73778844	X	73327068	73345776	18709	-	ENSBTAG00000008555	P2RY10	protein_coding	P2RY10	SC
X	65009471	73778844	X	73576171	73587252	11082	-	ENSBTAG00000003299	LPAR4	protein_coding	LPAR4	SC
X	74028675	74033352	X	74032519	74090164	57646	+	ENSBTAG00000024675	CYSLTR1	protein_coding	CYSLTR1	SC
X	74094167	76761401	X	74137948	74142806	4859	+	ENSBTAG00000051877	NA	protein_coding	ENSBTAG00000051877	SC
X	123000963	123009894	X	122949194	123056196	107003	+	ENSBTAG00000017639	RPS6KA3	protein_coding	RPS6KA3	SC
X	74094167	76761401	X	74163752	74223598	59847	+	ENSBTAG00000026025	NA	protein_coding	ENSBTAG00000026025	SC
X	74094167	76761401	X	74231999	74256028	24030	+	ENSBTAG00000000895	TAF9B	protein_coding	TAF9B	SC
X	74094167	76761401	X	74244893	74267571	22679	-	ENSBTAG00000000894	PGK1	protein_coding	PGK1	SC
X	74094167	76761401	X	74363513	74490948	127436	-	ENSBTAG00000010018	ATP7A	protein_coding	ATP7A	SC
X	74094167	76761401	X	74502511	74507315	4805	-	ENSBTAG00000047768	COX7B	protein_coding	COX7B	SC
X	74094167	76761401	X	74517592	74566517	48926	+	ENSBTAG00000045931	MAGT1	protein_coding	MAGT1	SC
X	74094167	76761401	X	74532820	74533324	505	-	ENSBTAG00000053487	NA	protein_coding	ENSBTAG00000053487	SC
X	74094167	76761401	X	74597105	74880603	283499	+	ENSBTAG00000038434	ATRX	protein_coding	ATRX	SC
X	74094167	76761401	X	74908945	74918250	9306	-	ENSBTAG00000006722	FGF16	protein_coding	FGF16	SC
X	74094167	76761401	X	74945072	74945568	497	+	ENSBTAG00000046806	NA	protein_coding	ENSBTAG00000046806	SC
X	74094167	76761401	X	75181157	75181263	107	+	ENSBTAG00000042364	U6	snRNA	U6	SC
X	74094167	76761401	X	75501761	75502696	936	+	ENSBTAG00000051706	NA	protein_coding	ENSBTAG00000051706	SC
X	74094167	76761401	X	75540847	75545297	4451	-	ENSBTAG00000003609	PBDC1	protein_coding	PBDC1	SC
X	74094167	76761401	X	75619961	75622204	2244	-	ENSBTAG00000025062	MAGEE2	protein_coding	MAGEE2	SC
X	74094167	76761401	X	75746325	75811386	65062	+	ENSBTAG00000008047	ZDHHC15	protein_coding	ZDHHC15	SC
X	74094167	76761401	X	75818036	75839556	21521	+	ENSBTAG00000052760	NA	lncRNA	ENSBTAG00000052760	SC
X	74094167	76761401	X	75909884	75941925	32042	-	ENSBTAG00000004549	UPRT	protein_coding	UPRT	SC
X	74094167	76761401	X	75961567	75964219	2653	-	ENSBTAG00000052015	NA	pseudogene	ENSBTAG00000052015	SC
X	74094167	76761401	X	75979982	76138382	158401	+	ENSBTAG00000011028	ABCB7	protein_coding	ABCB7	SC
X	74094167	76761401	X	76266655	76267157	503	-	ENSBTAG00000017241	NA	pseudogene	ENSBTAG00000017241	SC
X	74094167	76761401	X	76421837	76427647	5811	+	ENSBTAG00000000300	NEXMIF	protein_coding	NEXMIF	SC
X	74094167	76761401	X	76461841	76461946	106	-	ENSBTAG00000053647	U6	snRNA	U6	SC
X	74094167	76761401	X	76498440	76517923	19484	+	ENSBTAG00000015630	RLIM	protein_coding	RLIM	SC
X	74094167	76761401	X	76529551	76530558	1008	-	ENSBTAG00000051929	NA	protein_coding	ENSBTAG00000051929	SC
X	74094167	76761401	X	76549545	76681860	132316	-	ENSBTAG00000002585	SLC16A2	protein_coding	SLC16A2	SC
X	74094167	76761401	X	76586405	76586515	111	-	ENSBTAG00000028938	5S_rRNA	rRNA	5S_rRNA	SC
X	76845893	77527696	X	76847415	76847612	198	-	ENSBTAG00000051404	NA	misc_RNA	ENSBTAG00000051404	SC
X	76845893	77527696	X	76853050	76853122	73	+	ENSBTAG00000036411	bta-mir-374a	miRNA	bta-mir-374a	SC
X	76845893	77527696	X	76853198	76853303	106	+	ENSBTAG00000030019	bta-mir-545	miRNA	bta-mir-545	SC
X	76845893	77527696	X	76858255	76858394	140	-	ENSBTAG00000050876	NA	misc_RNA	ENSBTAG00000050876	SC
X	76845893	77527696	X	76858256	76928413	70158	+	ENSBTAG00000051239	NA	lncRNA	ENSBTAG00000051239	SC
X	76845893	77527696	X	76858844	76858994	151	-	ENSBTAG00000051103	NA	misc_RNA	ENSBTAG00000051103	SC
X	76845893	77527696	X	76859424	76859519	96	-	ENSBTAG00000053698	NA	misc_RNA	ENSBTAG00000053698	SC
X	76845893	77527696	X	76925407	76925519	113	+	ENSBTAG00000036367	MIR374B	miRNA	MIR374B	SC
X	76845893	77527696	X	76925561	76925668	108	+	ENSBTAG00000029828	NA	miRNA	ENSBTAG00000029828	SC
X	76845893	77527696	X	77047496	77052351	4856	-	ENSBTAG00000051000	NA	pseudogene	ENSBTAG00000051000	SC
X	76845893	77527696	X	77056647	77123946	67300	-	ENSBTAG00000049983	NA	lncRNA	ENSBTAG00000049983	SC
X	76845893	77527696	X	77123730	77123862	133	-	ENSBTAG00000051552	NA	misc_RNA	ENSBTAG00000051552	SC
X	76845893	77527696	X	77163652	77163736	85	-	ENSBTAG00000049740	NA	misc_RNA	ENSBTAG00000049740	SC
X	76845893	77527696	X	77186632	77186757	126	+	ENSBTAG00000054758	NA	misc_RNA	ENSBTAG00000054758	SC
X	76845893	77527696	X	77318642	77359466	40825	-	ENSBTAG00000020826	CHIC1	protein_coding	CHIC1	SC
X	76845893	77527696	X	77453951	77462968	9018	-	ENSBTAG00000001726	CDX4	protein_coding	CDX4	SC
X	77578324	77718460	X	77605879	77625975	20097	+	ENSBTAG00000050059	MGC140080	protein_coding	MGC140080	SC
X	77578324	77718460	X	77643880	77659718	15839	-	ENSBTAG00000053104	NA	protein_coding	ENSBTAG00000053104	SC
X	77578324	77718460	X	77691266	77696867	5602	+	ENSBTAG00000052491	NA	protein_coding	ENSBTAG00000052491	SC
X	77811563	78871536	X	77832918	77835685	2768	-	ENSBTAG00000050902	NA	protein_coding	ENSBTAG00000050902	SC
X	77811563	78871536	X	77921764	77934977	13214	+	ENSBTAG00000051767	NA	protein_coding	ENSBTAG00000051767	SC
X	77811563	78871536	X	77948612	78095274	146663	+	ENSBTAG00000015848	PHKA1	protein_coding	PHKA1	SC
X	77811563	78871536	X	78104530	78344210	239681	+	ENSBTAG00000046092	HDAC8	protein_coding	HDAC8	SC
X	77811563	78871536	X	78109254	78109361	108	-	ENSBTAG00000046312	U6	snRNA	U6	SC
X	77811563	78871536	X	78188132	78192877	4746	+	ENSBTAG00000052692	NA	protein_coding	ENSBTAG00000052692	SC
X	77811563	78871536	X	78364660	78370076	5417	+	ENSBTAG00000045925	CITED1	protein_coding	CITED1	SC
X	77811563	78871536	X	78400215	78405064	4850	+	ENSBTAG00000018800	RPS4X	protein_coding	RPS4X	SC
X	77811563	78871536	X	78440506	78470166	29661	+	ENSBTAG00000005607	ERCC6L	protein_coding	ERCC6L	SC
X	77811563	78871536	X	78475622	78484845	9224	-	ENSBTAG00000047376	PIN4	protein_coding	PIN4	SC
X	77811563	78871536	X	78531955	78603765	71811	-	ENSBTAG00000045565	NHSL2	protein_coding	NHSL2	SC
X	77811563	78871536	X	78545112	78549456	4345	+	ENSBTAG00000047545	RTL5	protein_coding	RTL5	SC
X	78997703	82589295	X	79058193	79063342	5150	+	ENSBTAG00000014798	CXCR3	protein_coding	CXCR3	SC
X	78997703	82589295	X	79093648	79135279	41632	-	ENSBTAG00000000902	OGT	protein_coding	OGT	SC
X	78997703	82589295	X	79206804	79280122	73319	-	ENSBTAG00000006878	NA	protein_coding	ENSBTAG00000006878	SC
X	31232894	31232894	X	31117611	31651654	534044	+	ENSBTAG00000020750	AFF2	protein_coding	AFF2	SC
X	31309308	31379631	X	31117611	31651654	534044	+	ENSBTAG00000020750	AFF2	protein_coding	AFF2	SC
X	31475582	31475582	X	31117611	31651654	534044	+	ENSBTAG00000020750	AFF2	protein_coding	AFF2	SC
X	31554168	31554168	X	31117611	31651654	534044	+	ENSBTAG00000020750	AFF2	protein_coding	AFF2	SC
X	31682614	31825936	X	31703789	31709167	5379	-	ENSBTAG00000018311	NA	protein_coding	ENSBTAG00000018311	SC
X	31985160	32021081	X	31991465	32006656	15192	-	ENSBTAG00000011056	IDS	protein_coding	IDS	SC
X	78997703	82589295	X	79296161	79296783	623	-	ENSBTAG00000004110	NA	pseudogene	ENSBTAG00000004110	SC
X	78997703	82589295	X	79329870	79329992	123	+	ENSBTAG00000043870	U6	snRNA	U6	SC
X	78997703	82589295	X	79330685	79367501	36817	-	ENSBTAG00000012163	ITGB1BP2	protein_coding	ITGB1BP2	SC
X	78997703	82589295	X	79368092	79381166	13075	-	ENSBTAG00000012152	NONO	protein_coding	NONO	SC
X	78997703	82589295	X	79395484	79409855	14372	+	ENSBTAG00000008492	ZMYM3	protein_coding	ZMYM3	SC
X	78997703	82589295	X	79421765	79428791	7027	-	ENSBTAG00000020512	GJB1	protein_coding	GJB1	SC
X	78997703	82589295	X	79422981	79424895	1915	+	ENSBTAG00000052224	NA	protein_coding	ENSBTAG00000052224	SC
X	78997703	82589295	X	79444319	79450890	6572	-	ENSBTAG00000020513	NA	protein_coding	ENSBTAG00000020513	SC
X	78997703	82589295	X	79470658	79493193	22536	-	ENSBTAG00000007708	NLGN3	protein_coding	NLGN3	SC
X	78997703	82589295	X	79494732	79517210	22479	-	ENSBTAG00000021351	MED12	protein_coding	MED12	SC
X	78997703	82589295	X	79521612	79525287	3676	+	ENSBTAG00000007626	IL2RG	protein_coding	IL2RG	SC
X	78997703	82589295	X	79525678	79527759	2082	+	ENSBTAG00000032209	CXHXorf65	protein_coding	CXHXorf65	SC
X	78997703	82589295	X	79528190	79535525	7336	-	ENSBTAG00000004879	FOXO4	protein_coding	FOXO4	SC
X	78997703	82589295	X	79555739	79603340	47602	+	ENSBTAG00000007871	SNX12	protein_coding	SNX12	SC
X	78997703	82589295	X	79601069	79606262	5194	-	ENSBTAG00000051077	NA	protein_coding	ENSBTAG00000051077	SC
X	78997703	82589295	X	79712812	79718270	5459	+	ENSBTAG00000007403	SLC7A3	protein_coding	SLC7A3	SC
X	78997703	82589295	X	79752631	79930935	178305	+	ENSBTAG00000016272	TEX11	protein_coding	TEX11	SC
X	78997703	82589295	X	79873966	79874095	130	-	ENSBTAG00000043203	NA	snoRNA	ENSBTAG00000043203	SC
X	78997703	82589295	X	79899949	79900018	70	-	ENSBTAG00000042884	NA	snoRNA	ENSBTAG00000042884	SC
X	78997703	82589295	X	79900161	79900240	80	-	ENSBTAG00000042915	NA	snoRNA	ENSBTAG00000042915	SC
X	78997703	82589295	X	79947017	80000894	53878	-	ENSBTAG00000011291	DLG3	protein_coding	DLG3	SC
X	34782228	34783177	X	34602113	34842545	240433	-	ENSBTAG00000006691	GABRA3	protein_coding	GABRA3	SC
X	78997703	82589295	X	80011281	80021117	9837	-	ENSBTAG00000012863	GDPD2	protein_coding	GDPD2	SC
X	78997703	82589295	X	80023333	80153340	130008	-	ENSBTAG00000012861	KIF4A	protein_coding	KIF4A	SC
X	34846559	35241838	X	34962935	34963141	207	-	ENSBTAG00000048998	NA	protein_coding	ENSBTAG00000048998	SC
X	34846559	35241838	X	35046213	35060775	14563	+	ENSBTAG00000013002	GABRQ	protein_coding	GABRQ	SC
X	34846559	35241838	X	35086501	35086984	484	+	ENSBTAG00000050384	NA	pseudogene	ENSBTAG00000050384	SC
X	78997703	82589295	X	80153461	80156420	2960	+	ENSBTAG00000012860	PDZD11	protein_coding	PDZD11	SC
X	78997703	82589295	X	80160096	80161166	1071	-	ENSBTAG00000054409	NA	protein_coding	ENSBTAG00000054409	SC
X	78997703	82589295	X	80162351	80173912	11562	-	ENSBTAG00000012856	ARR3	protein_coding	ARR3	SC
X	78997703	82589295	X	80184750	80185847	1098	+	ENSBTAG00000040541	P2RY4	protein_coding	P2RY4	SC
X	78997703	82589295	X	80203297	80209364	6068	-	ENSBTAG00000018839	AWAT1	protein_coding	AWAT1	SC
X	34846559	35241838	X	35129242	35133447	4206	-	ENSBTAG00000007844	CETN2	protein_coding	CETN2	SC
X	34846559	35241838	X	35133537	35159670	26134	+	ENSBTAG00000009231	NSDHL	protein_coding	NSDHL	SC
X	34846559	35241838	X	35186592	35242092	55501	+	ENSBTAG00000005776	ZNF185	protein_coding	ZNF185	SC
X	78997703	82589295	X	80257127	80278443	21317	-	ENSBTAG00000007798	DGAT2L6	protein_coding	DGAT2L6	SC
X	78997703	82589295	X	80289621	80336629	47009	-	ENSBTAG00000007797	IGBP1	protein_coding	IGBP1	SC
X	78997703	82589295	X	80375671	80379274	3604	-	ENSBTAG00000054566	NA	protein_coding	ENSBTAG00000054566	SC
X	78997703	82589295	X	80394502	80404408	9907	+	ENSBTAG00000012281	AWAT2	protein_coding	AWAT2	SC
X	35324725	36350332	X	35327209	35357068	29860	-	ENSBTAG00000049615	VAMP7	protein_coding	VAMP7	SC
X	35324725	36350332	X	35446398	35447264	867	-	ENSBTAG00000010245	SPRY3	protein_coding	SPRY3	SC
X	35324725	36350332	X	35551796	35602890	51095	+	ENSBTAG00000011648	TMLHE	protein_coding	TMLHE	SC
X	35324725	36350332	X	35619397	35647388	27992	-	ENSBTAG00000052777	NA	lncRNA	ENSBTAG00000052777	SC
X	78997703	82589295	X	80409518	80523338	113821	-	ENSBTAG00000012543	EDA	protein_coding	EDA	SC
X	78997703	82589295	X	80601301	80601777	477	+	ENSBTAG00000022278	NA	protein_coding	ENSBTAG00000022278	SC
X	35324725	36350332	X	35677939	35703033	25095	+	ENSBTAG00000010948	CLIC2	protein_coding	CLIC2	SC
X	35324725	36350332	X	35717010	35717999	990	+	ENSBTAG00000053554	NA	processed_pseudogene	ENSBTAG00000053554	SC
X	35324725	36350332	X	35737389	35738755	1367	+	ENSBTAG00000023978	NA	protein_coding	ENSBTAG00000023978	SC
X	35324725	36350332	X	35765821	35770072	4252	+	ENSBTAG00000019779	RAB39B	protein_coding	RAB39B	SC
X	35324725	36350332	X	35777514	35782466	4953	+	ENSBTAG00000052586	NA	protein_coding	ENSBTAG00000052586	SC
X	35324725	36350332	X	35788891	35812844	23954	-	ENSBTAG00000017265	VBP1	protein_coding	VBP1	SC
X	35324725	36350332	X	35846840	35851741	4902	-	ENSBTAG00000011144	NA	protein_coding	ENSBTAG00000011144	SC
X	78997703	82589295	X	80931538	80960201	28664	-	ENSBTAG00000011310	NALF2	protein_coding	NALF2	SC
X	78997703	82589295	X	81293360	81298004	4645	+	ENSBTAG00000021026	PJA1	protein_coding	PJA1	SC
X	35324725	36350332	X	35888645	35964229	75585	-	ENSBTAG00000007817	BRCC3	protein_coding	BRCC3	SC
X	35324725	36350332	X	35964513	35976127	11615	+	ENSBTAG00000007813	CMC4	protein_coding	CMC4	SC
X	35324725	36350332	X	35964513	35973073	8561	+	ENSBTAG00000045697	MTCP1	protein_coding	MTCP1	SC
X	35324725	36350332	X	35991255	36013728	22474	-	ENSBTAG00000016977	FUNDC2	protein_coding	FUNDC2	SC
X	78997703	82589295	X	81627753	81648094	20342	-	ENSBTAG00000015801	EFNB1	protein_coding	EFNB1	SC
X	35324725	36350332	X	36013567	36155731	142165	+	ENSBTAG00000010726	F8	protein_coding	F8	SC
X	78997703	82589295	X	81741246	81774662	33417	-	ENSBTAG00000033702	STARD8	protein_coding	STARD8	SC
X	78997703	82589295	X	81785940	81823540	37601	-	ENSBTAG00000049384	NA	lncRNA	ENSBTAG00000049384	SC
X	35324725	36350332	X	36051356	36051481	126	-	ENSBTAG00000042692	NA	snoRNA	ENSBTAG00000042692	SC
X	35324725	36350332	X	36139422	36140567	1146	-	ENSBTAG00000033167	NA	protein_coding	ENSBTAG00000033167	SC
X	35324725	36350332	X	36165416	36169992	4577	+	ENSBTAG00000054473	NA	lncRNA	ENSBTAG00000054473	SC
X	35324725	36350332	X	36176367	36209890	33524	+	ENSBTAG00000013046	MPP1	protein_coding	MPP1	SC
X	78997703	82589295	X	81897272	81922657	25386	-	ENSBTAG00000001977	YIPF6	protein_coding	YIPF6	SC
X	35324725	36350332	X	36210775	36223011	12237	-	ENSBTAG00000013045	DKC1	protein_coding	DKC1	SC
X	78997703	82589295	X	81935457	81935563	107	-	ENSBTAG00000054350	U6	snRNA	U6	SC
X	35324725	36350332	X	36213063	36213193	131	-	ENSBTAG00000042370	SNORA56	snoRNA	SNORA56	SC
X	35324725	36350332	X	36217419	36217500	82	-	ENSBTAG00000049272	bta-mir-664a	miRNA	bta-mir-664a	SC
X	35324725	36350332	X	36217425	36217556	132	-	ENSBTAG00000043347	SNORA36A	snoRNA	SNORA36A	SC
X	35324725	36350332	X	36237532	36321169	83638	+	ENSBTAG00000013044	GAB3	protein_coding	GAB3	SC
X	36574167	38102361	X	36594251	36606438	12188	+	ENSBTAG00000051663	NA	lncRNA	ENSBTAG00000051663	SC
X	36574167	38102361	X	36606459	36607631	1173	+	ENSBTAG00000020185	NA	protein_coding	ENSBTAG00000020185	SC
X	36574167	38102361	X	36645553	36648213	2661	-	ENSBTAG00000047917	NA	protein_coding	ENSBTAG00000047917	SC
X	36574167	38102361	X	36659242	36669856	10615	+	ENSBTAG00000050830	NA	protein_coding	ENSBTAG00000050830	SC
X	36574167	38102361	X	36686215	36703223	17009	-	ENSBTAG00000014095	HAUS7	protein_coding	HAUS7	SC
X	36574167	38102361	X	36728398	36742298	13901	+	ENSBTAG00000005250	BGN	protein_coding	BGN	SC
X	78997703	82589295	X	81979301	82601229	621929	+	ENSBTAG00000055120	OPHN1	protein_coding	OPHN1	SC
X	36574167	38102361	X	36747183	36807481	60299	+	ENSBTAG00000000520	ATP2B3	protein_coding	ATP2B3	SC
X	78997703	82589295	X	82216271	82217448	1178	-	ENSBTAG00000052786	NA	protein_coding	ENSBTAG00000052786	SC
X	78997703	82589295	X	82472368	82474006	1639	-	ENSBTAG00000049792	NA	protein_coding	ENSBTAG00000049792	SC
X	36574167	38102361	X	36813509	36823266	9758	-	ENSBTAG00000011350	CCNQ	protein_coding	CCNQ	SC
X	36574167	38102361	X	36871649	36874437	2789	+	ENSBTAG00000008319	DUSP9	protein_coding	DUSP9	SC
X	36574167	38102361	X	36891613	36895219	3607	-	ENSBTAG00000017430	PNCK	protein_coding	PNCK	SC
X	36574167	38102361	X	36909529	36909656	128	+	ENSBTAG00000043002	NA	snoRNA	ENSBTAG00000043002	SC
X	36574167	38102361	X	36914289	36921866	7578	+	ENSBTAG00000009959	SLC6A8	protein_coding	SLC6A8	SC
X	36574167	38102361	X	36926664	36955731	29068	-	ENSBTAG00000020547	BCAP31	protein_coding	BCAP31	SC
X	36574167	38102361	X	36950833	36950939	107	-	ENSBTAG00000042885	U6	snRNA	U6	SC
X	84191172	84646543	X	84336310	84337678	1369	-	ENSBTAG00000054703	NA	protein_coding	ENSBTAG00000054703	SC
X	36574167	38102361	X	36955969	36973721	17753	+	ENSBTAG00000020551	ABCD1	protein_coding	ABCD1	SC
X	36574167	38102361	X	36980019	36996610	16592	+	ENSBTAG00000010146	PLXNB3	protein_coding	PLXNB3	SC
X	84191172	84646543	X	84448136	84451855	3720	+	ENSBTAG00000047326	EDA2R	protein_coding	EDA2R	SC
X	84848222	85991402	X	84890297	84968930	78634	+	ENSBTAG00000007654	CHST7	protein_coding	CHST7	SC
X	84848222	85991402	X	84923136	85099957	176822	-	ENSBTAG00000003290	SLC9A7	protein_coding	SLC9A7	SC
X	84848222	85991402	X	85107118	85108748	1631	+	ENSBTAG00000048907	NA	protein_coding	ENSBTAG00000048907	SC
X	84848222	85991402	X	85226521	85273689	47169	+	ENSBTAG00000005496	RP2	protein_coding	RP2	SC
X	84848222	85991402	X	85294015	85294369	355	+	ENSBTAG00000054692	NA	protein_coding	ENSBTAG00000054692	SC
X	84848222	85991402	X	85297817	85436598	138782	+	ENSBTAG00000005124	JADE3	protein_coding	JADE3	SC
X	84848222	85991402	X	85457305	85463740	6436	+	ENSBTAG00000053224	NA	protein_coding	ENSBTAG00000053224	SC
X	84848222	85991402	X	85465751	85483092	17342	+	ENSBTAG00000046155	RGN	protein_coding	RGN	SC
X	84848222	85991402	X	85528354	85531959	3606	-	ENSBTAG00000051287	NDUFB11	protein_coding	NDUFB11	SC
X	84848222	85991402	X	85531597	85557443	25847	+	ENSBTAG00000002890	RBM10	protein_coding	RBM10	SC
X	84848222	85991402	X	85564805	85586823	22019	+	ENSBTAG00000016764	UBA1	protein_coding	UBA1	SC
X	84848222	85991402	X	85590421	85601821	11401	+	ENSBTAG00000016769	CDK16	protein_coding	CDK16	SC
X	84848222	85991402	X	85604710	85619691	14982	+	ENSBTAG00000016772	USP11	protein_coding	USP11	SC
X	36574167	38102361	X	36998262	37002903	4642	+	ENSBTAG00000001058	SRPK3	protein_coding	SRPK3	SC
X	84848222	85991402	X	85731574	85738770	7197	+	ENSBTAG00000038589	ZNF157	protein_coding	ZNF157	SC
X	84848222	85991402	X	85770992	85773115	2124	-	ENSBTAG00000002113	ZNF41	protein_coding	ZNF41	SC
X	84848222	85991402	X	85879075	85879171	97	+	ENSBTAG00000043647	5S_rRNA	rRNA	5S_rRNA	SC
X	84848222	85991402	X	85918875	85943558	24684	+	ENSBTAG00000005039	ARAF	protein_coding	ARAF	SC
X	36574167	38102361	X	37002947	37011510	8564	-	ENSBTAG00000001059	IDH3G	protein_coding	IDH3G	SC
X	36574167	38102361	X	37011768	37015522	3755	+	ENSBTAG00000021421	SSR4	protein_coding	SSR4	SC
X	84848222	85991402	X	85929321	85992826	63506	-	ENSBTAG00000005042	SYN1	protein_coding	SYN1	SC
X	36574167	38102361	X	37013220	37013335	116	+	ENSBTAG00000043634	NA	snoRNA	ENSBTAG00000043634	SC
X	36574167	38102361	X	37018705	37046180	27476	-	ENSBTAG00000021422	PDZD4	protein_coding	PDZD4	SC
X	84848222	85991402	X	85954327	85955760	1434	+	ENSBTAG00000052214	NA	protein_coding	ENSBTAG00000052214	SC
X	36574167	38102361	X	37058673	37060403	1731	-	ENSBTAG00000048637	NA	lncRNA	ENSBTAG00000048637	SC
X	36574167	38102361	X	37069991	37070473	483	+	ENSBTAG00000038379	NA	protein_coding	ENSBTAG00000038379	SC
X	36574167	38102361	X	37076248	37090660	14413	-	ENSBTAG00000013462	L1CAM	protein_coding	L1CAM	SC
X	86084087	86203459	X	86116654	86119023	2370	-	ENSBTAG00000039794	CSNK1B	protein_coding	CSNK1B	SC
X	86084087	86203459	X	86169797	86170807	1011	-	ENSBTAG00000039285	NA	protein_coding	ENSBTAG00000039285	SC
X	36574167	38102361	X	37122156	37125019	2864	+	ENSBTAG00000047138	AVPR2	protein_coding	AVPR2	SC
X	36574167	38102361	X	37125130	37141024	15895	-	ENSBTAG00000047531	ARHGAP4	protein_coding	ARHGAP4	SC
X	86454544	89361481	X	86452251	86454588	2338	+	ENSBTAG00000046069	SPACA5	protein_coding	SPACA5	SC
X	36574167	38102361	X	37144907	37149900	4994	-	ENSBTAG00000047702	NAA10	protein_coding	NAA10	SC
X	36574167	38102361	X	37149921	37157488	7568	-	ENSBTAG00000047827	RENBP	protein_coding	RENBP	SC
X	36574167	38102361	X	37161313	37182132	20820	-	ENSBTAG00000011904	HCFC1	protein_coding	HCFC1	SC
X	86454544	89361481	X	86508369	86524114	15746	+	ENSBTAG00000054604	NA	protein_coding	ENSBTAG00000054604	SC
X	86454544	89361481	X	86550779	86560943	10165	+	ENSBTAG00000048817	SSX5	protein_coding	SSX5	SC
X	36574167	38102361	X	37176088	37176149	62	-	ENSBTAG00000045033	bta-mir-2485	miRNA	bta-mir-2485	SC
X	36574167	38102361	X	37184098	37188612	4515	+	ENSBTAG00000008278	TMEM187	protein_coding	TMEM187	SC
X	86454544	89361481	X	86573026	86573772	747	-	ENSBTAG00000050800	NA	pseudogene	ENSBTAG00000050800	SC
X	86454544	89361481	X	86584143	86593327	9185	-	ENSBTAG00000011854	SLC38A5	protein_coding	SLC38A5	SC
X	36574167	38102361	X	37212625	37220146	7522	-	ENSBTAG00000016085	IRAK1	protein_coding	IRAK1	SC
X	86454544	89361481	X	86600103	86609996	9894	+	ENSBTAG00000031829	FTSJ1	protein_coding	FTSJ1	SC
X	86454544	89361481	X	86646281	86656868	10588	+	ENSBTAG00000009282	PORCN	protein_coding	PORCN	SC
X	86454544	89361481	X	86657890	86662101	4212	+	ENSBTAG00000009287	EBP	protein_coding	EBP	SC
X	86454544	89361481	X	86664669	86678020	13352	+	ENSBTAG00000009288	TBC1D25	protein_coding	TBC1D25	SC
X	86454544	89361481	X	86675138	86675392	255	-	ENSBTAG00000051063	NA	protein_coding	ENSBTAG00000051063	SC
X	86454544	89361481	X	86690453	86694645	4193	+	ENSBTAG00000025848	RBM3	protein_coding	RBM3	SC
X	86454544	89361481	X	86707139	86714145	7007	+	ENSBTAG00000018060	WDR13	protein_coding	WDR13	SC
X	86454544	89361481	X	86741965	86742071	107	-	ENSBTAG00000043112	U6	snRNA	U6	SC
X	36574167	38102361	X	37222430	37283270	60841	-	ENSBTAG00000047855	MECP2	protein_coding	MECP2	SC
X	36574167	38102361	X	37261130	37263672	2543	-	ENSBTAG00000052492	NA	protein_coding	ENSBTAG00000052492	SC
X	36574167	38102361	X	37321404	37333672	12269	+	ENSBTAG00000020299	OPN1LW	protein_coding	OPN1LW	SC
X	36574167	38102361	X	37333943	37341870	7928	-	ENSBTAG00000020300	TEX28	protein_coding	TEX28	SC
X	36574167	38102361	X	37349741	37378203	28463	+	ENSBTAG00000020127	TKTL1	protein_coding	TKTL1	SC
X	86454544	89361481	X	86765550	86772520	6971	+	ENSBTAG00000046555	WAS	protein_coding	WAS	SC
X	36574167	38102361	X	37391029	37393494	2466	+	ENSBTAG00000051850	NA	lncRNA	ENSBTAG00000051850	SC
X	36574167	38102361	X	37397604	37422791	25188	-	ENSBTAG00000011190	FLNA	protein_coding	FLNA	SC
X	86454544	89361481	X	86777328	86790232	12905	+	ENSBTAG00000004706	SUV39H1	protein_coding	SUV39H1	SC
X	86454544	89361481	X	86839583	86840442	860	+	ENSBTAG00000053600	NA	pseudogene	ENSBTAG00000053600	SC
X	86454544	89361481	X	86882113	86895682	13570	+	ENSBTAG00000052110	GLOD5	protein_coding	GLOD5	SC
X	86454544	89361481	X	86899824	86906499	6676	+	ENSBTAG00000003184	GATA1	protein_coding	GATA1	SC
X	86454544	89361481	X	86914646	86934091	19446	+	ENSBTAG00000013244	HDAC6	protein_coding	HDAC6	SC
X	36574167	38102361	X	37427208	37430081	2874	+	ENSBTAG00000022314	EMD	protein_coding	EMD	SC
X	36574167	38102361	X	37435433	37438723	3291	-	ENSBTAG00000052040	NA	lncRNA	ENSBTAG00000052040	SC
X	86454544	89361481	X	86934934	86938684	3751	+	ENSBTAG00000012954	ERAS	protein_coding	ERAS	SC
X	36574167	38102361	X	37450195	37453599	3405	+	ENSBTAG00000007454	RPL10	protein_coding	RPL10	SC
X	86454544	89361481	X	86939604	86944224	4621	-	ENSBTAG00000013250	PCSK1N	protein_coding	PCSK1N	SC
X	86454544	89361481	X	86945509	86945784	276	+	ENSBTAG00000049284	NA	protein_coding	ENSBTAG00000049284	SC
X	86454544	89361481	X	87009815	87013605	3791	-	ENSBTAG00000018496	TIMM17B	protein_coding	TIMM17B	SC
X	36574167	38102361	X	37452984	37453118	135	+	ENSBTAG00000042493	SNORA70	snoRNA	SNORA70	SC
X	86454544	89361481	X	87013746	87019562	5817	+	ENSBTAG00000018498	PQBP1	protein_coding	PQBP1	SC
X	36574167	38102361	X	37454318	37462057	7740	-	ENSBTAG00000007455	DNASE1L1	protein_coding	DNASE1L1	SC
X	86454544	89361481	X	87019616	87026985	7370	-	ENSBTAG00000002768	SLC35A2	protein_coding	SLC35A2	SC
X	36574167	38102361	X	37465726	37473701	7976	+	ENSBTAG00000007456	TAFAZZIN	protein_coding	TAFAZZIN	SC
X	86454544	89361481	X	87028786	87034387	5602	-	ENSBTAG00000004597	PIM2	protein_coding	PIM2	SC
X	86454544	89361481	X	87037310	87064562	27253	-	ENSBTAG00000004600	OTUD5	protein_coding	OTUD5	SC
X	86454544	89361481	X	87068162	87075215	7054	-	ENSBTAG00000009024	KCND1	protein_coding	KCND1	SC
X	86454544	89361481	X	87078387	87100538	22152	-	ENSBTAG00000007788	GRIPAP1	protein_coding	GRIPAP1	SC
X	86454544	89361481	X	87102567	87102627	61	-	ENSBTAG00000045344	U6	snRNA	U6	SC
X	86454544	89361481	X	87111180	87122824	11645	-	ENSBTAG00000008523	TFE3	protein_coding	TFE3	SC
X	36574167	38102361	X	37483665	37488773	5109	-	ENSBTAG00000051720	NA	lncRNA	ENSBTAG00000051720	SC
X	36574167	38102361	X	37488593	37488652	60	-	ENSBTAG00000054681	bta-mir-11986c	miRNA	bta-mir-11986c	SC
X	86454544	89361481	X	87116385	87116519	135	-	ENSBTAG00000043177	NA	snoRNA	ENSBTAG00000043177	SC
X	86454544	89361481	X	87136473	87152941	16469	+	ENSBTAG00000002561	CCDC120	protein_coding	CCDC120	SC
X	86454544	89361481	X	87153484	87157001	3518	-	ENSBTAG00000002562	PRAF2	protein_coding	PRAF2	SC
X	86454544	89361481	X	87156551	87161774	5224	-	ENSBTAG00000002563	WDR45	protein_coding	WDR45	SC
X	86454544	89361481	X	87174997	87175641	645	+	ENSBTAG00000002565	NA	protein_coding	ENSBTAG00000002565	SC
X	86454544	89361481	X	87178864	87205748	26885	-	ENSBTAG00000002568	GPKOW	protein_coding	GPKOW	SC
X	36574167	38102361	X	37488851	37496788	7938	+	ENSBTAG00000012117	ATP6AP1	protein_coding	ATP6AP1	SC
X	86454544	89361481	X	87203423	87203501	79	-	ENSBTAG00000054928	bta-mir-2486	miRNA	bta-mir-2486	SC
X	86454544	89361481	X	87209267	87213287	4021	+	ENSBTAG00000013278	MAGIX	protein_coding	MAGIX	SC
X	86454544	89361481	X	87216017	87219386	3370	+	ENSBTAG00000016093	PLP2	protein_coding	PLP2	SC
X	36574167	38102361	X	37497182	37503260	6079	+	ENSBTAG00000012125	GDI1	protein_coding	GDI1	SC
X	86454544	89361481	X	87218648	87228549	9902	-	ENSBTAG00000016095	PRICKLE3	protein_coding	PRICKLE3	SC
X	36574167	38102361	X	37503995	37509860	5866	+	ENSBTAG00000033032	FAM50A	protein_coding	FAM50A	SC
X	86454544	89361481	X	87230205	87242062	11858	-	ENSBTAG00000016096	SYP	protein_coding	SYP	SC
X	36574167	38102361	X	37517384	37533715	16332	+	ENSBTAG00000008552	PLXNA3	protein_coding	PLXNA3	SC
X	86454544	89361481	X	87245521	87272781	27261	-	ENSBTAG00000016097	CACNA1F	protein_coding	CACNA1F	SC
X	36574167	38102361	X	37534819	37536074	1256	-	ENSBTAG00000054868	LAGE3	protein_coding	LAGE3	SC
X	36574167	38102361	X	37544098	37547550	3453	-	ENSBTAG00000014331	UBL4A	protein_coding	UBL4A	SC
X	36574167	38102361	X	37547328	37550770	3443	-	ENSBTAG00000014333	SLC10A3	protein_coding	SLC10A3	SC
X	36574167	38102361	X	37555427	37563766	8340	-	ENSBTAG00000012747	FAM3A	protein_coding	FAM3A	SC
X	36574167	38102361	X	37570063	37587145	17083	-	ENSBTAG00000019512	G6PD	protein_coding	G6PD	SC
X	86454544	89361481	X	87274462	87289622	15161	+	ENSBTAG00000013277	CCDC22	protein_coding	CCDC22	SC
X	36574167	38102361	X	37575634	37577178	1545	+	ENSBTAG00000053534	NA	protein_coding	ENSBTAG00000053534	SC
X	36574167	38102361	X	37587308	37604668	17361	+	ENSBTAG00000006268	IKBKG	protein_coding	IKBKG	SC
X	36574167	38102361	X	37631652	37634256	2605	-	ENSBTAG00000001900	NA	protein_coding	ENSBTAG00000001900	SC
X	36574167	38102361	X	37634891	37635914	1024	-	ENSBTAG00000048914	NA	protein_coding	ENSBTAG00000048914	SC
X	36574167	38102361	X	37644914	37655916	11003	-	ENSBTAG00000055292	NA	protein_coding	ENSBTAG00000055292	SC
X	36574167	38102361	X	37658102	37659125	1024	-	ENSBTAG00000053848	NA	protein_coding	ENSBTAG00000053848	SC
X	36574167	38102361	X	37783252	37783337	86	+	ENSBTAG00000043130	SNORD62	snoRNA	SNORD62	SC
X	36574167	38102361	X	37818058	37818356	299	-	ENSBTAG00000048534	Metazoa_SRP	misc_RNA	Metazoa_SRP	SC
X	36574167	38102361	X	37859668	37862670	3003	-	ENSBTAG00000052652	NA	protein_coding	ENSBTAG00000052652	SC
X	86454544	89361481	X	87290349	87305008	14660	-	ENSBTAG00000013279	FOXP3	protein_coding	FOXP3	SC
X	86454544	89361481	X	87307441	87324942	17502	+	ENSBTAG00000021100	PPP1R3F	protein_coding	PPP1R3F	SC
X	36574167	38102361	X	38059764	38061842	2079	+	ENSBTAG00000049584	NA	protein_coding	ENSBTAG00000049584	SC
X	36574167	38102361	X	38071419	38073497	2079	+	ENSBTAG00000054052	NA	protein_coding	ENSBTAG00000054052	SC
X	86454544	89361481	X	87350110	87354018	3909	+	ENSBTAG00000052071	NA	protein_coding	ENSBTAG00000052071	SC
X	36574167	38102361	X	38079722	38080483	762	-	ENSBTAG00000048281	NA	protein_coding	ENSBTAG00000048281	SC
X	86454544	89361481	X	87516566	87520749	4184	+	ENSBTAG00000037728	PAGE4	protein_coding	PAGE4	SC
X	36574167	38102361	X	38094733	38096811	2079	+	ENSBTAG00000049678	NA	protein_coding	ENSBTAG00000049678	SC
X	86454544	89361481	X	87575319	87578253	2935	+	ENSBTAG00000039391	USP27X	protein_coding	USP27X	SC
X	86454544	89361481	X	87634765	87811435	176671	+	ENSBTAG00000001507	CLCN5	protein_coding	CLCN5	SC
X	38373674	38649858	X	38448301	38449711	1411	+	ENSBTAG00000049844	NA	protein_coding	ENSBTAG00000049844	SC
X	38373674	38649858	X	38450652	38452121	1470	-	ENSBTAG00000033445	NA	protein_coding	ENSBTAG00000033445	SC
X	86454544	89361481	X	87724730	87724815	86	+	ENSBTAG00000029798	bta-mir-532	miRNA	bta-mir-532	SC
X	86454544	89361481	X	87725051	87725160	110	+	ENSBTAG00000029878	MIR188	miRNA	MIR188	SC
X	86454544	89361481	X	87732047	87732136	90	+	ENSBTAG00000036403	bta-mir-502a-2	miRNA	bta-mir-502a-2	SC
X	86454544	89361481	X	87736180	87736262	83	+	ENSBTAG00000044594	bta-mir-502b	miRNA	bta-mir-502b	SC
X	86454544	89361481	X	87736670	87736734	65	+	ENSBTAG00000036374	bta-mir-362	miRNA	bta-mir-362	SC
X	86454544	89361481	X	87737926	87738009	84	+	ENSBTAG00000036420	bta-mir-500	miRNA	bta-mir-500	SC
X	86454544	89361481	X	87740078	87740157	80	+	ENSBTAG00000030013	bta-mir-660	miRNA	bta-mir-660	SC
X	86454544	89361481	X	87742024	87742108	85	+	ENSBTAG00000036376	bta-mir-502a-1	miRNA	bta-mir-502a-1	SC
X	38733104	45042573	X	38897826	38898761	936	-	ENSBTAG00000049694	NA	protein_coding	ENSBTAG00000049694	SC
X	38733104	45042573	X	38965371	38967764	2394	-	ENSBTAG00000051023	NA	pseudogene	ENSBTAG00000051023	SC
X	86454544	89361481	X	87890464	87894342	3879	-	ENSBTAG00000050832	NA	protein_coding	ENSBTAG00000050832	SC
X	86454544	89361481	X	87916593	87934363	17771	-	ENSBTAG00000016399	AKAP4	protein_coding	AKAP4	SC
X	86454544	89361481	X	87970000	88000785	30786	+	ENSBTAG00000046286	CCNB3	protein_coding	CCNB3	SC
X	38733104	45042573	X	39337586	39339608	2023	+	ENSBTAG00000019942	PABPC5	protein_coding	PABPC5	SC
X	86454544	89361481	X	88033121	88205253	172133	-	ENSBTAG00000022962	DGKK	protein_coding	DGKK	SC
X	38733104	45042573	X	39457848	39459920	2073	-	ENSBTAG00000033749	NA	protein_coding	ENSBTAG00000033749	SC
X	86454544	89361481	X	88307513	88307893	381	-	ENSBTAG00000055147	NA	protein_coding	ENSBTAG00000055147	SC
X	38733104	45042573	X	39634727	39635582	856	+	ENSBTAG00000051994	NA	protein_coding	ENSBTAG00000051994	SC
X	86454544	89361481	X	88363772	88364350	579	+	ENSBTAG00000054140	NA	protein_coding	ENSBTAG00000054140	SC
X	86454544	89361481	X	88412754	88541873	129120	-	ENSBTAG00000002996	SHROOM4	protein_coding	SHROOM4	SC
X	86454544	89361481	X	88475785	88475887	103	+	ENSBTAG00000044384	U6	snRNA	U6	SC
X	38733104	45042573	X	39843052	40101409	258358	+	ENSBTAG00000001911	NA	protein_coding	ENSBTAG00000001911	SC
X	86454544	89361481	X	88803967	88810596	6630	+	ENSBTAG00000045782	BMP15	protein_coding	BMP15	SC
X	38733104	45042573	X	41652903	41653003	101	+	ENSBTAG00000046895	U6	snRNA	U6	SC
X	86454544	89361481	X	88911182	88916849	5668	+	ENSBTAG00000054383	NUDT10	protein_coding	NUDT10	SC
X	38733104	45042573	X	42168528	42169311	784	+	ENSBTAG00000011277	FAM133A	protein_coding	FAM133A	SC
X	38733104	45042573	X	42477474	42477580	107	-	ENSBTAG00000046059	U6	snRNA	U6	SC
X	86454544	89361481	X	88957715	88960391	2677	+	ENSBTAG00000054170	NA	protein_coding	ENSBTAG00000054170	SC
X	38733104	45042573	X	42850990	42851070	81	-	ENSBTAG00000043883	U4	snRNA	U4	SC
X	38733104	45042573	X	43663366	43663592	227	+	ENSBTAG00000053314	NA	pseudogene	ENSBTAG00000053314	SC
X	86454544	89361481	X	89049928	89055743	5816	-	ENSBTAG00000005252	NUDT11	protein_coding	NUDT11	SC
X	38733104	45042573	X	45019131	45019245	115	-	ENSBTAG00000038813	5S_rRNA	rRNA	5S_rRNA	SC
X	86454544	89361481	X	89245181	89245990	810	+	ENSBTAG00000052977	NA	protein_coding	ENSBTAG00000052977	SC
X	86454544	89361481	X	89276444	89278960	2517	-	ENSBTAG00000013311	GSPT2	protein_coding	GSPT2	SC
X	86454544	89361481	X	89289437	89293543	4107	+	ENSBTAG00000053722	NA	protein_coding	ENSBTAG00000053722	SC
X	90508514	97182796	X	90534290	90555981	21692	+	ENSBTAG00000017767	GPR173	protein_coding	GPR173	SC
X	90508514	97182796	X	90559580	90566629	7050	+	ENSBTAG00000017783	TSPYL2	protein_coding	TSPYL2	SC
X	90508514	97182796	X	90627221	90630486	3266	+	ENSBTAG00000007493	NA	protein_coding	ENSBTAG00000007493	SC
X	90508514	97182796	X	90644022	90675643	31622	-	ENSBTAG00000014943	KDM5C	protein_coding	KDM5C	SC
X	90508514	97182796	X	90684699	90726856	42158	-	ENSBTAG00000014945	IQSEC2	protein_coding	IQSEC2	SC
X	90508514	97182796	X	90821253	90855974	34722	-	ENSBTAG00000017761	SMC1A	protein_coding	SMC1A	SC
X	90508514	97182796	X	90855707	90870094	14388	+	ENSBTAG00000017769	RIBC1	protein_coding	RIBC1	SC
X	90508514	97182796	X	90870392	90872909	2518	-	ENSBTAG00000017779	HSD17B10	protein_coding	HSD17B10	SC
X	90508514	97182796	X	90965898	91123238	157341	-	ENSBTAG00000006122	HUWE1	protein_coding	HUWE1	SC
X	90508514	97182796	X	90985646	90985764	119	-	ENSBTAG00000029870	bta-mir-98	miRNA	bta-mir-98	SC
X	90508514	97182796	X	90986550	90986632	83	-	ENSBTAG00000029774	bta-let-7f-2	miRNA	bta-let-7f-2	SC
X	90508514	97182796	X	91144490	91145083	594	+	ENSBTAG00000005098	NA	protein_coding	ENSBTAG00000005098	SC
X	90508514	97182796	X	91405559	91501300	95742	-	ENSBTAG00000013289	PHF8	protein_coding	PHF8	SC
X	90508514	97182796	X	91476197	91476302	106	+	ENSBTAG00000044387	U6	snRNA	U6	SC
X	90508514	97182796	X	91503211	91503314	104	+	ENSBTAG00000045150	U6	snRNA	U6	SC
X	90508514	97182796	X	91517607	91517978	372	+	ENSBTAG00000053410	NA	processed_pseudogene	ENSBTAG00000053410	SC
X	90508514	97182796	X	91540004	91658010	118007	-	ENSBTAG00000003855	FAM120C	protein_coding	FAM120C	SC
X	90508514	97182796	X	91676599	91858715	182117	-	ENSBTAG00000023182	WNK3	protein_coding	WNK3	SC
X	90508514	97182796	X	91822958	91823023	66	+	ENSBTAG00000042163	NA	snoRNA	ENSBTAG00000042163	SC
X	90508514	97182796	X	91960664	91965617	4954	+	ENSBTAG00000015858	TSR2	protein_coding	TSR2	SC
X	90508514	97182796	X	91965590	92003575	37986	-	ENSBTAG00000015860	FGD1	protein_coding	FGD1	SC
X	90508514	97182796	X	92026276	92026920	645	+	ENSBTAG00000019370	RAB21	protein_coding	RAB21	SC
X	90508514	97182796	X	92033596	92062014	28419	+	ENSBTAG00000031564	GNL3L	protein_coding	GNL3L	SC
X	90508514	97182796	X	92141442	92141597	156	-	ENSBTAG00000049441	NA	protein_coding	ENSBTAG00000049441	SC
X	90508514	97182796	X	92287353	92293899	6547	+	ENSBTAG00000039888	MAGED2	protein_coding	MAGED2	SC
X	90508514	97182796	X	92292646	92292773	128	+	ENSBTAG00000042654	NA	snoRNA	ENSBTAG00000042654	SC
X	90508514	97182796	X	92358756	92369249	10494	+	ENSBTAG00000051604	NA	protein_coding	ENSBTAG00000051604	SC
X	90508514	97182796	X	92364907	92365035	129	+	ENSBTAG00000042614	SNORA11G	snoRNA	SNORA11G	SC
X	90508514	97182796	X	92370954	92471753	100800	-	ENSBTAG00000000172	PFKFB1	protein_coding	PFKFB1	SC
X	90508514	97182796	X	92476249	92484051	7803	+	ENSBTAG00000013177	APEX2	protein_coding	APEX2	SC
X	90508514	97182796	X	92485200	92512358	27159	-	ENSBTAG00000013178	ALAS2	protein_coding	ALAS2	SC
X	90508514	97182796	X	92752215	92753650	1436	+	ENSBTAG00000039090	MAGEH1	protein_coding	MAGEH1	SC
X	90508514	97182796	X	92935902	92937829	1928	+	ENSBTAG00000046659	FOXR2	protein_coding	FOXR2	SC
X	90508514	97182796	X	93004235	93004666	432	-	ENSBTAG00000051200	NA	pseudogene	ENSBTAG00000051200	SC
X	90508514	97182796	X	93035620	93077042	41423	+	ENSBTAG00000012980	RRAGB	protein_coding	RRAGB	SC
X	90508514	97182796	X	93104060	93105815	1756	+	ENSBTAG00000053434	NA	lncRNA	ENSBTAG00000053434	SC
X	90508514	97182796	X	93296716	93296821	106	-	ENSBTAG00000042991	U6	snRNA	U6	SC
X	90508514	97182796	X	93319321	93445155	125835	+	ENSBTAG00000005852	KLF8	protein_coding	KLF8	SC
X	90508514	97182796	X	93549709	93551583	1875	+	ENSBTAG00000021843	UBQLN2	protein_coding	UBQLN2	SC
X	90508514	97182796	X	93779678	93779884	207	+	ENSBTAG00000054746	NBDY	protein_coding	NBDY	SC
X	90508514	97182796	X	93885325	93888238	2914	-	ENSBTAG00000049019	NA	protein_coding	ENSBTAG00000049019	SC
X	90508514	97182796	X	93946743	93947359	617	-	ENSBTAG00000053877	NA	protein_coding	ENSBTAG00000053877	SC
X	90508514	97182796	X	94030462	94032343	1882	-	ENSBTAG00000013260	SPIN2	protein_coding	SPIN2	SC
X	90508514	97182796	X	94099596	94101552	1957	-	ENSBTAG00000046769	SPIN2B	protein_coding	SPIN2B	SC
X	90508514	97182796	X	94114121	94121116	6996	-	ENSBTAG00000038387	SPIN2B	protein_coding	SPIN2B	SC
X	90508514	97182796	X	94121459	94122571	1113	+	ENSBTAG00000045616	NA	protein_coding	ENSBTAG00000045616	SC
12	25403639	25451994	12	25346719	25593295	246577	+	ENSBTAG00000053984	NA	protein_coding	ENSBTAG00000053984	Sheath
12	26442944	26498782	12	26441669	26452522	10854	+	ENSBTAG00000053773	NA	lncRNA	ENSBTAG00000053773	Sheath
12	28407895	28438542	12	28312936	28495424	182489	-	ENSBTAG00000011597	PDS5B	protein_coding	PDS5B	Sheath
12	28561893	28563453	12	28524407	28586101	61695	+	ENSBTAG00000023279	N4BP2L2	protein_coding	N4BP2L2	Sheath
12	28621182	28633561	12	28616747	28667820	51074	-	ENSBTAG00000000988	BRCA2	protein_coding	BRCA2	Sheath
12	28782547	28788240	12	28747721	28997274	249554	-	ENSBTAG00000006771	FRY	protein_coding	FRY	Sheath
12	28860519	28910231	12	28747721	28997274	249554	-	ENSBTAG00000006771	FRY	protein_coding	FRY	Sheath
12	29855326	29856235	12	29841921	29877617	35697	-	ENSBTAG00000016052	NA	protein_coding	ENSBTAG00000016052	Sheath
5	44264399	57689597	5	56789495	56795018	5524	+	ENSBTAG00000013315	ATP5F1B	protein_coding	ATP5F1B	Sheath
5	44264399	57689597	5	56790501	56790575	75	+	ENSBTAG00000043048	SNORD59A	snoRNA	SNORD59A	Sheath
5	44264399	57689597	5	56791576	56791646	71	+	ENSBTAG00000042677	bta-mir-677	snoRNA	bta-mir-677	Sheath
5	44264399	57689597	5	56791577	56791642	66	+	ENSBTAG00000049930	bta-mir-677	miRNA	bta-mir-677	Sheath
5	44264399	57689597	5	56796775	56831748	34974	+	ENSBTAG00000017840	BAZ2A	protein_coding	BAZ2A	Sheath
5	44264399	57689597	5	56836859	56890516	53658	-	ENSBTAG00000017830	RBMS2	protein_coding	RBMS2	Sheath
5	44264399	57689597	5	56893433	56925355	31923	-	ENSBTAG00000009281	SPRYD4	protein_coding	SPRYD4	Sheath
5	44264399	57689597	5	56910794	56923321	12528	+	ENSBTAG00000009284	GLS2	protein_coding	GLS2	Sheath
5	44264399	57689597	5	56934066	56938031	3966	+	ENSBTAG00000010127	MIP	protein_coding	MIP	Sheath
5	44264399	57689597	5	56937139	56964713	27575	+	ENSBTAG00000020459	TIMELESS	protein_coding	TIMELESS	Sheath
5	44264399	57689597	5	56979557	56994574	15018	+	ENSBTAG00000004384	APOF	protein_coding	APOF	Sheath
5	44264399	57689597	5	56979557	56980940	1384	+	ENSBTAG00000045969	APON	protein_coding	APON	Sheath
5	44264399	57689597	5	56997911	57009477	11567	+	ENSBTAG00000004380	STAT2	protein_coding	STAT2	Sheath
5	44264399	57689597	5	57009388	57011422	2035	-	ENSBTAG00000004378	IL23A	protein_coding	IL23A	Sheath
5	44264399	57689597	5	57013765	57013835	71	-	ENSBTAG00000044879	bta-mir-2432	miRNA	bta-mir-2432	Sheath
5	44264399	57689597	5	57015019	57028863	13845	+	ENSBTAG00000004376	PAN2	protein_coding	PAN2	Sheath
5	44264399	57689597	5	57031093	57034101	3009	+	ENSBTAG00000004374	CNPY2	protein_coding	CNPY2	Sheath
5	44264399	57689597	5	57031227	57031292	66	+	ENSBTAG00000052591	bta-mir-12054	miRNA	bta-mir-12054	Sheath
5	44264399	57689597	5	57042171	57065001	22831	+	ENSBTAG00000004371	CS	protein_coding	CS	Sheath
5	44264399	57689597	5	57065720	57069211	3492	-	ENSBTAG00000004367	COQ10A	protein_coding	COQ10A	Sheath
5	44264399	57689597	5	57074995	57086731	11737	+	ENSBTAG00000011762	ANKRD52	protein_coding	ANKRD52	Sheath
5	44264399	57689597	5	57075606	57075682	77	-	ENSBTAG00000044339	bta-mir-2433	miRNA	bta-mir-2433	Sheath
5	44264399	57689597	5	57090764	57091294	531	+	ENSBTAG00000052361	NA	protein_coding	ENSBTAG00000052361	Sheath
5	44264399	57689597	5	57091706	57097226	5521	-	ENSBTAG00000002799	SLC39A5	protein_coding	SLC39A5	Sheath
5	44264399	57689597	5	57097196	57103340	6145	-	ENSBTAG00000002798	NABP2	protein_coding	NABP2	Sheath
5	44264399	57689597	5	57103613	57130431	26819	+	ENSBTAG00000026754	RNF41	protein_coding	RNF41	Sheath
5	44264399	57689597	5	57140987	57161786	20800	+	ENSBTAG00000014697	SMARCC2	protein_coding	SMARCC2	Sheath
5	44264399	57689597	5	57161869	57164985	3117	-	ENSBTAG00000010799	MYL6	protein_coding	MYL6	Sheath
5	44264399	57689597	5	57165321	57168025	2705	-	ENSBTAG00000031217	MYL6B	protein_coding	MYL6B	Sheath
5	44264399	57689597	5	57179946	57194004	14059	-	ENSBTAG00000009543	ESYT1	protein_coding	ESYT1	Sheath
5	44264399	57689597	5	57197914	57205232	7319	-	ENSBTAG00000009542	ZC3H10	protein_coding	ZC3H10	Sheath
5	44264399	57689597	5	57208094	57214801	6708	-	ENSBTAG00000010451	PA2G4	protein_coding	PA2G4	Sheath
5	44264399	57689597	5	57215784	57236737	20954	-	ENSBTAG00000010444	ERBB3	protein_coding	ERBB3	Sheath
5	44264399	57689597	5	57279798	57283196	3399	-	ENSBTAG00000038896	RPS26	protein_coding	RPS26	Sheath
5	44264399	57689597	5	57292528	57302803	10276	-	ENSBTAG00000012636	IKZF4	protein_coding	IKZF4	Sheath
5	44264399	57689597	5	57314953	57319225	4273	-	ENSBTAG00000006160	SUOX	protein_coding	SUOX	Sheath
5	44264399	57689597	5	57321765	57337350	15586	-	ENSBTAG00000014129	RAB5B	protein_coding	RAB5B	Sheath
5	44264399	57689597	5	57339030	57344446	5417	-	ENSBTAG00000004021	CDK2	protein_coding	CDK2	Sheath
5	44264399	57689597	5	57343063	57353330	10268	+	ENSBTAG00000004019	PMEL	protein_coding	PMEL	Sheath
5	44264399	57689597	5	57353452	57376105	22654	-	ENSBTAG00000004018	DGKA	protein_coding	DGKA	Sheath
5	44264399	57689597	5	57378226	57399551	21326	+	ENSBTAG00000031146	PYM1	protein_coding	PYM1	Sheath
5	44264399	57689597	5	57426768	57433048	6281	+	ENSBTAG00000009051	MMP19	protein_coding	MMP19	Sheath
5	44264399	57689597	5	57433437	57437847	4411	-	ENSBTAG00000009049	NA	protein_coding	ENSBTAG00000009049	Sheath
5	44264399	57689597	5	57438695	57446182	7488	+	ENSBTAG00000020664	DNAJC14	protein_coding	DNAJC14	Sheath
5	44264399	57689597	5	57446157	57449119	2963	-	ENSBTAG00000020663	ORMDL2	protein_coding	ORMDL2	Sheath
5	44264399	57689597	5	57449443	57498922	49480	+	ENSBTAG00000020662	SARNP	protein_coding	SARNP	Sheath
5	44264399	57689597	5	57506100	57512983	6884	-	ENSBTAG00000007417	GDF11	protein_coding	GDF11	Sheath
5	44264399	57689597	5	57517950	57525614	7665	+	ENSBTAG00000051365	NA	lncRNA	ENSBTAG00000051365	Sheath
5	44264399	57689597	5	57528943	57532768	3826	+	ENSBTAG00000011931	CD63	protein_coding	CD63	Sheath
5	44264399	57689597	5	57533663	57537461	3799	-	ENSBTAG00000011927	RDH5	protein_coding	RDH5	Sheath
5	44264399	57689597	5	57538198	57541849	3652	-	ENSBTAG00000011918	BLOC1S1	protein_coding	BLOC1S1	Sheath
5	44264399	57689597	5	57548839	57572012	23174	+	ENSBTAG00000012897	ITGA7	protein_coding	ITGA7	Sheath
5	44264399	57689597	5	57572503	57575448	2946	-	ENSBTAG00000012896	METTL7B	protein_coding	METTL7B	Sheath
5	44264399	57689597	5	57608661	57609680	1020	+	ENSBTAG00000006605	OR10P25	protein_coding	OR10P25	Sheath
5	44264399	57689597	5	57611456	57611609	154	-	ENSBTAG00000044490	NA	snoRNA	ENSBTAG00000044490	Sheath
5	44264399	57689597	5	57626515	57627453	939	-	ENSBTAG00000031031	OR10P1	protein_coding	OR10P1	Sheath
5	44264399	57689597	5	57641621	57642664	1044	-	ENSBTAG00000051656	OR6C63	protein_coding	OR6C63	Sheath
5	44264399	57689597	5	57661971	57662900	930	-	ENSBTAG00000051585	OR6C304	protein_coding	OR6C304	Sheath
5	22008572	22033204	5	22012139	22016602	4464	-	ENSBTAG00000020330	BTG1	protein_coding	BTG1	Sheath
5	22008572	22033204	5	22018683	22029127	10445	-	ENSBTAG00000051951	NA	lncRNA	ENSBTAG00000051951	Sheath
5	22459613	22521852	5	22470723	22473989	3267	+	ENSBTAG00000052187	NA	lncRNA	ENSBTAG00000052187	Sheath
5	22459613	22521852	5	22473276	22473379	104	+	ENSBTAG00000049773	NA	misc_RNA	ENSBTAG00000049773	Sheath
5	44264399	57689597	5	57673709	57674653	945	-	ENSBTAG00000052738	OR6C8	protein_coding	OR6C8	Sheath
5	44264399	57689597	5	57687287	57687511	225	+	ENSBTAG00000054814	NA	protein_coding	ENSBTAG00000054814	Sheath
5	57865735	58025404	5	57878122	57879057	936	-	ENSBTAG00000021122	OR6C38	protein_coding	OR6C38	Sheath
5	57865735	58025404	5	57908786	57909721	936	-	ENSBTAG00000053821	OR6C2F	protein_coding	OR6C2F	Sheath
5	57865735	58025404	5	57924954	57925916	963	-	ENSBTAG00000052453	OR6C281	protein_coding	OR6C281	Sheath
5	57865735	58025404	5	58001219	58001322	104	-	ENSBTAG00000053506	U6	snRNA	U6	Sheath
5	22578234	22644983	5	22559005	22644686	85682	+	ENSBTAG00000000818	PLEKHG7	protein_coding	PLEKHG7	Sheath
5	58090829	58623987	5	58099644	58100579	936	-	ENSBTAG00000052093	OR6C207	protein_coding	OR6C207	Sheath
5	22578234	22644983	5	22607542	22607642	101	+	ENSBTAG00000045179	U6	snRNA	U6	Sheath
5	58090829	58623987	5	58112291	58113238	948	-	ENSBTAG00000049329	OR6C278	protein_coding	OR6C278	Sheath
5	58090829	58623987	5	58126697	58127632	936	-	ENSBTAG00000051156	OR6C17	protein_coding	OR6C17	Sheath
5	58090829	58623987	5	58179582	58180520	939	-	ENSBTAG00000046778	OR6C35	protein_coding	OR6C35	Sheath
5	58090829	58623987	5	58207468	58208403	936	-	ENSBTAG00000048295	OR6C68	protein_coding	OR6C68	Sheath
5	58090829	58623987	5	58254940	58255851	912	+	ENSBTAG00000054507	OR6C276P	pseudogene	OR6C276P	Sheath
5	58090829	58623987	5	58271115	58272053	939	-	ENSBTAG00000050480	OR6C269	protein_coding	OR6C269	Sheath
5	58090829	58623987	5	58285201	58286139	939	-	ENSBTAG00000051165	OR6C2	protein_coding	OR6C2	Sheath
5	58090829	58623987	5	58371500	58372442	943	-	ENSBTAG00000051462	NA	pseudogene	ENSBTAG00000051462	Sheath
5	58090829	58623987	5	58418220	58419158	939	+	ENSBTAG00000049219	OR6C1R	protein_coding	OR6C1R	Sheath
5	58090829	58623987	5	58448566	58449501	936	-	ENSBTAG00000051274	OR6C280	protein_coding	OR6C280	Sheath
5	58090829	58623987	5	58463626	58464561	936	-	ENSBTAG00000048779	OR6C268	protein_coding	OR6C268	Sheath
5	22980300	23473101	5	22978119	23029637	51519	-	ENSBTAG00000054410	NA	lncRNA	ENSBTAG00000054410	Sheath
5	58090829	58623987	5	58516084	58517061	978	-	ENSBTAG00000006313	OR6C76	protein_coding	OR6C76	Sheath
5	58090829	58623987	5	58550539	58551477	939	-	ENSBTAG00000053837	OR6C75	protein_coding	OR6C75	Sheath
5	22980300	23473101	5	23191702	23208104	16403	+	ENSBTAG00000007447	NUDT4	protein_coding	NUDT4	Sheath
5	58090829	58623987	5	58594819	58595757	939	-	ENSBTAG00000049581	OR6C1Q	protein_coding	OR6C1Q	Sheath
5	58090829	58623987	5	58618611	58619627	1017	+	ENSBTAG00000049184	OR6C7H	protein_coding	OR6C7H	Sheath
5	22980300	23473101	5	23214338	23255510	41173	-	ENSBTAG00000021767	UBE2N	protein_coding	UBE2N	Sheath
5	58911515	58999640	5	58916500	58917462	963	+	ENSBTAG00000049016	OR6C1S	protein_coding	OR6C1S	Sheath
5	58911515	58999640	5	58924061	58925038	978	+	ENSBTAG00000045922	OR6C3	protein_coding	OR6C3	Sheath
5	58911515	58999640	5	58935476	58936415	940	+	ENSBTAG00000048168	NA	pseudogene	ENSBTAG00000048168	Sheath
5	22980300	23473101	5	23237462	23238227	766	-	ENSBTAG00000033531	NA	pseudogene	ENSBTAG00000033531	Sheath
5	58911515	58999640	5	58939691	58940650	960	-	ENSBTAG00000053702	OR6C7	protein_coding	OR6C7	Sheath
5	22980300	23473101	5	23269801	23300622	30822	+	ENSBTAG00000002708	MRPL42	protein_coding	MRPL42	Sheath
5	22980300	23473101	5	23367712	23380477	12766	+	ENSBTAG00000012007	SOCS2	protein_coding	SOCS2	Sheath
5	59248972	59636597	5	59261341	59262279	939	-	ENSBTAG00000049753	OR6C69	protein_coding	OR6C69	Sheath
5	59248972	59636597	5	59281584	59282522	939	-	ENSBTAG00000054193	OR6C74C	protein_coding	OR6C74C	Sheath
5	59248972	59636597	5	59304450	59305400	951	-	ENSBTAG00000039756	OR10A7	protein_coding	OR10A7	Sheath
5	59248972	59636597	5	59320329	59321321	993	+	ENSBTAG00000049751	OR10U1	protein_coding	OR10U1	Sheath
5	59248972	59636597	5	59326016	59327008	993	+	ENSBTAG00000053229	OR10U5	protein_coding	OR10U5	Sheath
5	59248972	59636597	5	59331705	59332697	993	+	ENSBTAG00000053772	OR10U1B	protein_coding	OR10U1B	Sheath
5	59248972	59636597	5	59364927	59365874	948	-	ENSBTAG00000037629	OR9R3	protein_coding	OR9R3	Sheath
5	59248972	59636597	5	59414003	59414972	970	+	ENSBTAG00000052581	OR9K2DP	pseudogene	OR9K2DP	Sheath
5	59248972	59636597	5	59441530	59442483	954	+	ENSBTAG00000052799	OR9K2I	protein_coding	OR9K2I	Sheath
5	59248972	59636597	5	59465929	59466885	957	+	ENSBTAG00000054478	OR9K2H	protein_coding	OR9K2H	Sheath
5	59248972	59636597	5	59500353	59501387	1035	+	ENSBTAG00000038567	OR9K2K	protein_coding	OR9K2K	Sheath
5	23539577	38667395	5	23473232	23664529	191298	+	ENSBTAG00000051267	CRADD	protein_coding	CRADD	Sheath
5	23539577	38667395	5	23617567	23617946	380	-	ENSBTAG00000053589	NA	protein_coding	ENSBTAG00000053589	Sheath
5	23539577	38667395	5	23673800	23702986	29187	-	ENSBTAG00000049886	NA	lncRNA	ENSBTAG00000049886	Sheath
5	23539577	38667395	5	23899622	23901264	1643	-	ENSBTAG00000050045	NA	lncRNA	ENSBTAG00000050045	Sheath
5	59248972	59636597	5	59524006	59530242	6237	+	ENSBTAG00000045722	NA	protein_coding	ENSBTAG00000045722	Sheath
5	59248972	59636597	5	59559256	59560269	1014	+	ENSBTAG00000050988	OR9K2C	protein_coding	OR9K2C	Sheath
5	59248972	59636597	5	59619848	59620804	957	-	ENSBTAG00000054855	NA	protein_coding	ENSBTAG00000054855	Sheath
5	23539577	38667395	5	23915775	24071389	155615	+	ENSBTAG00000011245	PLXNC1	protein_coding	PLXNC1	Sheath
5	59705422	59740071	5	59723790	59724731	942	-	ENSBTAG00000048994	OR9K1	protein_coding	OR9K1	Sheath
5	59801206	66615726	5	59885089	59886081	993	-	ENSBTAG00000005626	NEUROD4	protein_coding	NEUROD4	Sheath
5	59801206	66615726	5	59925024	59961156	36133	+	ENSBTAG00000005120	TESPA1	protein_coding	TESPA1	Sheath
5	59801206	66615726	5	60031676	60161682	130007	-	ENSBTAG00000003183	NTN4	protein_coding	NTN4	Sheath
5	23539577	38667395	5	24067009	24067513	505	+	ENSBTAG00000052916	NA	protein_coding	ENSBTAG00000052916	Sheath
5	59801206	66615726	5	60070308	60070414	107	+	ENSBTAG00000053604	U6	snRNA	U6	Sheath
5	59801206	66615726	5	60126818	60128044	1227	+	ENSBTAG00000052178	NA	protein_coding	ENSBTAG00000052178	Sheath
5	59801206	66615726	5	60214476	60222722	8247	+	ENSBTAG00000016271	SNRPF	protein_coding	SNRPF	Sheath
5	59801206	66615726	5	60222922	60248210	25289	-	ENSBTAG00000016274	CCDC38	protein_coding	CCDC38	Sheath
5	23539577	38667395	5	24070404	24345243	274840	-	ENSBTAG00000004484	CEP83	protein_coding	CEP83	Sheath
5	59801206	66615726	5	60255971	60270687	14717	+	ENSBTAG00000016275	AMDHD1	protein_coding	AMDHD1	Sheath
5	59801206	66615726	5	60276265	60299590	23326	-	ENSBTAG00000016276	HAL	protein_coding	HAL	Sheath
5	23539577	38667395	5	24306913	24595494	288582	-	ENSBTAG00000014375	TMCC3	protein_coding	TMCC3	Sheath
5	23539577	38667395	5	24684273	24711486	27214	-	ENSBTAG00000014669	NDUFA12	protein_coding	NDUFA12	Sheath
5	23539577	38667395	5	24721336	24760106	38771	-	ENSBTAG00000017729	NR2C1	protein_coding	NR2C1	Sheath
5	59801206	66615726	5	60305573	60336225	30653	-	ENSBTAG00000016415	LTA4H	protein_coding	LTA4H	Sheath
5	23539577	38667395	5	24766344	24868854	102511	-	ENSBTAG00000014030	FGD6	protein_coding	FGD6	Sheath
5	59801206	66615726	5	60480235	60548556	68322	+	ENSBTAG00000001509	ELK3	protein_coding	ELK3	Sheath
5	23539577	38667395	5	24868908	24939568	70661	+	ENSBTAG00000014044	VEZT	protein_coding	VEZT	Sheath
5	23539577	38667395	5	24932891	24933955	1065	-	ENSBTAG00000053941	NA	protein_coding	ENSBTAG00000053941	Sheath
5	23539577	38667395	5	24946401	24946511	111	+	ENSBTAG00000029988	MIR331	miRNA	MIR331	Sheath
5	23539577	38667395	5	25069181	25070402	1222	+	ENSBTAG00000052805	NA	protein_coding	ENSBTAG00000052805	Sheath
5	23539577	38667395	5	25082023	25082633	611	+	ENSBTAG00000049200	NA	protein_coding	ENSBTAG00000049200	Sheath
5	23539577	38667395	5	25092752	25123523	30772	+	ENSBTAG00000019944	METAP2	protein_coding	METAP2	Sheath
5	59801206	66615726	5	60554135	60664570	110436	-	ENSBTAG00000001510	CDK17	protein_coding	CDK17	Sheath
5	23539577	38667395	5	25126563	25151506	24944	-	ENSBTAG00000019946	USP44	protein_coding	USP44	Sheath
5	23539577	38667395	5	25143973	25144497	525	+	ENSBTAG00000010711	NA	protein_coding	ENSBTAG00000010711	Sheath
5	59801206	66615726	5	60753106	60789924	36819	+	ENSBTAG00000002251	NA	protein_coding	ENSBTAG00000002251	Sheath
5	59801206	66615726	5	60792488	60800112	7625	+	ENSBTAG00000052520	NA	protein_coding	ENSBTAG00000052520	Sheath
5	23539577	38667395	5	25215043	25220249	5207	-	ENSBTAG00000051641	MUCL1	protein_coding	MUCL1	Sheath
5	23539577	38667395	5	25242590	25246328	3739	-	ENSBTAG00000023670	NA	protein_coding	ENSBTAG00000023670	Sheath
5	23539577	38667395	5	25289065	25294023	4959	-	ENSBTAG00000049405	NA	lncRNA	ENSBTAG00000049405	Sheath
5	23539577	38667395	5	25449617	25450895	1279	+	ENSBTAG00000053336	NA	lncRNA	ENSBTAG00000053336	Sheath
5	59801206	66615726	5	60796779	61065110	268332	+	ENSBTAG00000015792	CFAP54	protein_coding	CFAP54	Sheath
5	23539577	38667395	5	25478787	25482857	4071	+	ENSBTAG00000013417	GLYCAM1	protein_coding	GLYCAM1	Sheath
5	23539577	38667395	5	25506716	25515565	8850	+	ENSBTAG00000010907	PPP1R1A	protein_coding	PPP1R1A	Sheath
5	23539577	38667395	5	25515716	25542997	27282	-	ENSBTAG00000004337	PDE1B	protein_coding	PDE1B	Sheath
5	23539577	38667395	5	25547486	25592783	45298	-	ENSBTAG00000019686	NCKAP1L	protein_coding	NCKAP1L	Sheath
5	23539577	38667395	5	25615176	25629603	14428	+	ENSBTAG00000018085	GTSF1	protein_coding	GTSF1	Sheath
5	23539577	38667395	5	25662272	25683364	21093	+	ENSBTAG00000013745	ITGA5	protein_coding	ITGA5	Sheath
5	59801206	66615726	5	61105019	61157165	52147	+	ENSBTAG00000001894	NEDD1	protein_coding	NEDD1	Sheath
5	59801206	66615726	5	61157595	61159007	1413	-	ENSBTAG00000051433	NA	protein_coding	ENSBTAG00000051433	Sheath
5	23539577	38667395	5	25686990	25707964	20975	+	ENSBTAG00000015604	ZNF385A	protein_coding	ZNF385A	Sheath
5	59801206	66615726	5	61668359	61671232	2874	+	ENSBTAG00000051358	NA	lncRNA	ENSBTAG00000051358	Sheath
5	59801206	66615726	5	61673859	61701945	28087	+	ENSBTAG00000053640	NA	lncRNA	ENSBTAG00000053640	Sheath
5	59801206	66615726	5	61676666	61676726	61	+	ENSBTAG00000048583	NA	misc_RNA	ENSBTAG00000048583	Sheath
5	59801206	66615726	5	61701393	61701462	70	+	ENSBTAG00000038463	bta-mir-1251	miRNA	bta-mir-1251	Sheath
5	59801206	66615726	5	61701922	61702062	141	+	ENSBTAG00000051682	NA	misc_RNA	ENSBTAG00000051682	Sheath
5	59801206	66615726	5	61701966	61704268	2303	+	ENSBTAG00000048403	NA	lncRNA	ENSBTAG00000048403	Sheath
5	59801206	66615726	5	61702644	61702752	109	+	ENSBTAG00000054783	NA	misc_RNA	ENSBTAG00000054783	Sheath
5	59801206	66615726	5	61703338	61703443	106	+	ENSBTAG00000054365	NA	misc_RNA	ENSBTAG00000054365	Sheath
5	59801206	66615726	5	61705209	61705337	129	+	ENSBTAG00000053880	NA	misc_RNA	ENSBTAG00000053880	Sheath
5	23539577	38667395	5	25709927	25711851	1925	+	ENSBTAG00000015592	GPR84	protein_coding	GPR84	Sheath
5	59801206	66615726	5	61739428	61773253	33826	+	ENSBTAG00000054474	NA	lncRNA	ENSBTAG00000054474	Sheath
5	59801206	66615726	5	61741537	61741738	202	+	ENSBTAG00000054026	NA	misc_RNA	ENSBTAG00000054026	Sheath
5	23539577	38667395	5	25722716	25742083	19368	-	ENSBTAG00000005384	COPZ1	protein_coding	COPZ1	Sheath
5	59801206	66615726	5	61743540	61743806	267	+	ENSBTAG00000054823	NA	misc_RNA	ENSBTAG00000054823	Sheath
5	59801206	66615726	5	61772724	61772889	166	+	ENSBTAG00000052500	NA	misc_RNA	ENSBTAG00000052500	Sheath
5	59801206	66615726	5	61773018	61773210	193	+	ENSBTAG00000053078	NA	misc_RNA	ENSBTAG00000053078	Sheath
5	59801206	66615726	5	61775955	61776054	100	+	ENSBTAG00000029917	bta-mir-135a-2	miRNA	bta-mir-135a-2	Sheath
5	59801206	66615726	5	61776325	61776474	150	+	ENSBTAG00000052477	NA	misc_RNA	ENSBTAG00000052477	Sheath
5	23539577	38667395	5	25734105	25734194	90	-	ENSBTAG00000029852	bta-mir-148b	miRNA	bta-mir-148b	Sheath
5	23539577	38667395	5	25752476	25753595	1120	-	ENSBTAG00000048717	NA	pseudogene	ENSBTAG00000048717	Sheath
5	23539577	38667395	5	25770431	25777479	7049	+	ENSBTAG00000001562	NFE2	protein_coding	NFE2	Sheath
5	59801206	66615726	5	62050711	62051115	405	-	ENSBTAG00000045919	NA	protein_coding	ENSBTAG00000045919	Sheath
5	59801206	66615726	5	62633069	62633209	141	+	ENSBTAG00000051712	NA	snoRNA	ENSBTAG00000051712	Sheath
5	23539577	38667395	5	25779619	25785642	6024	-	ENSBTAG00000001553	HNRNPA1	protein_coding	HNRNPA1	Sheath
5	59801206	66615726	5	62686936	62712545	25610	+	ENSBTAG00000004240	TMPO	protein_coding	TMPO	Sheath
5	23539577	38667395	5	25786249	25812785	26537	+	ENSBTAG00000006246	CBX5	protein_coding	CBX5	Sheath
5	23539577	38667395	5	25855722	25862453	6732	+	ENSBTAG00000021974	SMUG1	protein_coding	SMUG1	Sheath
5	23539577	38667395	5	25895898	25903956	8059	-	ENSBTAG00000049837	NA	lncRNA	ENSBTAG00000049837	Sheath
5	23539577	38667395	5	25949624	25972457	22834	-	ENSBTAG00000049915	NA	lncRNA	ENSBTAG00000049915	Sheath
5	23539577	38667395	5	25953273	25957203	3931	+	ENSBTAG00000055223	NA	lncRNA	ENSBTAG00000055223	Sheath
5	23539577	38667395	5	25977799	25980483	2685	-	ENSBTAG00000003304	HOXC4	protein_coding	HOXC4	Sheath
5	23539577	38667395	5	25997501	26000142	2642	-	ENSBTAG00000009634	HOXC5	protein_coding	HOXC5	Sheath
5	23539577	38667395	5	25998839	25998919	81	-	ENSBTAG00000036381	NA	miRNA	ENSBTAG00000036381	Sheath
5	23539577	38667395	5	26002104	26016051	13948	-	ENSBTAG00000009238	HOXC6	protein_coding	HOXC6	Sheath
5	23539577	38667395	5	26020286	26023408	3123	-	ENSBTAG00000012149	HOXC8	protein_coding	HOXC8	Sheath
5	23539577	38667395	5	26025735	26027383	1649	+	ENSBTAG00000053232	NA	lncRNA	ENSBTAG00000053232	Sheath
5	23539577	38667395	5	26029920	26032423	2504	-	ENSBTAG00000005606	HOXC9	protein_coding	HOXC9	Sheath
5	23539577	38667395	5	26040777	26040881	105	-	ENSBTAG00000029788	MIR196A2	miRNA	MIR196A2	Sheath
5	23539577	38667395	5	26042341	26047427	5087	-	ENSBTAG00000003278	HOXC10	protein_coding	HOXC10	Sheath
5	59801206	66615726	5	62746005	62752373	6369	+	ENSBTAG00000012890	SLC25A3	protein_coding	SLC25A3	Sheath
5	23539577	38667395	5	26057080	26059552	2473	-	ENSBTAG00000006879	HOXC11	protein_coding	HOXC11	Sheath
5	23539577	38667395	5	26064057	26064207	151	-	ENSBTAG00000053857	NA	misc_RNA	ENSBTAG00000053857	Sheath
5	23539577	38667395	5	26064368	26064544	177	-	ENSBTAG00000053186	NA	misc_RNA	ENSBTAG00000053186	Sheath
5	23539577	38667395	5	26066531	26068539	2009	+	ENSBTAG00000052715	NA	lncRNA	ENSBTAG00000052715	Sheath
5	23539577	38667395	5	26066543	26066640	98	-	ENSBTAG00000052501	NA	misc_RNA	ENSBTAG00000052501	Sheath
5	23539577	38667395	5	26068956	26069024	69	-	ENSBTAG00000051607	NA	misc_RNA	ENSBTAG00000051607	Sheath
5	23539577	38667395	5	26069074	26069110	37	-	ENSBTAG00000051555	NA	misc_RNA	ENSBTAG00000051555	Sheath
5	23539577	38667395	5	26076092	26077683	1592	-	ENSBTAG00000000924	HOXC12	protein_coding	HOXC12	Sheath
5	23539577	38667395	5	26085798	26093573	7776	-	ENSBTAG00000000923	HOXC13	protein_coding	HOXC13	Sheath
5	59801206	66615726	5	62750796	62751043	248	+	ENSBTAG00000042417	SNORA53	snoRNA	SNORA53	Sheath
5	59801206	66615726	5	62757513	62781346	23834	-	ENSBTAG00000021660	IKBIP	protein_coding	IKBIP	Sheath
5	23539577	38667395	5	26122988	26123498	511	+	ENSBTAG00000052958	NA	protein_coding	ENSBTAG00000052958	Sheath
5	23539577	38667395	5	26168222	26168322	101	-	ENSBTAG00000051445	U6	snRNA	U6	Sheath
5	59801206	66615726	5	62784906	62888247	103342	+	ENSBTAG00000021661	APAF1	protein_coding	APAF1	Sheath
5	23539577	38667395	5	26328331	26342538	14208	+	ENSBTAG00000015016	CALCOCO1	protein_coding	CALCOCO1	Sheath
5	23539577	38667395	5	26370053	26378227	8175	+	ENSBTAG00000005735	ATP5MC2	protein_coding	ATP5MC2	Sheath
5	23539577	38667395	5	26390252	26390395	144	+	ENSBTAG00000042310	NA	snoRNA	ENSBTAG00000042310	Sheath
5	23539577	38667395	5	26419016	26509448	90433	+	ENSBTAG00000005863	ATF7	protein_coding	ATF7	Sheath
5	23539577	38667395	5	26517673	26518582	910	+	ENSBTAG00000002401	NPFF	protein_coding	NPFF	Sheath
5	23539577	38667395	5	26518832	26524457	5626	-	ENSBTAG00000000435	TARBP2	protein_coding	TARBP2	Sheath
5	23539577	38667395	5	26525843	26540451	14609	+	ENSBTAG00000020758	MAP3K12	protein_coding	MAP3K12	Sheath
5	23539577	38667395	5	26540444	26559860	19417	-	ENSBTAG00000020757	PCBP2	protein_coding	PCBP2	Sheath
5	59801206	66615726	5	62889233	63318266	429034	-	ENSBTAG00000030994	NA	protein_coding	ENSBTAG00000030994	Sheath
5	59801206	66615726	5	62897168	62900205	3038	-	ENSBTAG00000025812	NA	protein_coding	ENSBTAG00000025812	Sheath
5	23539577	38667395	5	26552139	26552320	182	-	ENSBTAG00000053393	NA	misc_RNA	ENSBTAG00000053393	Sheath
5	23539577	38667395	5	26557854	26557960	107	-	ENSBTAG00000042298	U6	snRNA	U6	Sheath
5	23539577	38667395	5	26568370	26571613	3244	-	ENSBTAG00000026916	PRR13	protein_coding	PRR13	Sheath
5	23539577	38667395	5	26591483	26597710	6228	-	ENSBTAG00000018524	AMHR2	protein_coding	AMHR2	Sheath
5	59801206	66615726	5	63864751	63899114	34364	-	ENSBTAG00000013979	NA	protein_coding	ENSBTAG00000013979	Sheath
5	23539577	38667395	5	26607778	26642792	35015	-	ENSBTAG00000003021	SP1	protein_coding	SP1	Sheath
5	23539577	38667395	5	26686615	26694323	7709	+	ENSBTAG00000033292	SP7	protein_coding	SP7	Sheath
5	23539577	38667395	5	26700451	26716539	16089	+	ENSBTAG00000020179	AAAS	protein_coding	AAAS	Sheath
5	59801206	66615726	5	63992747	63992944	198	+	ENSBTAG00000048834	NA	protein_coding	ENSBTAG00000048834	Sheath
5	59801206	66615726	5	64074489	64165062	90574	-	ENSBTAG00000006040	UHRF1BP1L	protein_coding	UHRF1BP1L	Sheath
5	59801206	66615726	5	64170245	64189511	19267	+	ENSBTAG00000013842	ACTR6	protein_coding	ACTR6	Sheath
5	23539577	38667395	5	26716865	26724410	7546	-	ENSBTAG00000020177	MYG1	protein_coding	MYG1	Sheath
5	23539577	38667395	5	26724888	26729058	4171	-	ENSBTAG00000008935	PFDN5	protein_coding	PFDN5	Sheath
5	59801206	66615726	5	64220436	64277577	57142	+	ENSBTAG00000013859	SCYL2	protein_coding	SCYL2	Sheath
5	59801206	66615726	5	64296337	64335689	39353	+	ENSBTAG00000001088	SLC17A8	protein_coding	SLC17A8	Sheath
5	23539577	38667395	5	26730162	26752001	21840	-	ENSBTAG00000008934	ESPL1	protein_coding	ESPL1	Sheath
5	59801206	66615726	5	64396366	64475743	79378	+	ENSBTAG00000013596	NR1H4	protein_coding	NR1H4	Sheath
5	23539577	38667395	5	26757885	26760156	2272	-	ENSBTAG00000008933	MFSD5	protein_coding	MFSD5	Sheath
5	23539577	38667395	5	26774193	26794835	20643	+	ENSBTAG00000007592	RARG	protein_coding	RARG	Sheath
5	23539577	38667395	5	26796739	26811772	15034	+	ENSBTAG00000018993	ITGB7	protein_coding	ITGB7	Sheath
5	59801206	66615726	5	64482719	64517445	34727	+	ENSBTAG00000049308	GAS2L3	protein_coding	GAS2L3	Sheath
5	23539577	38667395	5	26813793	26820606	6814	-	ENSBTAG00000046481	ZNF740	protein_coding	ZNF740	Sheath
5	23539577	38667395	5	26821653	26847931	26279	+	ENSBTAG00000007829	CSAD	protein_coding	CSAD	Sheath
5	23539577	38667395	5	26867427	26877858	10432	-	ENSBTAG00000005623	SOAT2	protein_coding	SOAT2	Sheath
5	23539577	38667395	5	26878956	26883908	4953	-	ENSBTAG00000021467	IGFBP6	protein_coding	IGFBP6	Sheath
5	23539577	38667395	5	26888287	26902878	14592	+	ENSBTAG00000021464	SPRYD3	protein_coding	SPRYD3	Sheath
5	23539577	38667395	5	26903397	26921895	18499	-	ENSBTAG00000006904	TNS2	protein_coding	TNS2	Sheath
5	59801206	66615726	5	64586995	65019424	432430	+	ENSBTAG00000004145	ANO4	protein_coding	ANO4	Sheath
5	23539577	38667395	5	26925465	26949409	23945	-	ENSBTAG00000006883	EIF4B	protein_coding	EIF4B	Sheath
5	59801206	66615726	5	65045132	65111413	66282	-	ENSBTAG00000011525	SLC5A8	protein_coding	SLC5A8	Sheath
5	59801206	66615726	5	65183368	65269247	85880	+	ENSBTAG00000003239	UTP20	protein_coding	UTP20	Sheath
5	23539577	38667395	5	26998530	27002595	4066	-	ENSBTAG00000001517	KRT18	protein_coding	KRT18	Sheath
5	23539577	38667395	5	27039437	27047690	8254	+	ENSBTAG00000000836	KRT8	protein_coding	KRT8	Sheath
5	23539577	38667395	5	27084247	27092894	8648	+	ENSBTAG00000039967	KRT78	protein_coding	KRT78	Sheath
5	23539577	38667395	5	27098480	27108554	10075	+	ENSBTAG00000012676	KRT79	protein_coding	KRT79	Sheath
5	23539577	38667395	5	27115964	27128523	12560	-	ENSBTAG00000053748	NA	pseudogene	ENSBTAG00000053748	Sheath
5	23539577	38667395	5	27117923	27124833	6911	+	ENSBTAG00000012034	KRT4	protein_coding	KRT4	Sheath
5	23539577	38667395	5	27135903	27142693	6791	+	ENSBTAG00000045662	KRT3	protein_coding	KRT3	Sheath
5	23539577	38667395	5	27157755	27161705	3951	+	ENSBTAG00000050617	NA	protein_coding	ENSBTAG00000050617	Sheath
5	23539577	38667395	5	27169894	27170427	534	-	ENSBTAG00000053300	NA	protein_coding	ENSBTAG00000053300	Sheath
5	23539577	38667395	5	27188573	27197012	8440	+	ENSBTAG00000027974	NA	protein_coding	ENSBTAG00000027974	Sheath
5	23539577	38667395	5	27205200	27218221	13022	+	ENSBTAG00000045770	KRT77	protein_coding	KRT77	Sheath
5	23539577	38667395	5	27227791	27233514	5724	+	ENSBTAG00000046089	KRT1	protein_coding	KRT1	Sheath
5	23539577	38667395	5	27256551	27264074	7524	+	ENSBTAG00000039261	KRT2	protein_coding	KRT2	Sheath
5	23539577	38667395	5	27269589	27280057	10469	+	ENSBTAG00000037638	KRT73	protein_coding	KRT73	Sheath
5	23539577	38667395	5	27289799	27302328	12530	+	ENSBTAG00000007904	KRT72	protein_coding	KRT72	Sheath
5	23539577	38667395	5	27312578	27339251	26674	+	ENSBTAG00000000619	KRT74	protein_coding	KRT74	Sheath
5	23539577	38667395	5	27366774	27373266	6493	+	ENSBTAG00000038384	KRT5	protein_coding	KRT5	Sheath
5	23539577	38667395	5	27384131	27389818	5688	+	ENSBTAG00000039425	KRT6A	protein_coding	KRT6A	Sheath
5	23539577	38667395	5	27403486	27408998	5513	+	ENSBTAG00000038033	KRT6B	protein_coding	KRT6B	Sheath
5	23539577	38667395	5	27420179	27424954	4776	+	ENSBTAG00000040019	NA	protein_coding	ENSBTAG00000040019	Sheath
5	23539577	38667395	5	27456255	27467771	11517	+	ENSBTAG00000016121	KRT75	protein_coding	KRT75	Sheath
5	23539577	38667395	5	27470665	27482792	12128	+	ENSBTAG00000054953	NA	protein_coding	ENSBTAG00000054953	Sheath
5	23539577	38667395	5	27485363	27498526	13164	+	ENSBTAG00000007145	KRT82	protein_coding	KRT82	Sheath
5	23539577	38667395	5	27505582	27513625	8044	+	ENSBTAG00000047872	KRT84	protein_coding	KRT84	Sheath
5	23539577	38667395	5	27519707	27531883	12177	+	ENSBTAG00000000400	KRT85	protein_coding	KRT85	Sheath
5	23539577	38667395	5	27536710	27555398	18689	-	ENSBTAG00000026880	KRT89	protein_coding	KRT89	Sheath
5	23539577	38667395	5	27570607	27577406	6800	+	ENSBTAG00000007144	KRT83	protein_coding	KRT83	Sheath
5	23539577	38667395	5	27585437	27592399	6963	-	ENSBTAG00000013720	KRT86	protein_coding	KRT86	Sheath
5	23539577	38667395	5	27600962	27607091	6130	+	ENSBTAG00000006739	KRT81	protein_coding	KRT81	Sheath
5	59801206	66615726	5	65190290	65190399	110	+	ENSBTAG00000044782	5S_rRNA	rRNA	5S_rRNA	Sheath
5	23539577	38667395	5	27628332	27633606	5275	-	ENSBTAG00000052798	NA	protein_coding	ENSBTAG00000052798	Sheath
5	23539577	38667395	5	27639400	27644675	5276	-	ENSBTAG00000054816	NA	protein_coding	ENSBTAG00000054816	Sheath
5	23539577	38667395	5	27650469	27655743	5275	-	ENSBTAG00000054136	NA	protein_coding	ENSBTAG00000054136	Sheath
5	23539577	38667395	5	27660828	27673135	12308	+	ENSBTAG00000016166	NA	protein_coding	ENSBTAG00000016166	Sheath
5	59801206	66615726	5	65275298	65284728	9431	-	ENSBTAG00000011883	ARL1	protein_coding	ARL1	Sheath
5	59801206	66615726	5	65308669	65308998	330	+	ENSBTAG00000008020	NA	protein_coding	ENSBTAG00000008020	Sheath
5	59801206	66615726	5	65323700	65337081	13382	+	ENSBTAG00000009904	SPIC	protein_coding	SPIC	Sheath
5	23539577	38667395	5	27674854	27689030	14177	-	ENSBTAG00000016165	KRT7	protein_coding	KRT7	Sheath
5	59801206	66615726	5	65398362	65500279	101918	+	ENSBTAG00000011392	MYBPC1	protein_coding	MYBPC1	Sheath
5	23539577	38667395	5	27732717	27757234	24518	+	ENSBTAG00000007204	KRT80	protein_coding	KRT80	Sheath
5	59801206	66615726	5	65481772	65483013	1242	-	ENSBTAG00000048643	NA	protein_coding	ENSBTAG00000048643	Sheath
5	23539577	38667395	5	27805310	27805829	520	-	ENSBTAG00000048888	SMIM41	protein_coding	SMIM41	Sheath
5	59801206	66615726	5	65511775	65543424	31650	+	ENSBTAG00000002490	CHPT1	protein_coding	CHPT1	Sheath
5	23539577	38667395	5	27808212	27814034	5823	-	ENSBTAG00000000510	ATG101	protein_coding	ATG101	Sheath
5	23539577	38667395	5	27820352	27839685	19334	-	ENSBTAG00000000507	NR4A1	protein_coding	NR4A1	Sheath
5	59801206	66615726	5	65541083	65548189	7107	-	ENSBTAG00000002492	SYCP3	protein_coding	SYCP3	Sheath
5	59801206	66615726	5	65570868	65655965	85098	-	ENSBTAG00000019409	GNPTAB	protein_coding	GNPTAB	Sheath
5	23539577	38667395	5	27865700	27873793	8094	-	ENSBTAG00000021658	TAMALIN	protein_coding	TAMALIN	Sheath
5	23539577	38667395	5	27884739	27915481	30743	-	ENSBTAG00000013555	ACVR1B	protein_coding	ACVR1B	Sheath
5	23539577	38667395	5	27899933	27900102	170	+	ENSBTAG00000049194	NA	misc_RNA	ENSBTAG00000049194	Sheath
5	23539577	38667395	5	27943530	27957768	14239	-	ENSBTAG00000013843	ACVRL1	protein_coding	ACVRL1	Sheath
5	59801206	66615726	5	65703174	65738912	35739	+	ENSBTAG00000017287	DRAM1	protein_coding	DRAM1	Sheath
5	59801206	66615726	5	65786921	65789646	2726	+	ENSBTAG00000012793	NA	protein_coding	ENSBTAG00000012793	Sheath
5	23539577	38667395	5	27974153	27976040	1888	-	ENSBTAG00000017113	ANKRD33	protein_coding	ANKRD33	Sheath
5	23539577	38667395	5	28040793	28042763	1971	+	ENSBTAG00000002673	FIGNL2	protein_coding	FIGNL2	Sheath
5	59801206	66615726	5	65820520	65886932	66413	-	ENSBTAG00000000021	WASHC3	protein_coding	WASHC3	Sheath
5	59801206	66615726	5	65900759	65952780	52022	-	ENSBTAG00000000022	NUP37	protein_coding	NUP37	Sheath
5	59801206	66615726	5	65922887	65925521	2635	-	ENSBTAG00000053967	NA	pseudogene	ENSBTAG00000053967	Sheath
5	59801206	66615726	5	65952796	66019889	67094	+	ENSBTAG00000039709	PARPBP	protein_coding	PARPBP	Sheath
5	59801206	66615726	5	66019470	66021457	1988	-	ENSBTAG00000013008	PMCH	protein_coding	PMCH	Sheath
5	23539577	38667395	5	28054725	28174539	119815	-	ENSBTAG00000021339	SCN8A	protein_coding	SCN8A	Sheath
5	23539577	38667395	5	28270346	28270449	104	-	ENSBTAG00000045382	U6	snRNA	U6	Sheath
5	59801206	66615726	5	66136704	66143243	6540	-	ENSBTAG00000051413	NA	protein_coding	ENSBTAG00000051413	Sheath
5	59801206	66615726	5	66191602	66264083	72482	-	ENSBTAG00000011082	IGF1	protein_coding	IGF1	Sheath
5	59801206	66615726	5	66303685	66307480	3796	+	ENSBTAG00000049055	NA	protein_coding	ENSBTAG00000049055	Sheath
5	59801206	66615726	5	66324838	66324944	107	-	ENSBTAG00000053574	U6	snRNA	U6	Sheath
5	59801206	66615726	5	66523921	66524026	106	-	ENSBTAG00000051771	U6	snRNA	U6	Sheath
5	23539577	38667395	5	28307834	28382599	74766	-	ENSBTAG00000017950	SLC4A8	protein_coding	SLC4A8	Sheath
5	23539577	38667395	5	28363888	28364281	394	+	ENSBTAG00000023471	NA	pseudogene	ENSBTAG00000023471	Sheath
5	23539577	38667395	5	28407300	28408310	1011	+	ENSBTAG00000049207	NA	protein_coding	ENSBTAG00000049207	Sheath
5	23539577	38667395	5	28415108	28453480	38373	+	ENSBTAG00000017943	GALNT6	protein_coding	GALNT6	Sheath
5	23539577	38667395	5	28460087	28474991	14905	+	ENSBTAG00000008900	CELA1	protein_coding	CELA1	Sheath
5	23539577	38667395	5	28477745	28515837	38093	+	ENSBTAG00000008897	BIN2	protein_coding	BIN2	Sheath
5	59801206	66615726	5	66613984	66732963	118980	-	ENSBTAG00000012794	PAH	protein_coding	PAH	Sheath
5	66682065	66692398	5	66613984	66732963	118980	-	ENSBTAG00000012794	PAH	protein_coding	PAH	Sheath
5	23539577	38667395	5	28521680	28547602	25923	+	ENSBTAG00000001983	SMAGP	protein_coding	SMAGP	Sheath
5	23539577	38667395	5	28547803	28552009	4207	-	ENSBTAG00000004349	DAZAP2	protein_coding	DAZAP2	Sheath
5	23539577	38667395	5	28570674	28590702	20029	+	ENSBTAG00000016362	POU6F1	protein_coding	POU6F1	Sheath
5	23539577	38667395	5	28594348	28598234	3887	+	ENSBTAG00000051039	NA	protein_coding	ENSBTAG00000051039	Sheath
5	23539577	38667395	5	28610714	28664527	53814	+	ENSBTAG00000019312	TFCP2	protein_coding	TFCP2	Sheath
5	23539577	38667395	5	28671342	28684721	13380	+	ENSBTAG00000010928	CSRNP2	protein_coding	CSRNP2	Sheath
5	23539577	38667395	5	28687647	28695321	7675	-	ENSBTAG00000010924	LETMD1	protein_coding	LETMD1	Sheath
5	23539577	38667395	5	28723262	28753680	30419	+	ENSBTAG00000032914	SLC11A2	protein_coding	SLC11A2	Sheath
5	23539577	38667395	5	28778104	28782614	4511	-	ENSBTAG00000049198	NA	protein_coding	ENSBTAG00000049198	Sheath
5	23539577	38667395	5	28822298	28822428	131	+	ENSBTAG00000043484	NA	snoRNA	ENSBTAG00000043484	Sheath
5	66838663	69157899	5	67273124	67445234	172111	+	ENSBTAG00000006010	STAB2	protein_coding	STAB2	Sheath
5	66838663	69157899	5	67451740	67511409	59670	-	ENSBTAG00000006013	NT5DC3	protein_coding	NT5DC3	Sheath
5	66838663	69157899	5	67513228	67590364	77137	-	ENSBTAG00000027899	NA	protein_coding	ENSBTAG00000027899	Sheath
5	66838663	69157899	5	67600075	67618814	18740	+	ENSBTAG00000003362	HSP90B1	protein_coding	HSP90B1	Sheath
5	66838663	69157899	5	67619641	67626496	6856	-	ENSBTAG00000048280	C5H12orf73	protein_coding	C5H12orf73	Sheath
5	23539577	38667395	5	28846446	28868817	22372	+	ENSBTAG00000032902	NA	protein_coding	ENSBTAG00000032902	Sheath
5	23539577	38667395	5	28913670	28916339	2670	-	ENSBTAG00000032899	NA	protein_coding	ENSBTAG00000032899	Sheath
5	23539577	38667395	5	28936847	28954650	17804	+	ENSBTAG00000002355	NA	protein_coding	ENSBTAG00000002355	Sheath
5	66838663	69157899	5	67632504	67653338	20835	+	ENSBTAG00000021633	TDG	protein_coding	TDG	Sheath
5	23539577	38667395	5	28969375	28982649	13275	-	ENSBTAG00000047358	HIGD1C	protein_coding	HIGD1C	Sheath
5	66838663	69157899	5	67653907	67696157	42251	-	ENSBTAG00000000925	GLT8D2	protein_coding	GLT8D2	Sheath
5	23539577	38667395	5	28996023	29007097	11075	-	ENSBTAG00000025005	METTL7A	protein_coding	METTL7A	Sheath
5	23539577	38667395	5	29010266	29011828	1563	-	ENSBTAG00000038893	NA	protein_coding	ENSBTAG00000038893	Sheath
5	23539577	38667395	5	29049126	29084835	35710	-	ENSBTAG00000050872	TMPRSS12	protein_coding	TMPRSS12	Sheath
5	66838663	69157899	5	67711299	67799061	87763	+	ENSBTAG00000020933	HCFC2	protein_coding	HCFC2	Sheath
5	66838663	69157899	5	67769135	67787287	18153	-	ENSBTAG00000030744	NFYB	protein_coding	NFYB	Sheath
5	66838663	69157899	5	67851858	67851927	70	+	ENSBTAG00000050917	bta-mir-2435	miRNA	bta-mir-2435	Sheath
5	23539577	38667395	5	29107518	29171842	64325	-	ENSBTAG00000018131	ATF1	protein_coding	ATF1	Sheath
5	66838663	69157899	5	67898938	67961973	63036	+	ENSBTAG00000013912	TXNRD1	protein_coding	TXNRD1	Sheath
5	23539577	38667395	5	29182879	29412313	229435	-	ENSBTAG00000005246	DIP2B	protein_coding	DIP2B	Sheath
5	66838663	69157899	5	68044447	68306547	262101	+	ENSBTAG00000010644	CHST11	protein_coding	CHST11	Sheath
5	23539577	38667395	5	29261206	29261517	312	+	ENSBTAG00000032790	NA	protein_coding	ENSBTAG00000032790	Sheath
5	23539577	38667395	5	29433902	29503457	69556	-	ENSBTAG00000017164	LARP4	protein_coding	LARP4	Sheath
5	66838663	69157899	5	68361613	68504478	142866	-	ENSBTAG00000021875	SLC41A2	protein_coding	SLC41A2	Sheath
5	23539577	38667395	5	29562885	29584566	21682	+	ENSBTAG00000023546	FAM186A	protein_coding	FAM186A	Sheath
5	23539577	38667395	5	29621280	29621386	107	+	ENSBTAG00000052595	U6	snRNA	U6	Sheath
5	66838663	69157899	5	68528021	68565881	37861	+	ENSBTAG00000021196	NOPCHAP1	protein_coding	NOPCHAP1	Sheath
5	66838663	69157899	5	68542281	68603070	60790	-	ENSBTAG00000006326	ALDH1L2	protein_coding	ALDH1L2	Sheath
5	23539577	38667395	5	29637176	29729199	92024	+	ENSBTAG00000012342	LIMA1	protein_coding	LIMA1	Sheath
5	23539577	38667395	5	29736126	29766044	29919	+	ENSBTAG00000017395	CERS5	protein_coding	CERS5	Sheath
5	23539577	38667395	5	29782810	29787103	4294	-	ENSBTAG00000000808	COX14	protein_coding	COX14	Sheath
5	23539577	38667395	5	29788762	29795178	6417	-	ENSBTAG00000016296	GPD1	protein_coding	GPD1	Sheath
5	66838663	69157899	5	68640524	68696996	56473	+	ENSBTAG00000033735	WASHC4	protein_coding	WASHC4	Sheath
5	23539577	38667395	5	29799573	29810207	10635	-	ENSBTAG00000037935	SMARCD1	protein_coding	SMARCD1	Sheath
5	66838663	69157899	5	68701383	68753242	51860	-	ENSBTAG00000030784	APPL2	protein_coding	APPL2	Sheath
5	23539577	38667395	5	29812653	29835158	22506	-	ENSBTAG00000000970	ASIC1	protein_coding	ASIC1	Sheath
5	66838663	69157899	5	68823081	68861800	38720	+	ENSBTAG00000050973	NA	lncRNA	ENSBTAG00000050973	Sheath
5	23539577	38667395	5	29851713	29890966	39254	+	ENSBTAG00000012784	RACGAP1	protein_coding	RACGAP1	Sheath
5	23539577	38667395	5	29897816	29914225	16410	-	ENSBTAG00000026813	AQP5	protein_coding	AQP5	Sheath
5	23539577	38667395	5	29926245	29931719	5475	-	ENSBTAG00000008374	AQP2	protein_coding	AQP2	Sheath
5	23539577	38667395	5	29983972	30018827	34856	+	ENSBTAG00000017504	FAIM2	protein_coding	FAIM2	Sheath
5	23539577	38667395	5	30042064	30047717	5654	+	ENSBTAG00000017781	BCDIN3D	protein_coding	BCDIN3D	Sheath
5	23539577	38667395	5	30062441	30093874	31434	+	ENSBTAG00000004851	NCKAP5L	protein_coding	NCKAP5L	Sheath
5	23539577	38667395	5	30082250	30082330	81	+	ENSBTAG00000045023	bta-mir-2425	miRNA	bta-mir-2425	Sheath
5	23539577	38667395	5	30112133	30128722	16590	-	ENSBTAG00000018588	TMBIM6	protein_coding	TMBIM6	Sheath
5	69740032	69797193	5	69721989	69837859	115871	+	ENSBTAG00000004781	POLR3B	protein_coding	POLR3B	Sheath
5	23539577	38667395	5	30151294	30202352	51059	+	ENSBTAG00000016593	FMNL3	protein_coding	FMNL3	Sheath
5	23539577	38667395	5	30202309	30240990	38682	-	ENSBTAG00000016589	PRPF40B	protein_coding	PRPF40B	Sheath
5	70016564	70439799	5	69980577	70051146	70570	+	ENSBTAG00000025837	RFX4	protein_coding	RFX4	Sheath
5	70016564	70439799	5	70063366	70163866	100501	+	ENSBTAG00000000147	RIC8B	protein_coding	RIC8B	Sheath
5	70016564	70439799	5	70229099	70245758	16660	+	ENSBTAG00000053105	TMEM263	protein_coding	TMEM263	Sheath
5	23539577	38667395	5	30233506	30249541	16036	+	ENSBTAG00000019283	FAM186B	protein_coding	FAM186B	Sheath
5	23539577	38667395	5	30264979	30274823	9845	+	ENSBTAG00000019281	MCRS1	protein_coding	MCRS1	Sheath
5	70016564	70439799	5	70252258	70257832	5575	-	ENSBTAG00000010144	MTERF2	protein_coding	MTERF2	Sheath
5	23539577	38667395	5	30274565	30293396	18832	-	ENSBTAG00000019277	KCNH3	protein_coding	KCNH3	Sheath
5	70016564	70439799	5	70260351	70355222	94872	-	ENSBTAG00000010149	CRY1	protein_coding	CRY1	Sheath
5	23539577	38667395	5	30304006	30378369	74364	-	ENSBTAG00000004660	SPATS2	protein_coding	SPATS2	Sheath
5	70555953	70665292	5	70564582	70565501	920	+	ENSBTAG00000001858	NA	protein_coding	ENSBTAG00000001858	Sheath
5	23539577	38667395	5	30470981	30474172	3192	-	ENSBTAG00000016398	DNAJC22	protein_coding	DNAJC22	Sheath
5	23539577	38667395	5	30485107	30487859	2753	+	ENSBTAG00000032567	C1QL4	protein_coding	C1QL4	Sheath
5	23539577	38667395	5	30487010	30495995	8986	-	ENSBTAG00000008499	TROAP	protein_coding	TROAP	Sheath
5	70555953	70665292	5	70577672	70908786	331115	+	ENSBTAG00000027064	BTBD11	protein_coding	BTBD11	Sheath
5	70716587	70803735	5	70577672	70908786	331115	+	ENSBTAG00000027064	BTBD11	protein_coding	BTBD11	Sheath
5	23539577	38667395	5	30519199	30522802	3604	-	ENSBTAG00000017864	PRPH	protein_coding	PRPH	Sheath
5	23539577	38667395	5	30540409	30548298	7890	-	ENSBTAG00000037775	NA	protein_coding	ENSBTAG00000037775	Sheath
5	23539577	38667395	5	30565046	30572546	7501	-	ENSBTAG00000039992	TUBA1C	protein_coding	TUBA1C	Sheath
5	23539577	38667395	5	30584932	30620368	35437	-	ENSBTAG00000048518	NA	lncRNA	ENSBTAG00000048518	Sheath
5	23539577	38667395	5	30656035	30660484	4450	+	ENSBTAG00000001489	TUBA1A	protein_coding	TUBA1A	Sheath
5	23539577	38667395	5	30668973	30669410	438	+	ENSBTAG00000052201	NA	protein_coding	ENSBTAG00000052201	Sheath
5	23539577	38667395	5	30699220	30703581	4362	+	ENSBTAG00000012244	TUBA1B	protein_coding	TUBA1B	Sheath
5	23539577	38667395	5	30713730	30726323	12594	+	ENSBTAG00000044048	LMBR1L	protein_coding	LMBR1L	Sheath
5	23539577	38667395	5	30728408	30733209	4802	+	ENSBTAG00000000124	DHH	protein_coding	DHH	Sheath
5	71110517	73431769	5	71099853	71120096	20244	+	ENSBTAG00000020634	FBXO7	protein_coding	FBXO7	Sheath
5	23539577	38667395	5	30752743	30755981	3239	+	ENSBTAG00000006557	RHEBL1	protein_coding	RHEBL1	Sheath
5	71110517	73431769	5	71116001	71201217	85217	-	ENSBTAG00000020636	SYN3	protein_coding	SYN3	Sheath
5	23539577	38667395	5	30764350	30796550	32201	+	ENSBTAG00000014429	KMT2D	protein_coding	KMT2D	Sheath
5	71110517	73431769	5	71250461	71259543	9083	+	ENSBTAG00000049009	NA	lncRNA	ENSBTAG00000049009	Sheath
5	71110517	73431769	5	71388890	71459269	70380	+	ENSBTAG00000020638	TIMP3	protein_coding	TIMP3	Sheath
5	23539577	38667395	5	30784623	30784696	74	+	ENSBTAG00000044736	bta-mir-2426	miRNA	bta-mir-2426	Sheath
5	23539577	38667395	5	30799602	30814717	15116	+	ENSBTAG00000014426	PRKAG1	protein_coding	PRKAG1	Sheath
5	71110517	73431769	5	71461978	71612550	150573	-	ENSBTAG00000050644	NA	protein_coding	ENSBTAG00000050644	Sheath
5	71110517	73431769	5	71698793	71702575	3783	+	ENSBTAG00000030683	NA	protein_coding	ENSBTAG00000030683	Sheath
5	23539577	38667395	5	30816500	30821420	4921	+	ENSBTAG00000014424	DDN	protein_coding	DDN	Sheath
5	23539577	38667395	5	30832513	30835596	3084	-	ENSBTAG00000015364	WNT1	protein_coding	WNT1	Sheath
5	71110517	73431769	5	71706750	71712324	5575	+	ENSBTAG00000018556	MGC137211	protein_coding	MGC137211	Sheath
5	23539577	38667395	5	30841487	30847512	6026	+	ENSBTAG00000015347	WNT10B	protein_coding	WNT10B	Sheath
5	71110517	73431769	5	71726971	71732441	5471	-	ENSBTAG00000026666	MGC137014	protein_coding	MGC137014	Sheath
5	23539577	38667395	5	30855679	30871054	15376	+	ENSBTAG00000051755	ARF3	protein_coding	ARF3	Sheath
5	23539577	38667395	5	30881465	30913799	32335	+	ENSBTAG00000015828	FKBP11	protein_coding	FKBP11	Sheath
5	23539577	38667395	5	30885533	30893751	8219	-	ENSBTAG00000015825	CCDC65	protein_coding	CCDC65	Sheath
5	23539577	38667395	5	30923412	30930391	6980	+	ENSBTAG00000018773	RND1	protein_coding	RND1	Sheath
5	23539577	38667395	5	30934162	30948954	14793	+	ENSBTAG00000021810	DDX23	protein_coding	DDX23	Sheath
5	23539577	38667395	5	30949783	30962180	12398	-	ENSBTAG00000021808	CACNB3	protein_coding	CACNB3	Sheath
5	71110517	73431769	5	71806170	72364695	558526	-	ENSBTAG00000021953	LARGE1	protein_coding	LARGE1	Sheath
5	23539577	38667395	5	30987932	31009399	21468	+	ENSBTAG00000005464	ADCY6	protein_coding	ADCY6	Sheath
5	23539577	38667395	5	31009724	31038556	28833	-	ENSBTAG00000054993	TEX49	protein_coding	TEX49	Sheath
5	71110517	73431769	5	72185256	72185507	252	+	ENSBTAG00000053499	NA	protein_coding	ENSBTAG00000053499	Sheath
5	23539577	38667395	5	31054293	31090446	36154	+	ENSBTAG00000005861	CCNT1	protein_coding	CCNT1	Sheath
5	71110517	73431769	5	72195506	72195639	134	-	ENSBTAG00000055245	NA	snoRNA	ENSBTAG00000055245	Sheath
5	71110517	73431769	5	72195506	72195637	132	-	ENSBTAG00000044842	SNORA50B	snoRNA	SNORA50B	Sheath
5	23539577	38667395	5	31099793	31117905	18113	+	ENSBTAG00000002693	KANSL2	protein_coding	KANSL2	Sheath
5	71110517	73431769	5	73357105	73374540	17436	+	ENSBTAG00000007674	ISX	protein_coding	ISX	Sheath
5	23539577	38667395	5	31107014	31107149	136	+	ENSBTAG00000043249	NA	snoRNA	ENSBTAG00000043249	Sheath
5	23539577	38667395	5	31115241	31115372	132	+	ENSBTAG00000042166	NA	snoRNA	ENSBTAG00000042166	Sheath
5	23539577	38667395	5	31116771	31116909	139	+	ENSBTAG00000042536	SNORA2C	snoRNA	SNORA2C	Sheath
5	23539577	38667395	5	31116772	31116845	74	+	ENSBTAG00000054897	bta-mir-1291	miRNA	bta-mir-1291	Sheath
5	23539577	38667395	5	31131125	31131262	138	-	ENSBTAG00000044912	5S_rRNA	rRNA	5S_rRNA	Sheath
5	73507561	73636736	5	73508916	73543335	34420	+	ENSBTAG00000010533	HMGXB4	protein_coding	HMGXB4	Sheath
5	23539577	38667395	5	31183432	31213145	29714	+	ENSBTAG00000005859	LALBA	protein_coding	LALBA	Sheath
5	23539577	38667395	5	31204855	31290660	85806	-	ENSBTAG00000051046	NA	protein_coding	ENSBTAG00000051046	Sheath
5	73507561	73636736	5	73547847	73588700	40854	+	ENSBTAG00000045785	TOM1	protein_coding	TOM1	Sheath
5	23539577	38667395	5	31313747	31314682	936	-	ENSBTAG00000038290	OR8S8	protein_coding	OR8S8	Sheath
5	23539577	38667395	5	31354912	31355844	933	-	ENSBTAG00000007706	OR8S27	protein_coding	OR8S27	Sheath
5	23539577	38667395	5	31384140	31385081	942	-	ENSBTAG00000050247	OR8S25	protein_coding	OR8S25	Sheath
5	23539577	38667395	5	31401345	31402268	924	-	ENSBTAG00000051668	OR8S10	protein_coding	OR8S10	Sheath
5	23539577	38667395	5	31435621	31436577	957	-	ENSBTAG00000054691	OR8S15	protein_coding	OR8S15	Sheath
5	73507561	73636736	5	73623293	73630548	7256	+	ENSBTAG00000015582	HMOX1	protein_coding	HMOX1	Sheath
5	23539577	38667395	5	31462475	31463413	939	-	ENSBTAG00000038670	OR8S1	protein_coding	OR8S1	Sheath
5	23539577	38667395	5	31486313	31487248	936	-	ENSBTAG00000052728	OR8S24	protein_coding	OR8S24	Sheath
5	23539577	38667395	5	31543719	31568121	24403	-	ENSBTAG00000016996	C5H12orf54	protein_coding	C5H12orf54	Sheath
5	73507561	73636736	5	73633313	73651860	18548	+	ENSBTAG00000015595	MCM5	protein_coding	MCM5	Sheath
5	23539577	38667395	5	31608548	31609465	918	+	ENSBTAG00000050238	OR8S2	protein_coding	OR8S2	Sheath
5	23539577	38667395	5	31692847	31693776	930	+	ENSBTAG00000051820	OR8S26	protein_coding	OR8S26	Sheath
5	23539577	38667395	5	31731543	31732472	930	+	ENSBTAG00000014748	OR8S3	protein_coding	OR8S3	Sheath
5	23539577	38667395	5	31836359	31837288	930	+	ENSBTAG00000004181	OR5BJ2	protein_coding	OR5BJ2	Sheath
5	23539577	38667395	5	31932949	31938044	5096	+	ENSBTAG00000016496	ZNF641	protein_coding	ZNF641	Sheath
5	23539577	38667395	5	31950204	31951001	798	-	ENSBTAG00000053875	NA	protein_coding	ENSBTAG00000053875	Sheath
5	23539577	38667395	5	31959444	31960241	798	-	ENSBTAG00000048712	H1-7	protein_coding	H1-7	Sheath
5	23539577	38667395	5	32015574	32016376	803	+	ENSBTAG00000055094	NA	pseudogene	ENSBTAG00000055094	Sheath
5	73864728	74187743	5	73866614	73874122	7509	+	ENSBTAG00000049066	NA	protein_coding	ENSBTAG00000049066	Sheath
5	23539577	38667395	5	32071996	32074020	2025	+	ENSBTAG00000032429	NA	protein_coding	ENSBTAG00000032429	Sheath
5	23539577	38667395	5	32094226	32097281	3056	+	ENSBTAG00000032428	OR10AD1	protein_coding	OR10AD1	Sheath
5	23539577	38667395	5	32109728	32111603	1876	-	ENSBTAG00000002390	CCDC184	protein_coding	CCDC184	Sheath
5	23539577	38667395	5	32135753	32144434	8682	+	ENSBTAG00000000289	ASB8	protein_coding	ASB8	Sheath
5	23539577	38667395	5	32145678	32189023	43346	-	ENSBTAG00000000286	PFKM	protein_coding	PFKM	Sheath
5	73864728	74187743	5	73899444	74189188	289745	-	ENSBTAG00000020125	RBFOX2	protein_coding	RBFOX2	Sheath
5	23539577	38667395	5	32190514	32240416	49903	+	ENSBTAG00000012423	SENP1	protein_coding	SENP1	Sheath
5	23539577	38667395	5	32283180	32313172	29993	+	ENSBTAG00000013155	COL2A1	protein_coding	COL2A1	Sheath
5	23539577	38667395	5	32318296	32323859	5564	-	ENSBTAG00000000454	TMEM106C	protein_coding	TMEM106C	Sheath
5	23539577	38667395	5	32333604	32349222	15619	+	ENSBTAG00000048867	NA	lncRNA	ENSBTAG00000048867	Sheath
5	23539577	38667395	5	32361397	32361766	370	+	ENSBTAG00000047354	NA	pseudogene	ENSBTAG00000047354	Sheath
5	23539577	38667395	5	32376365	32440330	63966	+	ENSBTAG00000016414	VDR	protein_coding	VDR	Sheath
5	23539577	38667395	5	32462230	32499023	36794	+	ENSBTAG00000026819	HDAC7	protein_coding	HDAC7	Sheath
5	74512322	74781594	5	74501674	74571162	69489	-	ENSBTAG00000039524	NA	protein_coding	ENSBTAG00000039524	Sheath
5	74512322	74781594	5	74561455	74585374	23920	+	ENSBTAG00000038652	NA	protein_coding	ENSBTAG00000038652	Sheath
5	74512322	74781594	5	74600517	74612469	11953	+	ENSBTAG00000040244	APOL3	protein_coding	APOL3	Sheath
5	74512322	74781594	5	74623518	74628935	5418	-	ENSBTAG00000012192	NA	protein_coding	ENSBTAG00000012192	Sheath
5	74512322	74781594	5	74694651	74711373	16723	+	ENSBTAG00000000667	APOL3	protein_coding	APOL3	Sheath
5	74512322	74781594	5	74719956	74805905	85950	-	ENSBTAG00000010402	MYH9	protein_coding	MYH9	Sheath
5	23539577	38667395	5	32498984	32507826	8843	-	ENSBTAG00000032331	SLC48A1	protein_coding	SLC48A1	Sheath
5	74839716	74933442	5	74878042	74878145	104	-	ENSBTAG00000043161	U6	snRNA	U6	Sheath
5	74839716	74933442	5	74883636	74893752	10117	-	ENSBTAG00000000014	TXN2	protein_coding	TXN2	Sheath
5	23539577	38667395	5	32528576	32550135	21560	+	ENSBTAG00000006828	RAPGEF3	protein_coding	RAPGEF3	Sheath
5	74839716	74933442	5	74905031	74919112	14082	-	ENSBTAG00000000015	FOXRED2	protein_coding	FOXRED2	Sheath
5	74839716	74933442	5	74925192	74939376	14185	-	ENSBTAG00000001988	EIF3D	protein_coding	EIF3D	Sheath
5	23539577	38667395	5	32563233	32580351	17119	+	ENSBTAG00000012275	ENDOU	protein_coding	ENDOU	Sheath
5	23539577	38667395	5	32579244	32627762	48519	+	ENSBTAG00000018690	RPAP3	protein_coding	RPAP3	Sheath
5	75003532	75050874	5	74969135	75090284	121150	-	ENSBTAG00000010865	CACNG2	protein_coding	CACNG2	Sheath
5	75121332	75150855	5	75135020	75158505	23486	-	ENSBTAG00000026657	IFT27	protein_coding	IFT27	Sheath
5	75121332	75150855	5	75145365	75145619	255	+	ENSBTAG00000008137	NA	protein_coding	ENSBTAG00000008137	Sheath
5	23539577	38667395	5	32939365	32944050	4686	-	ENSBTAG00000038027	NA	protein_coding	ENSBTAG00000038027	Sheath
5	23539577	38667395	5	33019566	33169810	150245	-	ENSBTAG00000011838	PCED1B	protein_coding	PCED1B	Sheath
5	23539577	38667395	5	33169556	33172868	3313	+	ENSBTAG00000002025	AMIGO2	protein_coding	AMIGO2	Sheath
5	75216704	75367367	5	75265852	75284401	18550	+	ENSBTAG00000007531	NCF4	protein_coding	NCF4	Sheath
5	75216704	75367367	5	75349088	75370432	21345	+	ENSBTAG00000009064	CSF2RB	protein_coding	CSF2RB	Sheath
5	23539577	38667395	5	33314100	33315218	1119	-	ENSBTAG00000050492	NA	protein_coding	ENSBTAG00000050492	Sheath
5	23539577	38667395	5	33349674	33350792	1119	-	ENSBTAG00000052030	NA	protein_coding	ENSBTAG00000052030	Sheath
5	23539577	38667395	5	33400460	33483891	83432	+	ENSBTAG00000014197	SLC38A4	protein_coding	SLC38A4	Sheath
5	75431097	75468512	5	75415497	75433378	17882	-	ENSBTAG00000030652	TEX33	protein_coding	TEX33	Sheath
5	75431097	75468512	5	75435115	75442678	7564	-	ENSBTAG00000030650	TST	protein_coding	TST	Sheath
5	23539577	38667395	5	33712743	33755507	42765	+	ENSBTAG00000049143	NA	lncRNA	ENSBTAG00000049143	Sheath
5	23539577	38667395	5	33764988	33780577	15590	-	ENSBTAG00000049748	NA	lncRNA	ENSBTAG00000049748	Sheath
5	75431097	75468512	5	75441888	75452001	10114	+	ENSBTAG00000030648	MPST	protein_coding	MPST	Sheath
5	23539577	38667395	5	33850777	33865222	14446	+	ENSBTAG00000011105	SLC38A2	protein_coding	SLC38A2	Sheath
5	23539577	38667395	5	33940564	33993305	52742	+	ENSBTAG00000000859	SLC38A1	protein_coding	SLC38A1	Sheath
5	75565447	75716072	5	75550213	75591439	41227	-	ENSBTAG00000016345	IL2RB	protein_coding	IL2RB	Sheath
5	75565447	75716072	5	75616456	75629565	13110	-	ENSBTAG00000008074	C1QTNF6	protein_coding	C1QTNF6	Sheath
5	75565447	75716072	5	75635774	75637042	1269	-	ENSBTAG00000008910	SSTR3	protein_coding	SSTR3	Sheath
5	75565447	75716072	5	75656456	75673313	16858	-	ENSBTAG00000011043	RAC2	protein_coding	RAC2	Sheath
5	23539577	38667395	5	34210393	34303160	92768	+	ENSBTAG00000001810	SCAF11	protein_coding	SCAF11	Sheath
5	75565447	75716072	5	75672810	75672872	63	-	ENSBTAG00000045421	bta-mir-1835	miRNA	bta-mir-1835	Sheath
5	75565447	75716072	5	75703658	75734563	30906	+	ENSBTAG00000014237	CYTH4	protein_coding	CYTH4	Sheath
5	23539577	38667395	5	34310775	34518431	207657	-	ENSBTAG00000011087	ARID2	protein_coding	ARID2	Sheath
5	23539577	38667395	5	34878194	35016323	138130	-	ENSBTAG00000002902	ANO6	protein_coding	ANO6	Sheath
5	23539577	38667395	5	34992625	34997925	5301	-	ENSBTAG00000026249	NA	protein_coding	ENSBTAG00000026249	Sheath
5	23539577	38667395	5	35292254	35329974	37721	+	ENSBTAG00000006635	DBX2	protein_coding	DBX2	Sheath
5	23539577	38667395	5	35475234	35861464	386231	+	ENSBTAG00000032183	NELL2	protein_coding	NELL2	Sheath
5	23539577	38667395	5	35523616	35524047	432	-	ENSBTAG00000032150	NA	protein_coding	ENSBTAG00000032150	Sheath
5	23539577	38667395	5	36014715	36610297	595583	-	ENSBTAG00000032148	TMEM117	protein_coding	TMEM117	Sheath
5	23539577	38667395	5	36316090	36316221	132	+	ENSBTAG00000043792	5S_rRNA	rRNA	5S_rRNA	Sheath
5	23539577	38667395	5	36650631	36662898	12268	+	ENSBTAG00000020938	TWF1	protein_coding	TWF1	Sheath
5	78231798	78332194	5	78176178	78261615	85438	+	ENSBTAG00000014156	AMN1	protein_coding	AMN1	Sheath
5	78231798	78332194	5	78272231	78279920	7690	-	ENSBTAG00000000877	ETFBKMT	protein_coding	ETFBKMT	Sheath
5	23539577	38667395	5	36680680	36708918	28239	-	ENSBTAG00000021105	IRAK4	protein_coding	IRAK4	Sheath
5	78431507	78431507	5	78374551	78590351	215801	+	ENSBTAG00000020315	DENND5B	protein_coding	DENND5B	Sheath
5	23539577	38667395	5	36712229	36730075	17847	+	ENSBTAG00000004718	PUS7L	protein_coding	PUS7L	Sheath
5	23539577	38667395	5	36905169	37122215	217047	+	ENSBTAG00000000395	ADAMTS20	protein_coding	ADAMTS20	Sheath
5	23539577	38667395	5	37115332	37119907	4576	+	ENSBTAG00000045574	NA	protein_coding	ENSBTAG00000045574	Sheath
5	23539577	38667395	5	37148788	37148894	107	+	ENSBTAG00000051939	U6	snRNA	U6	Sheath
5	23539577	38667395	5	37587369	37587515	147	+	ENSBTAG00000042612	SNORA62	snoRNA	SNORA62	Sheath
5	78857414	78912687	5	78855488	78922350	66863	+	ENSBTAG00000014106	IPO8	protein_coding	IPO8	Sheath
5	23539577	38667395	5	38058247	38171657	113411	+	ENSBTAG00000008596	PRICKLE1	protein_coding	PRICKLE1	Sheath
5	23539577	38667395	5	38087770	38088094	325	+	ENSBTAG00000043639	7SK	misc_RNA	7SK	Sheath
5	23539577	38667395	5	38144437	38144495	59	-	ENSBTAG00000049244	bta-mir-12005-2	miRNA	bta-mir-12005-2	Sheath
5	23539577	38667395	5	38179856	38354903	175048	-	ENSBTAG00000008595	PPHLN1	protein_coding	PPHLN1	Sheath
5	80050510	80072340	5	79807657	80114645	306989	+	ENSBTAG00000005370	TMTC1	protein_coding	TMTC1	Sheath
5	23539577	38667395	5	38354664	38372270	17607	+	ENSBTAG00000019119	ZCRB1	protein_coding	ZCRB1	Sheath
5	23539577	38667395	5	38456114	38535924	79811	+	ENSBTAG00000015025	YAF2	protein_coding	YAF2	Sheath
5	23539577	38667395	5	38545505	38591629	46125	+	ENSBTAG00000015024	GXYLT1	protein_coding	GXYLT1	Sheath
5	38718228	41235029	5	39200973	39632049	431077	-	ENSBTAG00000012624	PDZRN4	protein_coding	PDZRN4	Sheath
5	38718228	41235029	5	39416844	39421896	5053	-	ENSBTAG00000001079	NA	pseudogene	ENSBTAG00000001079	Sheath
5	38718228	41235029	5	39772742	40037754	265013	-	ENSBTAG00000020679	CNTN1	protein_coding	CNTN1	Sheath
5	81034291	81280812	5	81198215	81592476	394262	-	ENSBTAG00000012448	CCDC91	protein_coding	CCDC91	Sheath
5	81412309	81490398	5	81198215	81592476	394262	-	ENSBTAG00000012448	CCDC91	protein_coding	CCDC91	Sheath
5	81583627	81583627	5	81198215	81592476	394262	-	ENSBTAG00000012448	CCDC91	protein_coding	CCDC91	Sheath
5	38718228	41235029	5	39912077	39912185	109	-	ENSBTAG00000044848	NA	snoRNA	ENSBTAG00000044848	Sheath
5	81837180	81874388	5	81846047	81858436	12390	+	ENSBTAG00000006538	PTHLH	protein_coding	PTHLH	Sheath
5	81837180	81874388	5	81860450	81860701	252	-	ENSBTAG00000006530	NA	protein_coding	ENSBTAG00000006530	Sheath
5	38718228	41235029	5	40461232	40666425	205194	-	ENSBTAG00000016260	LRRK2	protein_coding	LRRK2	Sheath
5	38718228	41235029	5	40812848	41331737	518890	+	ENSBTAG00000043962	SLC2A13	protein_coding	SLC2A13	Sheath
5	41287489	41630929	5	40812848	41331737	518890	+	ENSBTAG00000043962	SLC2A13	protein_coding	SLC2A13	Sheath
5	82730359	82789878	5	82772595	82782365	9771	-	ENSBTAG00000005082	MED21	protein_coding	MED21	Sheath
5	41287489	41630929	5	41480497	41573833	93337	+	ENSBTAG00000038043	ABCD2	protein_coding	ABCD2	Sheath
5	41287489	41630929	5	41599737	41599892	156	+	ENSBTAG00000051251	NA	processed_pseudogene	ENSBTAG00000051251	Sheath
5	41706627	44179090	5	41732670	41918813	186144	+	ENSBTAG00000004832	KIF21A	protein_coding	KIF21A	Sheath
5	41706627	44179090	5	41732851	41732915	65	+	ENSBTAG00000044680	bta-mir-2428	miRNA	bta-mir-2428	Sheath
5	41706627	44179090	5	41770525	41770631	107	+	ENSBTAG00000049684	U6	snRNA	U6	Sheath
5	41706627	44179090	5	41981007	41985115	4109	-	ENSBTAG00000048924	NA	protein_coding	ENSBTAG00000048924	Sheath
5	41706627	44179090	5	42193677	42472416	278740	+	ENSBTAG00000020914	CPNE8	protein_coding	CPNE8	Sheath
5	41706627	44179090	5	42611538	42884729	273192	+	ENSBTAG00000015311	PTPRR	protein_coding	PTPRR	Sheath
5	41706627	44179090	5	42690468	42690587	120	+	ENSBTAG00000036950	5S_rRNA	rRNA	5S_rRNA	Sheath
5	83664812	83816833	5	83676933	83723213	46281	-	ENSBTAG00000000393	SSPN	protein_coding	SSPN	Sheath
5	41706627	44179090	5	42885405	43010556	125152	+	ENSBTAG00000015296	PTPRB	protein_coding	PTPRB	Sheath
5	41706627	44179090	5	43005189	43005268	80	+	ENSBTAG00000052756	bta-mir-2284z-5	miRNA	bta-mir-2284z-5	Sheath
5	41706627	44179090	5	43038800	43120159	81360	-	ENSBTAG00000003749	KCNMB4	protein_coding	KCNMB4	Sheath
5	84053995	84053995	5	84004295	84333838	329544	+	ENSBTAG00000053615	NA	lncRNA	ENSBTAG00000053615	Sheath
5	41706627	44179090	5	43113516	43114855	1340	+	ENSBTAG00000054094	NA	protein_coding	ENSBTAG00000054094	Sheath
5	41706627	44179090	5	43134292	43266434	132143	-	ENSBTAG00000003748	CNOT2	protein_coding	CNOT2	Sheath
5	41706627	44179090	5	43201330	43201442	113	+	ENSBTAG00000044943	NA	snoRNA	ENSBTAG00000044943	Sheath
5	41706627	44179090	5	43516703	43642194	125492	-	ENSBTAG00000014829	MYRFL	protein_coding	MYRFL	Sheath
5	41706627	44179090	5	43637280	43651929	14650	+	ENSBTAG00000050148	NA	pseudogene	ENSBTAG00000050148	Sheath
5	41706627	44179090	5	43657005	43713702	56698	-	ENSBTAG00000031950	RAB3IP	protein_coding	RAB3IP	Sheath
5	41706627	44179090	5	43762572	43817060	54489	+	ENSBTAG00000002931	BEST3	protein_coding	BEST3	Sheath
5	41706627	44179090	5	43863320	43866402	3083	+	ENSBTAG00000019157	LRRC10	protein_coding	LRRC10	Sheath
5	41706627	44179090	5	43869187	43884991	15805	-	ENSBTAG00000019156	CCT2	protein_coding	CCT2	Sheath
5	41706627	44179090	5	43894715	43908506	13792	-	ENSBTAG00000019155	FRS2	protein_coding	FRS2	Sheath
5	41706627	44179090	5	43901773	43901847	75	+	ENSBTAG00000048603	bta-mir-2427	miRNA	bta-mir-2427	Sheath
5	41706627	44179090	5	43901783	43901910	128	+	ENSBTAG00000042237	NA	snoRNA	ENSBTAG00000042237	Sheath
5	41706627	44179090	5	44023516	44023629	114	+	ENSBTAG00000045448	5S_rRNA	rRNA	5S_rRNA	Sheath
5	41706627	44179090	5	44086246	44110850	24605	-	ENSBTAG00000002256	YEATS4	protein_coding	YEATS4	Sheath
5	41706627	44179090	5	44119611	44125565	5955	-	ENSBTAG00000011941	LYZ1	protein_coding	LYZ1	Sheath
5	41706627	44179090	5	44134487	44134575	89	+	ENSBTAG00000044377	U5	snRNA	U5	Sheath
5	41706627	44179090	5	44158508	44158611	104	+	ENSBTAG00000048739	U6	snRNA	U6	Sheath
5	44264399	57689597	5	44281434	44286850	5417	-	ENSBTAG00000054492	NA	protein_coding	ENSBTAG00000054492	Sheath
5	44264399	57689597	5	44297841	44302777	4937	+	ENSBTAG00000000198	NA	protein_coding	ENSBTAG00000000198	Sheath
5	44264399	57689597	5	44320272	44325369	5098	-	ENSBTAG00000039170	NA	protein_coding	ENSBTAG00000039170	Sheath
5	44264399	57689597	5	44347280	44352877	5598	+	ENSBTAG00000026323	LYSB	protein_coding	LYSB	Sheath
5	44264399	57689597	5	44365581	44371561	5981	-	ENSBTAG00000026088	LYZ2	protein_coding	LYZ2	Sheath
5	44264399	57689597	5	44392339	44400094	7756	-	ENSBTAG00000046511	LYZ1	protein_coding	LYZ1	Sheath
5	44264399	57689597	5	44423778	44430774	6997	-	ENSBTAG00000046628	LYZ3	protein_coding	LYZ3	Sheath
5	44264399	57689597	5	44445035	44449173	4139	-	ENSBTAG00000026322	NA	protein_coding	ENSBTAG00000026322	Sheath
5	44264399	57689597	5	44460958	44461016	59	+	ENSBTAG00000053948	U6	snRNA	U6	Sheath
5	44264399	57689597	5	44505113	44505215	103	+	ENSBTAG00000043369	U6	snRNA	U6	Sheath
5	44264399	57689597	5	44506989	44515796	8808	-	ENSBTAG00000026779	LYZ	protein_coding	LYZ	Sheath
5	44264399	57689597	5	44560547	44588478	27932	-	ENSBTAG00000007323	CPSF6	protein_coding	CPSF6	Sheath
5	44264399	57689597	5	44681351	44681707	357	-	ENSBTAG00000002741	NA	protein_coding	ENSBTAG00000002741	Sheath
5	44264399	57689597	5	44707956	44708062	107	+	ENSBTAG00000044636	NA	snoRNA	ENSBTAG00000044636	Sheath
5	44264399	57689597	5	44876588	44960458	83871	+	ENSBTAG00000013496	CPM	protein_coding	CPM	Sheath
5	44264399	57689597	5	44979892	45005325	25434	-	ENSBTAG00000010422	MDM2	protein_coding	MDM2	Sheath
5	44264399	57689597	5	44983558	45019012	35455	+	ENSBTAG00000051975	NA	protein_coding	ENSBTAG00000051975	Sheath
5	44264399	57689597	5	45047975	45065127	17153	-	ENSBTAG00000031919	SLC35E3	protein_coding	SLC35E3	Sheath
5	44264399	57689597	5	45077381	45125506	48126	-	ENSBTAG00000006911	NUP107	protein_coding	NUP107	Sheath
5	44264399	57689597	5	45089836	45089967	132	-	ENSBTAG00000042289	NA	snoRNA	ENSBTAG00000042289	Sheath
5	44264399	57689597	5	45157005	45200873	43869	-	ENSBTAG00000008967	RAP1B	protein_coding	RAP1B	Sheath
5	44264399	57689597	5	45446653	45475170	28518	+	ENSBTAG00000019738	MDM1	protein_coding	MDM1	Sheath
5	44264399	57689597	5	45523409	45529263	5855	+	ENSBTAG00000015407	IL22	protein_coding	IL22	Sheath
5	44264399	57689597	5	45526671	45531263	4593	-	ENSBTAG00000015395	NA	protein_coding	ENSBTAG00000015395	Sheath
5	44264399	57689597	5	45548436	45562759	14324	+	ENSBTAG00000052655	IL26	protein_coding	IL26	Sheath
5	44264399	57689597	5	45624462	45629336	4875	+	ENSBTAG00000012529	IFNG	protein_coding	IFNG	Sheath
5	44264399	57689597	5	46121140	46131988	10849	-	ENSBTAG00000007256	DYRK2	protein_coding	DYRK2	Sheath
5	44264399	57689597	5	46494871	46529168	34298	-	ENSBTAG00000009939	CAND1	protein_coding	CAND1	Sheath
5	44264399	57689597	5	46529364	46581342	51979	+	ENSBTAG00000053087	NA	lncRNA	ENSBTAG00000053087	Sheath
5	44264399	57689597	5	47140111	47474250	334140	+	ENSBTAG00000033726	GRIP1	protein_coding	GRIP1	Sheath
5	44264399	57689597	5	47374718	47374882	165	+	ENSBTAG00000028990	U1	snRNA	U1	Sheath
5	44264399	57689597	5	47481804	47519482	37679	-	ENSBTAG00000020806	HELB	protein_coding	HELB	Sheath
5	44264399	57689597	5	47504807	47505199	393	+	ENSBTAG00000053419	NA	protein_coding	ENSBTAG00000053419	Sheath
5	44264399	57689597	5	47564309	47624668	60360	-	ENSBTAG00000007636	IRAK3	protein_coding	IRAK3	Sheath
5	44264399	57689597	5	47632527	47634494	1968	-	ENSBTAG00000052954	NA	protein_coding	ENSBTAG00000052954	Sheath
5	44264399	57689597	5	47645210	47661694	16485	+	ENSBTAG00000026993	TMBIM4	protein_coding	TMBIM4	Sheath
5	44264399	57689597	5	47669190	47673186	3997	+	ENSBTAG00000002004	LLPH	protein_coding	LLPH	Sheath
5	44264399	57689597	5	47717635	47717752	118	-	ENSBTAG00000045454	5S_rRNA	rRNA	5S_rRNA	Sheath
5	44264399	57689597	5	47819505	47966760	147256	-	ENSBTAG00000044118	HMGA2	protein_coding	HMGA2	Sheath
5	44264399	57689597	5	47929780	47929899	120	-	ENSBTAG00000030111	bta-mir-763	miRNA	bta-mir-763	Sheath
5	44264399	57689597	5	48332243	48512740	180498	-	ENSBTAG00000044017	MSRB3	protein_coding	MSRB3	Sheath
5	44264399	57689597	5	48542860	48614389	71530	-	ENSBTAG00000039435	LEMD3	protein_coding	LEMD3	Sheath
5	44264399	57689597	5	48687578	48779884	92307	+	ENSBTAG00000014758	WIF1	protein_coding	WIF1	Sheath
5	44264399	57689597	5	48767193	48767299	107	+	ENSBTAG00000042928	U6	snRNA	U6	Sheath
5	44264399	57689597	5	48952181	49035846	83666	-	ENSBTAG00000011352	TBC1D30	protein_coding	TBC1D30	Sheath
5	44264399	57689597	5	49017944	49018762	819	+	ENSBTAG00000000237	NA	protein_coding	ENSBTAG00000000237	Sheath
5	44264399	57689597	5	49053812	49103597	49786	+	ENSBTAG00000017465	GNS	protein_coding	GNS	Sheath
5	44264399	57689597	5	49114394	49190776	76383	-	ENSBTAG00000051013	RASSF3	protein_coding	RASSF3	Sheath
5	44264399	57689597	5	49220271	49220397	127	-	ENSBTAG00000047273	5S_rRNA	rRNA	5S_rRNA	Sheath
5	44264399	57689597	5	49272465	49315761	43297	-	ENSBTAG00000017401	TBK1	protein_coding	TBK1	Sheath
5	44264399	57689597	5	49300788	49300857	70	+	ENSBTAG00000052994	bta-mir-2285f-1	miRNA	bta-mir-2285f-1	Sheath
5	44264399	57689597	5	49320765	49468018	147254	-	ENSBTAG00000026962	XPOT	protein_coding	XPOT	Sheath
5	44264399	57689597	5	49376642	49456410	79769	+	ENSBTAG00000018861	C5H12orf56	protein_coding	C5H12orf56	Sheath
5	44264399	57689597	5	49488842	49511314	22473	+	ENSBTAG00000013486	KICS2	protein_coding	KICS2	Sheath
5	44264399	57689597	5	49582752	49890496	307745	-	ENSBTAG00000011892	SRGAP1	protein_coding	SRGAP1	Sheath
5	44264399	57689597	5	49899198	49908149	8952	-	ENSBTAG00000051362	NA	lncRNA	ENSBTAG00000051362	Sheath
5	44264399	57689597	5	49919291	49945730	26440	-	ENSBTAG00000004753	RXYLT1	protein_coding	RXYLT1	Sheath
5	44264399	57689597	5	50362882	50366965	4084	+	ENSBTAG00000007175	AVPR1A	protein_coding	AVPR1A	Sheath
5	44264399	57689597	5	50634073	50938091	304019	+	ENSBTAG00000011857	PPM1H	protein_coding	PPM1H	Sheath
5	44264399	57689597	5	50983045	50983152	108	-	ENSBTAG00000029994	MIRLET7I	miRNA	MIRLET7I	Sheath
5	44264399	57689597	5	50995056	51105717	110662	-	ENSBTAG00000011068	MON2	protein_coding	MON2	Sheath
5	44264399	57689597	5	51147112	51276079	128968	-	ENSBTAG00000010428	USP15	protein_coding	USP15	Sheath
5	44264399	57689597	5	51155558	51156649	1092	+	ENSBTAG00000053892	NA	protein_coding	ENSBTAG00000053892	Sheath
5	44264399	57689597	5	51752422	51924620	172199	+	ENSBTAG00000047818	TAFA2	protein_coding	TAFA2	Sheath
5	44264399	57689597	5	52575764	52576204	441	-	ENSBTAG00000040344	NA	protein_coding	ENSBTAG00000040344	Sheath
5	44264399	57689597	5	53698084	53892992	194909	-	ENSBTAG00000021287	SLC16A7	protein_coding	SLC16A7	Sheath
5	44264399	57689597	5	53785405	53786894	1490	-	ENSBTAG00000055198	NA	protein_coding	ENSBTAG00000055198	Sheath
5	44264399	57689597	5	53840974	53842000	1027	+	ENSBTAG00000053531	NA	protein_coding	ENSBTAG00000053531	Sheath
5	44264399	57689597	5	54534181	54534687	507	-	ENSBTAG00000055101	NA	protein_coding	ENSBTAG00000055101	Sheath
5	44264399	57689597	5	54560835	54612806	51972	+	ENSBTAG00000002227	LRIG3	protein_coding	LRIG3	Sheath
5	44264399	57689597	5	55516050	55539039	22990	-	ENSBTAG00000017543	ATP23	protein_coding	ATP23	Sheath
5	44264399	57689597	5	55634355	55656768	22414	+	ENSBTAG00000016508	CTDSP2	protein_coding	CTDSP2	Sheath
5	44264399	57689597	5	55652073	55652156	84	+	ENSBTAG00000029869	bta-mir-26a-2	miRNA	bta-mir-26a-2	Sheath
5	44264399	57689597	5	55657654	55676222	18569	+	ENSBTAG00000016913	AVIL	protein_coding	AVIL	Sheath
5	44264399	57689597	5	55677211	55685370	8160	-	ENSBTAG00000016912	TSFM	protein_coding	TSFM	Sheath
5	44264399	57689597	5	55685470	55699636	14167	-	ENSBTAG00000016910	EEF1AKMT3	protein_coding	EEF1AKMT3	Sheath
5	44264399	57689597	5	55693579	55697768	4190	+	ENSBTAG00000016908	METTL1	protein_coding	METTL1	Sheath
5	44264399	57689597	5	55698030	55704141	6112	+	ENSBTAG00000016906	CYP27B1	protein_coding	CYP27B1	Sheath
5	44264399	57689597	5	55705886	55710394	4509	-	ENSBTAG00000016904	MARCHF9	protein_coding	MARCHF9	Sheath
5	44264399	57689597	5	55713433	55717031	3599	+	ENSBTAG00000007160	CDK4	protein_coding	CDK4	Sheath
5	44264399	57689597	5	55716601	55719301	2701	-	ENSBTAG00000007158	TSPAN31	protein_coding	TSPAN31	Sheath
5	44264399	57689597	5	55721786	55736914	15129	+	ENSBTAG00000007156	AGAP2	protein_coding	AGAP2	Sheath
5	44264399	57689597	5	55731741	55779980	48240	-	ENSBTAG00000007152	OS9	protein_coding	OS9	Sheath
5	44264399	57689597	5	55780373	55780606	234	+	ENSBTAG00000050652	NA	protein_coding	ENSBTAG00000050652	Sheath
5	44264399	57689597	5	55853206	55853442	237	-	ENSBTAG00000049386	NA	protein_coding	ENSBTAG00000049386	Sheath
5	44264399	57689597	5	55856907	55863814	6908	+	ENSBTAG00000004494	B4GALNT1	protein_coding	B4GALNT1	Sheath
5	44264399	57689597	5	55863909	55870734	6826	-	ENSBTAG00000023289	SLC26A10	protein_coding	SLC26A10	Sheath
5	44264399	57689597	5	55872512	55879740	7229	-	ENSBTAG00000018003	ARHGEF25	protein_coding	ARHGEF25	Sheath
5	44264399	57689597	5	55880132	55885193	5062	-	ENSBTAG00000018002	DTX3	protein_coding	DTX3	Sheath
5	44264399	57689597	5	55886481	55898381	11901	-	ENSBTAG00000003942	PIP4K2C	protein_coding	PIP4K2C	Sheath
5	44264399	57689597	5	55900690	55902019	1330	-	ENSBTAG00000051574	NA	protein_coding	ENSBTAG00000051574	Sheath
5	44264399	57689597	5	55902461	55931562	29102	-	ENSBTAG00000021336	KIF5A	protein_coding	KIF5A	Sheath
5	44264399	57689597	5	55905833	55915193	9361	+	ENSBTAG00000051593	NA	protein_coding	ENSBTAG00000051593	Sheath
5	44264399	57689597	5	55932944	55946889	13946	+	ENSBTAG00000010624	DCTN2	protein_coding	DCTN2	Sheath
5	44264399	57689597	5	55947935	55953054	5120	-	ENSBTAG00000010616	MBD6	protein_coding	MBD6	Sheath
5	44264399	57689597	5	55955676	55960509	4834	+	ENSBTAG00000031544	DDIT3	protein_coding	DDIT3	Sheath
5	44264399	57689597	5	55960451	55988093	27643	-	ENSBTAG00000018405	MARS1	protein_coding	MARS1	Sheath
5	44264399	57689597	5	55964466	55964538	73	-	ENSBTAG00000044363	bta-mir-2430	miRNA	bta-mir-2430	Sheath
5	44264399	57689597	5	55984863	55992412	7550	+	ENSBTAG00000018403	ARHGAP9	protein_coding	ARHGAP9	Sheath
5	44264399	57689597	5	55992686	56003064	10379	-	ENSBTAG00000006631	GLI1	protein_coding	GLI1	Sheath
5	44264399	57689597	5	56005014	56006928	1915	-	ENSBTAG00000006599	INHBE	protein_coding	INHBE	Sheath
5	44264399	57689597	5	56011447	56022178	10732	-	ENSBTAG00000019084	INHBC	protein_coding	INHBC	Sheath
5	44264399	57689597	5	56081334	56191524	110191	+	ENSBTAG00000018361	R3HDM2	protein_coding	R3HDM2	Sheath
5	44264399	57689597	5	56193684	56200300	6617	+	ENSBTAG00000018358	STAC3	protein_coding	STAC3	Sheath
5	44264399	57689597	5	56205859	56208161	2303	+	ENSBTAG00000031503	NDUFA4L2	protein_coding	NDUFA4L2	Sheath
5	44264399	57689597	5	56208141	56213412	5272	-	ENSBTAG00000031500	SHMT2	protein_coding	SHMT2	Sheath
5	44264399	57689597	5	56216259	56225814	9556	-	ENSBTAG00000047650	NXPH4	protein_coding	NXPH4	Sheath
5	44264399	57689597	5	56230519	56310118	79600	-	ENSBTAG00000010830	LRP1	protein_coding	LRP1	Sheath
5	44264399	57689597	5	56321025	56321174	150	+	ENSBTAG00000043214	SNORA62	snoRNA	SNORA62	Sheath
5	44264399	57689597	5	56324073	56324140	68	-	ENSBTAG00000045218	bta-mir-2431	miRNA	bta-mir-2431	Sheath
5	44264399	57689597	5	56325609	56339539	13931	+	ENSBTAG00000006335	STAT6	protein_coding	STAT6	Sheath
5	44264399	57689597	5	56340377	56346527	6151	-	ENSBTAG00000006324	NAB2	protein_coding	NAB2	Sheath
5	44264399	57689597	5	56354793	56355368	576	-	ENSBTAG00000031076	NA	protein_coding	ENSBTAG00000031076	Sheath
5	44264399	57689597	5	56356649	56375772	19124	+	ENSBTAG00000014659	NEMP1	protein_coding	NEMP1	Sheath
5	44264399	57689597	5	56378741	56406111	27371	+	ENSBTAG00000014655	MYO1A	protein_coding	MYO1A	Sheath
5	44264399	57689597	5	56410874	56418016	7143	+	ENSBTAG00000021807	TAC3	protein_coding	TAC3	Sheath
5	44264399	57689597	5	56432132	56434255	2124	+	ENSBTAG00000038498	ZBTB39	protein_coding	ZBTB39	Sheath
5	44264399	57689597	5	56441009	56443098	2090	-	ENSBTAG00000039157	GPR182	protein_coding	GPR182	Sheath
5	44264399	57689597	5	56449519	56450052	534	-	ENSBTAG00000049045	NA	pseudogene	ENSBTAG00000049045	Sheath
5	44264399	57689597	5	56463654	56468834	5181	+	ENSBTAG00000049081	NA	protein_coding	ENSBTAG00000049081	Sheath
5	44264399	57689597	5	56490433	56495223	4791	+	ENSBTAG00000050051	NA	protein_coding	ENSBTAG00000050051	Sheath
5	44264399	57689597	5	56531475	56537384	5910	+	ENSBTAG00000001392	RDH16	protein_coding	RDH16	Sheath
5	44264399	57689597	5	56545369	56554855	9487	+	ENSBTAG00000013443	SDR9C7	protein_coding	SDR9C7	Sheath
5	44264399	57689597	5	56599458	56602525	3068	+	ENSBTAG00000055155	NA	protein_coding	ENSBTAG00000055155	Sheath
5	44264399	57689597	5	56601985	56614396	12412	-	ENSBTAG00000051761	NA	protein_coding	ENSBTAG00000051761	Sheath
5	44264399	57689597	5	56645578	56645657	80	+	ENSBTAG00000042169	NA	snoRNA	ENSBTAG00000042169	Sheath
5	44264399	57689597	5	56645822	56645893	72	+	ENSBTAG00000043104	NA	snoRNA	ENSBTAG00000043104	Sheath
5	44264399	57689597	5	56674172	56696104	21933	-	ENSBTAG00000011720	HSD17B6	protein_coding	HSD17B6	Sheath
5	44264399	57689597	5	56711750	56729540	17791	+	ENSBTAG00000044000	PRIM1	protein_coding	PRIM1	Sheath
5	44264399	57689597	5	56711826	56743636	31811	+	ENSBTAG00000010701	NACA	protein_coding	NACA	Sheath
5	44264399	57689597	5	56758238	56759353	1116	+	ENSBTAG00000055262	NA	protein_coding	ENSBTAG00000055262	Sheath
5	44264399	57689597	5	56760933	56782192	21260	+	ENSBTAG00000017967	PTGES3	protein_coding	PTGES3	Sheath
5	10733401	10733401	5	10671183	10846953	175771	+	ENSBTAG00000018694	ACSS3	protein_coding	ACSS3	Sheath
5	17850723	17850723	5	17836747	17895641	58895	-	ENSBTAG00000018745	CEP290	protein_coding	CEP290	Sheath
6	110415998	110470169	6	110457785	110586506	128722	+	ENSBTAG00000010343	C1QTNF7	protein_coding	C1QTNF7	Sheath
5	36381882	36387675	5	36014715	36610297	595583	-	ENSBTAG00000032148	TMEM117	protein_coding	TMEM117	PNS
5	42400583	42697180	5	42193677	42472416	278740	+	ENSBTAG00000020914	CPNE8	protein_coding	CPNE8	PNS
5	42400583	42697180	5	42611538	42884729	273192	+	ENSBTAG00000015311	PTPRR	protein_coding	PTPRR	PNS
5	42775029	43061981	5	42611538	42884729	273192	+	ENSBTAG00000015311	PTPRR	protein_coding	PTPRR	PNS
5	42400583	42697180	5	42690468	42690587	120	+	ENSBTAG00000036950	5S_rRNA	rRNA	5S_rRNA	PNS
5	42775029	43061981	5	42885405	43010556	125152	+	ENSBTAG00000015296	PTPRB	protein_coding	PTPRB	PNS
5	42775029	43061981	5	43005189	43005268	80	+	ENSBTAG00000052756	bta-mir-2284z-5	miRNA	bta-mir-2284z-5	PNS
5	42775029	43061981	5	43038800	43120159	81360	-	ENSBTAG00000003749	KCNMB4	protein_coding	KCNMB4	PNS
5	43553333	43553333	5	43516703	43642194	125492	-	ENSBTAG00000014829	MYRFL	protein_coding	MYRFL	PNS
5	43741521	43797496	5	43762572	43817060	54489	+	ENSBTAG00000002931	BEST3	protein_coding	BEST3	PNS
5	44393861	44397879	5	44392339	44400094	7756	-	ENSBTAG00000046511	LYZ1	protein_coding	LYZ1	PNS
5	44703981	44723617	5	44707956	44708062	107	+	ENSBTAG00000044636	NA	snoRNA	ENSBTAG00000044636	PNS
5	46125382	46266879	5	46121140	46131988	10849	-	ENSBTAG00000007256	DYRK2	protein_coding	DYRK2	PNS
5	46332642	46628009	5	46494871	46529168	34298	-	ENSBTAG00000009939	CAND1	protein_coding	CAND1	PNS
5	46332642	46628009	5	46529364	46581342	51979	+	ENSBTAG00000053087	NA	lncRNA	ENSBTAG00000053087	PNS
5	47139409	47143403	5	47140111	47474250	334140	+	ENSBTAG00000033726	GRIP1	protein_coding	GRIP1	PNS
5	47199159	47239287	5	47140111	47474250	334140	+	ENSBTAG00000033726	GRIP1	protein_coding	GRIP1	PNS
5	47316888	47944488	5	47140111	47474250	334140	+	ENSBTAG00000033726	GRIP1	protein_coding	GRIP1	PNS
5	47316888	47944488	5	47374718	47374882	165	+	ENSBTAG00000028990	U1	snRNA	U1	PNS
5	47316888	47944488	5	47481804	47519482	37679	-	ENSBTAG00000020806	HELB	protein_coding	HELB	PNS
5	47316888	47944488	5	47504807	47505199	393	+	ENSBTAG00000053419	NA	protein_coding	ENSBTAG00000053419	PNS
5	47316888	47944488	5	47564309	47624668	60360	-	ENSBTAG00000007636	IRAK3	protein_coding	IRAK3	PNS
5	47316888	47944488	5	47632527	47634494	1968	-	ENSBTAG00000052954	NA	protein_coding	ENSBTAG00000052954	PNS
5	47316888	47944488	5	47645210	47661694	16485	+	ENSBTAG00000026993	TMBIM4	protein_coding	TMBIM4	PNS
5	47316888	47944488	5	47669190	47673186	3997	+	ENSBTAG00000002004	LLPH	protein_coding	LLPH	PNS
5	47316888	47944488	5	47717635	47717752	118	-	ENSBTAG00000045454	5S_rRNA	rRNA	5S_rRNA	PNS
5	47316888	47944488	5	47819505	47966760	147256	-	ENSBTAG00000044118	HMGA2	protein_coding	HMGA2	PNS
5	47316888	47944488	5	47929780	47929899	120	-	ENSBTAG00000030111	bta-mir-763	miRNA	bta-mir-763	PNS
5	48223965	48673867	5	48332243	48512740	180498	-	ENSBTAG00000044017	MSRB3	protein_coding	MSRB3	PNS
5	48223965	48673867	5	48542860	48614389	71530	-	ENSBTAG00000039435	LEMD3	protein_coding	LEMD3	PNS
5	49061082	49126476	5	49053812	49103597	49786	+	ENSBTAG00000017465	GNS	protein_coding	GNS	PNS
5	49061082	49126476	5	49114394	49190776	76383	-	ENSBTAG00000051013	RASSF3	protein_coding	RASSF3	PNS
5	49247381	49307924	5	49272465	49315761	43297	-	ENSBTAG00000017401	TBK1	protein_coding	TBK1	PNS
5	49247381	49307924	5	49300788	49300857	70	+	ENSBTAG00000052994	bta-mir-2285f-1	miRNA	bta-mir-2285f-1	PNS
X	64174115	64587716	X	64140186	64236961	96776	+	ENSBTAG00000011613	PLS3	protein_coding	PLS3	PNS
X	64739453	64950254	X	64749842	64751922	2081	+	ENSBTAG00000049980	NA	protein_coding	ENSBTAG00000049980	PNS
X	65016385	73778844	X	65178766	65695767	517002	-	ENSBTAG00000044037	DACH2	protein_coding	DACH2	PNS
X	65016385	73778844	X	65516703	65516805	103	+	ENSBTAG00000043127	U6	snRNA	U6	PNS
X	65016385	73778844	X	65685294	65685400	107	+	ENSBTAG00000051597	U6	snRNA	U6	PNS
X	65016385	73778844	X	66151879	66401668	249790	+	ENSBTAG00000009598	CHM	protein_coding	CHM	PNS
X	65016385	73778844	X	66328063	66328145	83	+	ENSBTAG00000029810	MIR361	miRNA	MIR361	PNS
X	65016385	73778844	X	66781657	66781938	282	+	ENSBTAG00000046941	NA	protein_coding	ENSBTAG00000046941	PNS
X	65016385	73778844	X	66868308	66966819	98512	+	ENSBTAG00000014485	POF1B	protein_coding	POF1B	PNS
X	65016385	73778844	X	66972303	67003075	30773	-	ENSBTAG00000002668	ZNF711	protein_coding	ZNF711	PNS
X	65016385	73778844	X	67149850	67151589	1740	+	ENSBTAG00000013077	NA	protein_coding	ENSBTAG00000013077	PNS
X	65016385	73778844	X	67160294	67265278	104985	-	ENSBTAG00000021790	APOOL	protein_coding	APOOL	PNS
X	65016385	73778844	X	67443689	67674349	230661	-	ENSBTAG00000027867	NA	protein_coding	ENSBTAG00000027867	PNS
X	65016385	73778844	X	67903652	67905314	1663	-	ENSBTAG00000054253	NA	lncRNA	ENSBTAG00000054253	PNS
X	65016385	73778844	X	68038421	68038527	107	-	ENSBTAG00000053700	U6	snRNA	U6	PNS
X	65016385	73778844	X	68060348	68240258	179911	+	ENSBTAG00000051806	HDX	protein_coding	HDX	PNS
X	65016385	73778844	X	68341714	68343365	1652	+	ENSBTAG00000055024	NA	protein_coding	ENSBTAG00000055024	PNS
X	65016385	73778844	X	68373796	68373902	107	-	ENSBTAG00000052962	U6	snRNA	U6	PNS
X	65016385	73778844	X	68487958	68686374	198417	+	ENSBTAG00000002015	RPS6KA6	protein_coding	RPS6KA6	PNS
X	65016385	73778844	X	68881218	68886469	5252	+	ENSBTAG00000048589	NA	protein_coding	ENSBTAG00000048589	PNS
X	65016385	73778844	X	68899563	68917759	18197	-	ENSBTAG00000047417	CYLC1	protein_coding	CYLC1	PNS
X	65016385	73778844	X	69352152	69353243	1092	-	ENSBTAG00000015712	POU3F4	protein_coding	POU3F4	PNS
X	65016385	73778844	X	69364019	69364177	159	+	ENSBTAG00000039066	NA	protein_coding	ENSBTAG00000039066	PNS
X	65016385	73778844	X	70287471	70287751	281	-	ENSBTAG00000044784	7SK	misc_RNA	7SK	PNS
X	65016385	73778844	X	71007330	71014749	7420	-	ENSBTAG00000051658	NA	protein_coding	ENSBTAG00000051658	PNS
X	65016385	73778844	X	71159114	71160016	903	-	ENSBTAG00000048206	NA	protein_coding	ENSBTAG00000048206	PNS
X	65016385	73778844	X	71202116	71330055	127940	-	ENSBTAG00000010587	SH3BGRL	protein_coding	SH3BGRL	PNS
X	65016385	73778844	X	71271073	71272489	1417	+	ENSBTAG00000049971	NA	protein_coding	ENSBTAG00000049971	PNS
X	65016385	73778844	X	71422740	71432688	9949	+	ENSBTAG00000001877	HMGN5	protein_coding	HMGN5	PNS
X	65016385	73778844	X	71701409	71702662	1254	+	ENSBTAG00000051240	NA	protein_coding	ENSBTAG00000051240	PNS
X	65016385	73778844	X	71710584	71853446	142863	+	ENSBTAG00000016230	BRWD3	protein_coding	BRWD3	PNS
X	65016385	73778844	X	71922473	71922579	107	-	ENSBTAG00000049425	U6	snRNA	U6	PNS
X	65016385	73778844	X	72055342	72058166	2825	-	ENSBTAG00000045653	TENT5D	protein_coding	TENT5D	PNS
X	65016385	73778844	X	72511784	72521468	9685	-	ENSBTAG00000048060	TBX22	protein_coding	TBX22	PNS
X	65016385	73778844	X	72689263	72689353	91	+	ENSBTAG00000044266	NA	snoRNA	ENSBTAG00000044266	PNS
X	65016385	73778844	X	73081596	73082174	579	+	ENSBTAG00000045678	NA	protein_coding	ENSBTAG00000045678	PNS
X	65016385	73778844	X	73135024	73136025	1002	-	ENSBTAG00000021437	GPR174	protein_coding	GPR174	PNS
X	65016385	73778844	X	73211004	73211216	213	-	ENSBTAG00000054002	NA	protein_coding	ENSBTAG00000054002	PNS
X	65016385	73778844	X	73243939	73246496	2558	-	ENSBTAG00000050883	NA	protein_coding	ENSBTAG00000050883	PNS
X	65016385	73778844	X	73327068	73345776	18709	-	ENSBTAG00000008555	P2RY10	protein_coding	P2RY10	PNS
X	65016385	73778844	X	73576171	73587252	11082	-	ENSBTAG00000003299	LPAR4	protein_coding	LPAR4	PNS
X	74028675	74033352	X	74032519	74090164	57646	+	ENSBTAG00000024675	CYSLTR1	protein_coding	CYSLTR1	PNS
X	74171595	74357985	X	74163752	74223598	59847	+	ENSBTAG00000026025	NA	protein_coding	ENSBTAG00000026025	PNS
X	74171595	74357985	X	74231999	74256028	24030	+	ENSBTAG00000000895	TAF9B	protein_coding	TAF9B	PNS
X	74171595	74357985	X	74244893	74267571	22679	-	ENSBTAG00000000894	PGK1	protein_coding	PGK1	PNS
X	75579543	75644898	X	75619961	75622204	2244	-	ENSBTAG00000025062	MAGEE2	protein_coding	MAGEE2	PNS
X	75753563	75753563	X	75746325	75811386	65062	+	ENSBTAG00000008047	ZDHHC15	protein_coding	ZDHHC15	PNS
X	75825047	75825047	X	75818036	75839556	21521	+	ENSBTAG00000052760	NA	lncRNA	ENSBTAG00000052760	PNS
X	75911010	75911010	X	75909884	75941925	32042	-	ENSBTAG00000004549	UPRT	protein_coding	UPRT	PNS
X	75974798	75992819	X	75979982	76138382	158401	+	ENSBTAG00000011028	ABCB7	protein_coding	ABCB7	PNS
X	76057169	76091404	X	75979982	76138382	158401	+	ENSBTAG00000011028	ABCB7	protein_coding	ABCB7	PNS
X	76654238	76740297	X	76549545	76681860	132316	-	ENSBTAG00000002585	SLC16A2	protein_coding	SLC16A2	PNS
X	76898087	76924988	X	76858256	76928413	70158	+	ENSBTAG00000051239	NA	lncRNA	ENSBTAG00000051239	PNS
X	77068506	77149350	X	77056647	77123946	67300	-	ENSBTAG00000049983	NA	lncRNA	ENSBTAG00000049983	PNS
X	77068506	77149350	X	77123730	77123862	133	-	ENSBTAG00000051552	NA	misc_RNA	ENSBTAG00000051552	PNS
X	77877352	78013618	X	77921764	77934977	13214	+	ENSBTAG00000051767	NA	protein_coding	ENSBTAG00000051767	PNS
X	77877352	78013618	X	77948612	78095274	146663	+	ENSBTAG00000015848	PHKA1	protein_coding	PHKA1	PNS
X	78436400	78446176	X	78440506	78470166	29661	+	ENSBTAG00000005607	ERCC6L	protein_coding	ERCC6L	PNS
X	79401920	79401920	X	79395484	79409855	14372	+	ENSBTAG00000008492	ZMYM3	protein_coding	ZMYM3	PNS
X	80325513	80370674	X	80289621	80336629	47009	-	ENSBTAG00000007797	IGBP1	protein_coding	IGBP1	PNS
X	81994686	82270975	X	81979301	82601229	621929	+	ENSBTAG00000055120	OPHN1	protein_coding	OPHN1	PNS
X	82576405	82576405	X	81979301	82601229	621929	+	ENSBTAG00000055120	OPHN1	protein_coding	OPHN1	PNS
X	81994686	82270975	X	82216271	82217448	1178	-	ENSBTAG00000052786	NA	protein_coding	ENSBTAG00000052786	PNS
11	67935221	67935221	11	67828491	67990881	162391	-	ENSBTAG00000009343	AAK1	protein_coding	AAK1	PD
19	16989624	16994480	19	16022746	17228096	1205351	+	ENSBTAG00000025200	ASIC2	protein_coding	ASIC2	PD
19	8749165	8749165	19	8670138	8760139	90002	-	ENSBTAG00000007147	CUEDC1	protein_coding	CUEDC1	PD
24	49774260	49774265	24	49490278	49824858	334581	-	ENSBTAG00000019455	MYO5B	protein_coding	MYO5B	PD
29	6176127	6176127	29	6120515	6303004	182490	+	ENSBTAG00000018540	NOX4	protein_coding	NOX4	PD
5	39250939	39296116	5	39200973	39632049	431077	-	ENSBTAG00000012624	PDZRN4	protein_coding	PDZRN4	PD
5	39361832	39364210	5	39200973	39632049	431077	-	ENSBTAG00000012624	PDZRN4	protein_coding	PDZRN4	PD
5	42400583	42650763	5	42193677	42472416	278740	+	ENSBTAG00000020914	CPNE8	protein_coding	CPNE8	PD
5	42400583	42650763	5	42611538	42884729	273192	+	ENSBTAG00000015311	PTPRR	protein_coding	PTPRR	PD
5	42779371	42807448	5	42611538	42884729	273192	+	ENSBTAG00000015311	PTPRR	protein_coding	PTPRR	PD
5	42904927	42913128	5	42885405	43010556	125152	+	ENSBTAG00000015296	PTPRB	protein_coding	PTPRB	PD
5	42981369	42990679	5	42885405	43010556	125152	+	ENSBTAG00000015296	PTPRB	protein_coding	PTPRB	PD
5	43636860	43638631	5	43516703	43642194	125492	-	ENSBTAG00000014829	MYRFL	protein_coding	MYRFL	PD
5	43636860	43638631	5	43637280	43651929	14650	+	ENSBTAG00000050148	NA	pseudogene	ENSBTAG00000050148	PD
5	43690776	43690776	5	43657005	43713702	56698	-	ENSBTAG00000031950	RAB3IP	protein_coding	RAB3IP	PD
5	43756064	43776581	5	43762572	43817060	54489	+	ENSBTAG00000002931	BEST3	protein_coding	BEST3	PD
5	45878759	46630417	5	46121140	46131988	10849	-	ENSBTAG00000007256	DYRK2	protein_coding	DYRK2	PD
5	45878759	46630417	5	46494871	46529168	34298	-	ENSBTAG00000009939	CAND1	protein_coding	CAND1	PD
5	45878759	46630417	5	46529364	46581342	51979	+	ENSBTAG00000053087	NA	lncRNA	ENSBTAG00000053087	PD
5	47382308	47645887	5	47140111	47474250	334140	+	ENSBTAG00000033726	GRIP1	protein_coding	GRIP1	PD
5	47382308	47645887	5	47481804	47519482	37679	-	ENSBTAG00000020806	HELB	protein_coding	HELB	PD
5	47382308	47645887	5	47504807	47505199	393	+	ENSBTAG00000053419	NA	protein_coding	ENSBTAG00000053419	PD
5	47382308	47645887	5	47564309	47624668	60360	-	ENSBTAG00000007636	IRAK3	protein_coding	IRAK3	PD
5	47382308	47645887	5	47632527	47634494	1968	-	ENSBTAG00000052954	NA	protein_coding	ENSBTAG00000052954	PD
5	47382308	47645887	5	47645210	47661694	16485	+	ENSBTAG00000026993	TMBIM4	protein_coding	TMBIM4	PD
5	47786054	47974015	5	47819505	47966760	147256	-	ENSBTAG00000044118	HMGA2	protein_coding	HMGA2	PD
5	47786054	47974015	5	47929780	47929899	120	-	ENSBTAG00000030111	bta-mir-763	miRNA	bta-mir-763	PD
5	48240075	48336776	5	48332243	48512740	180498	-	ENSBTAG00000044017	MSRB3	protein_coding	MSRB3	PD
X	72480535	72548520	X	72511784	72521468	9685	-	ENSBTAG00000048060	TBX22	protein_coding	TBX22	PD
28	42264909	42290994	28	42262749	42267306	4558	-	ENSBTAG00000005004	GDF2	protein_coding	GDF2	MP
28	42264909	42290994	28	42278915	42291696	12782	-	ENSBTAG00000001019	GDF10	protein_coding	GDF10	MP
5	48438417	48438417	5	48332243	48512740	180498	-	ENSBTAG00000044017	MSRB3	protein_coding	MSRB3	MP
