# Supplementary material for: Sequence level genome-wide associations for bull production and fertility traits in tropically adapted bulls
Source: BMC Genomics. 2023 Jun 29;24:365. doi: 10.1186/s12864-023-09475-2 (PMC10308662; doi:10.1186/s12864-023-09475-2)
Supplement: Supplementary file 2 — Supplementary Material 2 [file 12864_2023_9475_MOESM2_ESM.txt]

CHR	BP1	BP2	chr	start_pos	end_pos	width	strand	gene_id	gene_name	gene_biotype	GENE	Trait
5	42406844	42650763	5	42193677	42472416	278740	+	ENSBTAG00000020914	CPNE8	protein_coding
5	42406844	42650763	5	42611538	42884729	273192	+	ENSBTAG00000015311	PTPRR	protein_coding
5	42779371	42807448	5	42611538	42884729	273192	+	ENSBTAG00000015311	PTPRR	protein_coding
5	42904927	42913128	5	42885405	43010556	125152	+	ENSBTAG00000015296	PTPRB	protein_coding
5	42981369	42990679	5	42885405	43010556	125152	+	ENSBTAG00000015296	PTPRB	protein_coding
5	43756064	43776581	5	43762572	43817060	54489	+	ENSBTAG00000002931	BEST3	protein_coding
5	46125382	46266879	5	46121140	46131988	10849	-	ENSBTAG00000007256	DYRK2	protein_coding
5	46332642	46628009	5	46494871	46529168	34298	-	ENSBTAG00000009939	CAND1	protein_coding
5	46332642	46628009	5	46529364	46581342	51979	+	ENSBTAG00000053087	NA	lncRNA
5	47382308	47645887	5	47140111	47474250	334140	+	ENSBTAG00000033726	GRIP1	protein_coding
5	47382308	47645887	5	47481804	47519482	37679	-	ENSBTAG00000020806	HELB	protein_coding
5	47382308	47645887	5	47504807	47505199	393	+	ENSBTAG00000053419	NA	protein_coding
5	47382308	47645887	5	47564309	47624668	60360	-	ENSBTAG00000007636	IRAK3	protein_coding
5	47382308	47645887	5	47632527	47634494	1968	-	ENSBTAG00000052954	NA	protein_coding
5	47382308	47645887	5	47645210	47661694	16485	+	ENSBTAG00000026993	TMBIM4	protein_coding
5	47786054	47944488	5	47819505	47966760	147256	-	ENSBTAG00000044118	HMGA2	protein_coding
5	47786054	47944488	5	47929780	47929899	120	-	ENSBTAG00000030111	bta-mir-763	miRNA
5	48240075	48336776	5	48332243	48512740	180498	-	ENSBTAG00000044017	MSRB3	protein_coding
5	48438416	48438418	5	48332243	48512740	180498	-	ENSBTAG00000044017	MSRB3	protein_coding
