# Supplementary material for: Sequence level genome-wide associations for bull production and fertility traits in tropically adapted bulls
Source: BMC Genomics. 2023 Jun 29;24:365. doi: 10.1186/s12864-023-09475-2 (PMC10308662; doi:10.1186/s12864-023-09475-2)
Supplement: Supplementary file 5 — Supplementary Material 5 [file 12864_2023_9475_MOESM5_ESM.txt]

SNPid	RSID	CHR	BP	Location	Freq	A1	A2	WTb	WTse	WTp	CSb	CSse	CSp	SCb	SCse	SCp	Sheathb	Sheathse	Sheathp	PNSb	PNSse	PNSp	PDb	PDse	PDp	MPb	MPse	MPp	traitcount
rs519832332	rs519832332	1	13528087	1:13528087	0.0622859	C	T	8.17545	1.46658	2.48263e-08	0.0234475	0.0108657	0.0309329	0.406133	0.0960937	2.37428e-05	-0.0516028	0.03811	0.175721	1.19099	0.936238	0.203337	-0.862756	0.675869	0.201774	0.041922	0.38685	0.913704	1
rs520477617	rs520477617	11	67935221	11:67935221	0.133915	A	C	-2.19203	1.05712	0.0381176	-0.000607245	0.00781424	0.938059	-0.131842	0.0692392	0.0568909	0.0124528	0.0274732	0.650353	-2.56301	0.673513	0.000141556	2.74423	0.485769	1.61146e-08	-0.199842	0.278173	0.472506	1
rs380045130	rs380045130	12	3836773	12:3836773	0.247275	G	A	0.607957	0.901408	0.500023	0.0038517	0.00655001	0.556503	0.105419	0.0594216	0.0760501	0.0159087	0.0237926	0.503723	3.12747	0.56813	3.69481e-08	-2.28333	0.408889	2.34732e-08	-0.0399349	0.234639	0.864855	2
rs137842671	rs137842671	12	24587658	12:24587658	0.455452	A	G	0.785168	0.803357	0.328392	-0.00100215	0.00586648	0.86436	0.0979879	0.0527413	0.0631836	-0.116459	0.0210783	3.29378e-08	1.31761	0.508129	0.00951271	-0.534751	0.365943	0.143934	-0.240654	0.210073	0.251971	1
rs108974680	rs108974680	12	24588113	12:24588113	0.445889	G	A	0.884706	0.812943	0.276473	-0.00435255	0.0059424	0.46389	0.0805963	0.0533518	0.130876	-0.118649	0.0213342	2.67503e-08	1.07516	0.514079	0.036489	-0.515117	0.37024	0.164133	-0.210936	0.21258	0.321069	1
rs207834959	rs207834959	12	24604710	12:24604710	0.472205	C	T	0.556607	0.793607	0.483076	-0.00526545	0.0058009	0.36404	0.0571071	0.0520973	0.273008	-0.113866	0.0208302	4.59366e-08	0.832538	0.501886	0.0971525	-0.714823	0.361486	0.0479902	-0.0433904	0.207519	0.834377	1
rs209449304	rs209449304	12	24604807	12:24604807	0.472205	A	G	0.556607	0.793607	0.483076	-0.00526545	0.0058009	0.36404	0.0571071	0.0520973	0.273008	-0.113866	0.0208302	4.59366e-08	0.832538	0.501886	0.0971525	-0.714823	0.361486	0.0479902	-0.0433904	0.207519	0.834377	1
rs109902525	rs109902525	12	24604821	12:24604821	0.472205	A	G	0.556607	0.793607	0.483076	-0.00526545	0.0058009	0.36404	0.0571071	0.0520973	0.273008	-0.113866	0.0208302	4.59366e-08	0.832538	0.501886	0.0971525	-0.714823	0.361486	0.0479902	-0.0433904	0.207519	0.834377	1
rs381059248	rs381059248	12	24604974	12:24604974	0.472283	T	C	0.524508	0.79356	0.508641	-0.00531892	0.00580079	0.35918	0.0570733	0.0520928	0.27325	-0.114128	0.020828	4.26378e-08	0.804615	0.501865	0.10888	-0.719752	0.361473	0.0464625	-0.0460623	0.207512	0.824334	1
rs208866664	rs208866664	12	24605034	12:24605034	0.47275	A	G	0.527723	0.794435	0.506514	-0.00517953	0.00580672	0.372398	0.0537122	0.0521509	0.303038	-0.113815	0.0208522	4.81009e-08	0.850684	0.502398	0.0904082	-0.712258	0.361853	0.0490261	-0.0496136	0.207731	0.811233	1
rs109559315	rs109559315	12	24976101	12:24976101	0.389832	A	G	1.0389	0.793153	0.190253	0.00667961	0.00575938	0.246139	-0.0108272	0.0522018	0.835689	0.114806	0.0208742	3.80048e-08	-0.255158	0.500109	0.609909	0.0936013	0.359817	0.794759	0.013291	0.20656	0.948696	1
rs109949471	rs109949471	12	24980236	12:24980236	0.389832	T	C	1.03156	0.793285	0.193478	0.00682913	0.0057599	0.235767	-0.0111511	0.0522122	0.830881	0.114662	0.020878	3.97456e-08	-0.255751	0.500183	0.609131	0.0907902	0.359868	0.800819	0.0107158	0.206588	0.958632	1
rs110788744	rs110788744	12	24986051	12:24986051	0.387185	T	C	0.933933	0.793296	0.239083	0.00620494	0.00575745	0.281158	-0.0190879	0.0522242	0.714739	0.114352	0.0208854	4.36993e-08	-0.299703	0.500106	0.548987	0.116977	0.3598	0.745093	0.0498044	0.206542	0.809451	1
rs110790757	rs110790757	12	24987378	12:24987378	0.387263	A	G	1.03116	0.793435	0.193732	0.00660029	0.00575832	0.251705	-0.0157853	0.0522344	0.762499	0.114589	0.0208888	4.11946e-08	-0.305876	0.500203	0.540866	0.120548	0.35987	0.737642	0.0528081	0.20658	0.798236	1
rs378106060	rs378106060	12	24991400	12:24991400	0.387185	T	C	1.04967	0.793597	0.185946	0.00641539	0.00575961	0.26534	-0.0136228	0.0522421	0.794275	0.114829	0.0208914	3.87443e-08	-0.304327	0.500308	0.543002	0.119818	0.359945	0.739226	0.0523593	0.206625	0.799958	1
rs134579342	rs134579342	12	25002363	12:25002363	0.358845	T	C	1.07281	0.793856	0.17657	0.00437629	0.00576134	0.447496	-0.0146984	0.052236	0.778416	0.11427	0.0208779	4.41827e-08	-0.159399	0.500643	0.75019	0.262701	0.360187	0.465791	-0.0119756	0.206751	0.95381	1
rs135897882	rs135897882	12	25002929	12:25002929	0.358922	T	C	1.0559	0.793505	0.183295	0.00426265	0.00575942	0.459229	-0.015541	0.052211	0.765964	0.114227	0.0208666	4.39564e-08	-0.163801	0.500452	0.743437	0.265387	0.360056	0.461079	-0.0119148	0.206675	0.954028	1
rs379400034	rs379400034	12	25004907	12:25004907	0.359	T	C	1.05416	0.793692	0.184122	0.00421879	0.00576034	0.463933	-0.0152116	0.0522255	0.770846	0.11425	0.0208729	4.40913e-08	-0.163689	0.50056	0.743659	0.261879	0.360131	0.467117	-0.0190485	0.206717	0.926581	1
rs448452232	rs448452232	12	25155588	12:25155588	0.432576	A	C	1.46424	0.815408	0.0725393	-0.00545937	0.00592595	0.356913	0.122714	0.0536027	0.0220599	-0.117456	0.0214109	4.11587e-08	0.882965	0.514889	0.0863699	-0.191949	0.370545	0.604446	-0.169435	0.212695	0.425677	1
rs211244423	rs211244423	12	25155609	12:25155609	0.444332	A	G	1.65087	0.805407	0.040391	-0.00474525	0.00584128	0.416583	0.129396	0.0529775	0.014587	-0.11671	0.0211821	3.59193e-08	0.846256	0.507851	0.0956442	-0.252337	0.365377	0.489805	-0.158261	0.209748	0.45053	1
rs207946803	rs207946803	12	25155644	12:25155644	0.444566	C	T	1.63745	0.804782	0.0418858	-0.00497487	0.00583802	0.394131	0.129527	0.0529313	0.0144019	-0.116053	0.0211632	4.165e-08	0.83969	0.507495	0.09801	-0.259384	0.36513	0.477464	-0.157446	0.209609	0.452566	1
rs209150254	rs209150254	12	25155655	12:25155655	0.432576	A	C	1.46424	0.815408	0.0725393	-0.00545937	0.00592595	0.356913	0.122714	0.0536027	0.0220599	-0.117456	0.0214109	4.11587e-08	0.882965	0.514889	0.0863699	-0.191949	0.370545	0.604446	-0.169435	0.212695	0.425677	1
rs207881188	rs207881188	12	25156454	12:25156454	0.432498	A	G	1.45616	0.815316	0.0740972	-0.00544116	0.00592496	0.358438	0.122929	0.053599	0.0218193	-0.117563	0.0214108	4.00045e-08	0.887603	0.514805	0.0846802	-0.194661	0.370483	0.599289	-0.168978	0.212659	0.426851	1
rs462862833	rs462862833	12	25157918	12:25157918	0.431797	T	G	1.38746	0.814408	0.088449	-0.00573245	0.00591856	0.332767	0.117307	0.0535431	0.0284605	-0.118496	0.0213923	3.03895e-08	0.900049	0.514172	0.0800349	-0.207135	0.370027	0.575628	-0.16409	0.212402	0.439792	1
rs210449932	rs210449932	12	25166066	12:25166066	0.444721	A	G	1.60987	0.804462	0.0453728	-0.0047511	0.00583604	0.415589	0.127469	0.0529124	0.0159943	-0.115513	0.0211564	4.76331e-08	0.817976	0.507289	0.106865	-0.2442	0.364985	0.503452	-0.151772	0.209525	0.468844	1
rs135184757	rs135184757	12	25403640	12:25403640	0.480069	T	C	-0.160985	0.779996	0.836485	-0.000858025	0.00567923	0.879912	-0.0493758	0.0512707	0.335527	0.115776	0.0204999	1.6267e-08	-0.81931	0.492459	0.0961695	0.514989	0.354452	0.146248	-0.143307	0.203501	0.481304	1
rs137697548	rs137697548	12	25417462	12:25417462	0.4782	G	T	0.315585	0.822196	0.701103	-0.000946023	0.00595883	0.873858	0.088466	0.0541066	0.102042	-0.118468	0.0216557	4.48711e-08	0.580542	0.518172	0.262558	-0.361322	0.372731	0.33235	0.0689042	0.214014	0.747483	1
rs210989275	rs210989275	12	25420274	12:25420274	0.427826	C	T	1.72701	0.793588	0.0295398	0.00679425	0.00577303	0.239238	-0.0425484	0.052206	0.415067	0.116946	0.0208653	2.08511e-08	0.0210681	0.500888	0.96645	-0.140462	0.360478	0.696793	0.0291522	0.206935	0.887968	1
rs208607782	rs208607782	12	25420425	12:25420425	0.427826	T	A	1.72701	0.793588	0.0295398	0.00679425	0.00577303	0.239238	-0.0425484	0.052206	0.415067	0.116946	0.0208653	2.08511e-08	0.0210681	0.500888	0.96645	-0.140462	0.360478	0.696793	0.0291522	0.206935	0.887968	1
rs211061873	rs211061873	12	25420735	12:25420735	0.428216	G	A	1.84048	0.793716	0.0204052	0.00719743	0.00577536	0.21268	-0.0416795	0.0522128	0.424718	0.116465	0.0208643	2.37756e-08	-0.0159124	0.501089	0.974667	-0.107664	0.360641	0.765294	0.0330181	0.207017	0.873279	1
rs209275945	rs209275945	12	25420738	12:25420738	0.428216	C	A	1.84048	0.793716	0.0204052	0.00719743	0.00577536	0.21268	-0.0416795	0.0522128	0.424718	0.116465	0.0208643	2.37756e-08	-0.0159124	0.501089	0.974667	-0.107664	0.360641	0.765294	0.0330181	0.207017	0.873279	1
rs208653483	rs208653483	12	25420805	12:25420805	0.427748	G	A	1.84017	0.793763	0.0204338	0.00688507	0.00577655	0.2333	-0.0431313	0.0522104	0.408744	0.115622	0.020863	2.99074e-08	-0.0111549	0.501121	0.982241	-0.0875481	0.360666	0.808207	0.0293734	0.207039	0.887179	1
rs378338584	rs378338584	12	25421109	12:25421109	0.432108	T	A	1.78061	0.792381	0.0246295	0.00634016	0.00576762	0.271651	-0.0294299	0.0521142	0.572265	0.114212	0.0208227	4.13539e-08	-0.00965532	0.500377	0.984605	-0.0200083	0.360148	0.955696	0.0392499	0.206739	0.849425	1
rs207703562	rs207703562	12	25421241	12:25421241	0.428216	T	C	1.84048	0.793716	0.0204052	0.00719743	0.00577536	0.21268	-0.0416795	0.0522128	0.424718	0.116465	0.0208643	2.37756e-08	-0.0159124	0.501089	0.974667	-0.107664	0.360641	0.765294	0.0330181	0.207017	0.873279	1
rs210695972	rs210695972	12	25421682	12:25421682	0.427826	T	A	1.74622	0.793271	0.0277154	0.00688591	0.00577085	0.232782	-0.0446877	0.0521845	0.39181	0.116853	0.0208555	2.10681e-08	0.0208	0.500704	0.966864	-0.141652	0.360346	0.694245	0.029077	0.206858	0.888213	1
rs207541479	rs207541479	12	25421848	12:25421848	0.429383	C	T	1.74633	0.793929	0.027835	0.00679094	0.00577032	0.239246	-0.0472529	0.0522418	0.365728	0.114595	0.0208812	4.06587e-08	-0.0575778	0.50092	0.908489	-0.0611915	0.360463	0.8652	0.0301842	0.206923	0.884023	1
rs209194179	rs209194179	12	25435268	12:25435268	0.348232	A	G	1.18747	0.799427	0.137437	0.00601071	0.00582513	0.302138	-0.0247499	0.0525386	0.637584	0.115268	0.0210048	4.07214e-08	0.0812788	0.504553	0.872022	-0.268087	0.363159	0.460388	0.0443374	0.208521	0.831617	1
rs210922624	rs210922624	12	25435613	12:25435613	0.348232	T	C	1.18747	0.799427	0.137437	0.00601071	0.00582513	0.302138	-0.0247499	0.0525386	0.637584	0.115268	0.0210048	4.07214e-08	0.0812788	0.504553	0.872022	-0.268087	0.363159	0.460388	0.0443374	0.208521	0.831617	1
rs446675381	rs446675381	12	25435987	12:25435987	0.426736	T	C	1.0742	0.827514	0.194249	-0.00263402	0.00601667	0.661541	0.124446	0.0543938	0.0221451	-0.119467	0.0217181	3.7809e-08	0.862734	0.523022	0.0990415	-0.378043	0.376433	0.315244	0.000483643	0.21605	0.998214	1
rs520269942	rs520269942	12	25436059	12:25436059	0.427203	A	G	1.15754	0.826471	0.161341	-0.00220688	0.00600804	0.713379	0.1258	0.0543267	0.0205786	-0.119645	0.0216944	3.48724e-08	0.83134	0.522263	0.111429	-0.342985	0.375873	0.361505	0.00122686	0.215739	0.995463	1
rs525245500	rs525245500	12	25436067	12:25436067	0.427126	C	A	1.14942	0.826529	0.16433	-0.00218538	0.00600884	0.716087	0.123368	0.0543288	0.0231606	-0.119383	0.0216961	3.7438e-08	0.839871	0.522303	0.107832	-0.363151	0.375906	0.334009	0.00681038	0.215759	0.974819	1
rs466725157	rs466725157	12	25436101	12:25436101	0.431953	A	T	1.15968	0.820207	0.157395	-0.00230195	0.0059674	0.699679	0.137612	0.0539119	0.0106944	-0.119136	0.0215399	3.18562e-08	0.799981	0.518241	0.122674	-0.251983	0.373013	0.499338	0.0181249	0.214113	0.932539	1
rs521830034	rs521830034	12	25436201	12:25436201	0.429072	A	G	0.933568	0.817946	0.253721	-0.00385701	0.00595756	0.517364	0.127162	0.0537579	0.0180079	-0.121928	0.0214716	1.35811e-08	0.839209	0.517152	0.104643	-0.283285	0.3723	0.446713	-0.000294753	0.21368	0.998899	1
rs208669381	rs208669381	12	25436207	12:25436207	0.440984	C	T	0.83426	0.830098	0.31489	-0.00542832	0.00603282	0.368228	0.130105	0.0546081	0.0171949	-0.121849	0.0218382	2.41041e-08	0.702913	0.524132	0.179888	-0.151369	0.377209	0.688209	-0.033661	0.216522	0.876457	1
rs210996555	rs210996555	12	25436213	12:25436213	0.429072	G	A	0.933568	0.817946	0.253721	-0.00385701	0.00595756	0.517364	0.127162	0.0537579	0.0180079	-0.121928	0.0214716	1.35811e-08	0.839209	0.517152	0.104643	-0.283285	0.3723	0.446713	-0.000294753	0.21368	0.998899	1
rs209035864	rs209035864	12	25438397	12:25438397	0.427904	G	A	1.25492	0.825874	0.128635	-0.00196954	0.00600416	0.74289	0.124436	0.0542866	0.0218941	-0.118808	0.0216796	4.24902e-08	0.82284	0.521855	0.114851	-0.368495	0.375578	0.326523	0.0220848	0.215577	0.918403	1
rs211404116	rs211404116	12	25438487	12:25438487	0.427904	G	A	1.25492	0.825874	0.128635	-0.00196954	0.00600416	0.74289	0.124436	0.0542866	0.0218941	-0.118808	0.0216796	4.24902e-08	0.82284	0.521855	0.114851	-0.368495	0.375578	0.326523	0.0220848	0.215577	0.918403	1
rs447723231	rs447723231	12	25444646	12:25444646	0.42806	T	C	1.14564	0.825256	0.165069	-0.00245209	0.00600932	0.683239	0.117453	0.0542234	0.0303039	-0.119741	0.0216464	3.172e-08	0.771035	0.521905	0.139582	-0.360254	0.375707	0.337625	0.0889981	0.215635	0.679808	1
rs211677262	rs211677262	12	25444796	12:25444796	0.427982	G	A	1.13152	0.825268	0.170344	-0.00236099	0.00600951	0.694411	0.118203	0.0542222	0.0292588	-0.119477	0.0216457	3.3969e-08	0.763338	0.521915	0.143585	-0.357088	0.375713	0.341895	0.0916446	0.21564	0.670845	1
rs208955052	rs208955052	12	25445118	12:25445118	0.427982	T	C	1.1577	0.825355	0.160716	-0.00266032	0.00601077	0.658061	0.117728	0.0542265	0.0299285	-0.119856	0.0216463	3.07667e-08	0.770766	0.522012	0.139802	-0.360257	0.375791	0.337729	0.08971	0.215682	0.677457	1
rs210462793	rs210462793	12	25446246	12:25446246	0.427203	A	G	1.22499	0.825769	0.137955	-0.00237677	0.00601118	0.692554	0.123137	0.0542641	0.0232554	-0.118609	0.0216626	4.36743e-08	0.723191	0.522184	0.166072	-0.326825	0.375899	0.384602	0.0924418	0.215741	0.668298	1
rs207766079	rs207766079	12	25446284	12:25446284	0.427126	T	C	1.23343	0.825924	0.135335	-0.00235596	0.00601275	0.695185	0.124128	0.0542719	0.0221873	-0.118288	0.0216642	4.75894e-08	0.723668	0.522309	0.165894	-0.327263	0.375992	0.384082	0.0930805	0.215794	0.666221	1
rs208876524	rs208876524	12	25446464	12:25446464	0.427048	G	T	1.23757	0.826069	0.134096	-0.00235084	0.00601399	0.695874	0.123278	0.0542826	0.023144	-0.118482	0.0216672	4.54487e-08	0.72734	0.522428	0.163853	-0.318188	0.376081	0.397518	0.0912438	0.215841	0.672488	1
rs133912492	rs133912492	12	25451143	12:25451143	0.308675	G	A	0.943626	0.802539	0.239674	-0.00445981	0.00585177	0.445982	0.0153397	0.052735	0.771142	0.118496	0.0210784	1.89089e-08	0.397627	0.506395	0.43233	-0.147297	0.36448	0.686119	-0.343926	0.209337	0.100398	1
rs133732523	rs133732523	12	25451993	12:25451993	0.308627	T	C	1.07788	0.806376	0.181322	-0.00519799	0.00586713	0.375644	0.0251283	0.0529856	0.635324	0.121205	0.0211707	1.03339e-08	0.645666	0.508524	0.204197	-0.116353	0.365883	0.750481	-0.494305	0.210154	0.0186671	1
rs208775635	rs208775635	12	26442945	12:26442945	0.477885	T	C	-1.97649	0.786434	0.0119633	0.00178604	0.00566809	0.752682	-0.124543	0.051925	0.0164619	0.11519	0.0207792	2.96387e-08	-1.14306	0.49435	0.0207634	0.250431	0.355318	0.48093	0.219478	0.203968	0.281909	1
rs208804656	rs208804656	12	26461120	12:26461120	0.0133915	G	A	-1.50598	3.33051	0.651142	-0.0121511	0.0233969	0.603519	0.105043	0.2211	0.634723	0.498129	0.0892235	2.36493e-08	-2.70954	2.06012	0.18843	2.26622	1.47394	0.124164	-0.0588414	0.848079	0.944686	1
rs468519080	rs468519080	12	26479639	12:26479639	0.0133136	A	G	-1.20009	3.34451	0.719728	-0.0116999	0.0234774	0.618241	0.137305	0.222085	0.536407	0.507102	0.089642	1.54068e-08	-2.92916	2.06802	0.156657	2.38696	1.47943	0.106652	-0.0560992	0.851255	0.947456	1
rs475258164	rs475258164	12	26483492	12:26483492	0.0134693	T	C	-1.99819	3.31754	0.546967	-0.0130117	0.0233186	0.576847	0.098516	0.220223	0.654625	0.493168	0.0888611	2.85877e-08	-2.56863	2.05269	0.210807	2.20129	1.46876	0.133939	-0.0780619	0.845064	0.926401	1
rs208846434	rs208846434	12	26492134	12:26492134	0.0133915	G	A	-1.50598	3.33051	0.651142	-0.0121511	0.0233969	0.603519	0.105043	0.2211	0.634723	0.498129	0.0892235	2.36493e-08	-2.70954	2.06012	0.18843	2.26622	1.47394	0.124164	-0.0588414	0.848079	0.944686	1
rs470532027	rs470532027	12	26494883	12:26494883	0.0134693	G	A	-1.99819	3.31754	0.546967	-0.0130117	0.0233186	0.576847	0.098516	0.220223	0.654625	0.493168	0.0888611	2.85877e-08	-2.56863	2.05269	0.210807	2.20129	1.46876	0.133939	-0.0780619	0.845064	0.926401	1
rs210862862	rs210862862	12	26498781	12:26498781	0.0137808	G	A	-0.799459	3.26721	0.806696	-0.0118559	0.0230171	0.606491	0.113614	0.21673	0.600127	0.485415	0.0873974	2.79026e-08	-2.72671	2.02408	0.177937	2.61191	1.4488	0.0714171	-0.0555412	0.833501	0.946871	1
rs137693807	rs137693807	12	28407896	12:28407896	0.331361	G	T	2.15341	0.825931	0.00912707	-0.000985849	0.00605074	0.870573	0.207768	0.0541143	0.000123321	-0.119094	0.0215809	3.41984e-08	1.18244	0.523503	0.0239022	-0.0739619	0.377123	0.844515	-0.336821	0.216477	0.119727	1
rs208767711	rs208767711	12	28407955	12:28407955	0.421987	G	A	1.53135	0.805807	0.0573818	-0.00398876	0.00584587	0.495036	0.152402	0.0530036	0.0040362	-0.119592	0.0211967	1.68099e-08	0.704086	0.508026	0.16577	0.262835	0.365457	0.472021	-0.0956251	0.209842	0.648606	1
rs476352389	rs476352389	12	28408669	12:28408669	0.406649	T	C	2.05089	0.799203	0.0102829	-0.00142349	0.00581768	0.806702	0.167033	0.0525223	0.00147158	-0.122235	0.0209864	5.73011e-09	1.14828	0.50464	0.0228794	-0.00980637	0.3632	0.97846	-0.27106	0.208519	0.193627	1
rs465818698	rs465818698	12	28434134	12:28434134	0.4244	A	C	1.60672	0.803698	0.0455912	-0.00470919	0.00582989	0.419225	0.145043	0.0528744	0.0060852	-0.118556	0.0211503	2.07786e-08	0.698263	0.506621	0.168119	0.27523	0.364444	0.450127	-0.0781373	0.209261	0.708853	1
rs520738496	rs520738496	12	28438541	12:28438541	0.4564	T	G	1.86005	0.83647	0.0261694	-0.0056718	0.00605193	0.348661	0.194951	0.0550554	0.000398626	-0.12028	0.0220437	4.85744e-08	0.736163	0.527003	0.162448	0.195746	0.378999	0.605518	-0.0627643	0.217625	0.773037	1
rs210872923	rs210872923	12	28561894	12:28561894	0.455076	A	G	1.86333	0.835241	0.0256888	-0.00622535	0.00604391	0.303	0.18832	0.0549823	0.000614579	-0.121202	0.0220176	3.69633e-08	0.698904	0.526232	0.184135	0.193014	0.37846	0.610053	-0.0465877	0.217312	0.830249	1
rs134968631	rs134968631	12	28563452	12:28563452	0.455076	A	C	1.86333	0.835241	0.0256888	-0.00622535	0.00604391	0.303	0.18832	0.0549823	0.000614579	-0.121202	0.0220176	3.69633e-08	0.698904	0.526232	0.184135	0.193014	0.37846	0.610053	-0.0465877	0.217312	0.830249	1
rs134855830	rs134855830	12	28621183	12:28621183	0.484117	A	G	1.71996	0.840764	0.0407846	-0.00767037	0.0060665	0.206093	0.170126	0.055357	0.00211738	-0.124562	0.0221735	1.93621e-08	0.407524	0.528998	0.44108	0.136546	0.380257	0.719528	0.15079	0.218401	0.489925	1
rs384872152	rs384872152	12	28621989	12:28621989	0.484195	C	T	1.71445	0.840687	0.0414157	-0.00769929	0.00606563	0.204324	0.169945	0.055353	0.00213908	-0.124502	0.0221723	1.96301e-08	0.40877	0.52893	0.439626	0.135935	0.380206	0.720695	0.150492	0.218373	0.490729	1
rs383017421	rs383017421	12	28633560	12:28633560	0.484117	G	A	1.70837	0.839594	0.0418748	-0.00769696	0.00606095	0.20411	0.170149	0.0552713	0.00208088	-0.124125	0.0221372	2.05785e-08	0.398891	0.528422	0.450325	0.146704	0.379875	0.699356	0.160698	0.218172	0.461385	1
rs379450269	rs379450269	12	28725156	12:28725156	0.487076	G	A	1.6314	0.835858	0.0509663	-0.0078477	0.00604424	0.194157	0.166003	0.0549729	0.00253009	-0.120938	0.0220022	3.87122e-08	0.501671	0.526531	0.340698	0.102537	0.378589	0.786513	0.16559	0.217437	0.446327	1
rs381371376	rs381371376	12	28728116	12:28728116	0.485986	A	G	1.7702	0.837124	0.0344624	-0.00851855	0.00604984	0.159113	0.178175	0.0550858	0.00121852	-0.121065	0.0220545	4.03468e-08	0.469017	0.527123	0.37359	0.144763	0.378988	0.702482	0.140563	0.217665	0.518425	1
rs208048571	rs208048571	12	28782548	12:28782548	0.471816	G	T	1.94848	0.82395	0.0180396	-0.00696608	0.00596261	0.242688	0.186054	0.054229	0.000601583	-0.119209	0.0217139	4.0203e-08	0.863357	0.518956	0.0961841	0.0950718	0.373194	0.798915	-0.129508	0.214321	0.545661	1
rs210029808	rs210029808	12	28783507	12:28783507	0.471816	C	T	1.9308	0.82373	0.0190797	-0.00712676	0.00596095	0.231863	0.185089	0.054215	0.000640207	-0.119207	0.0217079	3.98762e-08	0.881857	0.518817	0.0891785	0.0744785	0.373094	0.841775	-0.130458	0.214263	0.542611	1
rs211054643	rs211054643	12	28788239	12:28788239	0.46294	G	A	2.14188	0.831786	0.0100228	-0.00700994	0.00602008	0.244251	0.194204	0.0547157	0.000386214	-0.122216	0.0219034	2.4083e-08	1.0131	0.523967	0.0531719	0.0285796	0.376789	0.939538	-0.102578	0.216401	0.635488	1
rs210024677	rs210024677	12	28860520	12:28860520	0.4455	T	C	2.33865	0.828465	0.00475952	-0.00593795	0.00601887	0.323861	0.22302	0.0544086	4.1496e-05	-0.119166	0.0217551	4.31048e-08	1.19455	0.522868	0.0223359	-0.10989	0.376194	0.770202	-0.105598	0.216043	0.624995	1
rs210151119	rs210151119	12	28882294	12:28882294	0.335487	A	G	-0.677645	0.776963	0.383115	0.00237537	0.00571964	0.677922	-0.0761542	0.0509529	0.135019	0.113731	0.0203885	2.4304e-08	-0.106123	0.492057	0.829244	-0.234228	0.354712	0.509041	-0.137747	0.203693	0.498884	1
rs110797207	rs110797207	12	28886596	12:28886596	0.322847	A	C	-0.744347	0.781316	0.340751	0.00302465	0.00575169	0.598977	-0.0696483	0.0512488	0.174139	0.118583	0.0205026	7.30191e-09	-0.242471	0.494832	0.624129	-0.2518	0.356702	0.480243	-0.0975379	0.204835	0.633947	1
rs209575894	rs209575894	12	28909171	12:28909171	0.354173	C	T	2.62894	0.818098	0.00131137	-0.00502401	0.00593991	0.397661	0.300702	0.0537653	2.23354e-08	-0.0749	0.0214731	0.000486501	1.73363	0.516432	0.000788123	-0.742271	0.371561	0.0457481	-0.0817758	0.213289	0.70142	1
rs135010663	rs135010663	12	28909729	12:28909729	0.33977	A	G	0.098604	0.804292	0.902426	0.00661337	0.00588422	0.261049	-0.035925	0.0528107	0.49634	0.117417	0.0211038	2.63969e-08	-0.568208	0.50852	0.263834	0.0486955	0.366182	0.894208	-0.0469728	0.210292	0.823248	1
rs211503938	rs211503938	12	28910230	12:28910230	0.33284	G	A	-0.0370294	0.801103	0.963133	0.00608426	0.00586939	0.299919	-0.0470476	0.0525878	0.370976	0.116527	0.0210013	2.88056e-08	-0.589536	0.506993	0.244907	0.0927442	0.365184	0.799522	-0.0741838	0.209675	0.723486	1
rs208618157	rs208618157	12	29855327	12:29855327	0.470336	T	C	1.72396	0.824698	0.0365804	-0.00542804	0.00596655	0.362957	0.193373	0.0542669	0.00036612	-0.121835	0.0217369	2.08299e-08	0.968019	0.519083	0.0622004	0.0154259	0.373219	0.967031	-0.169337	0.214398	0.429629	1
rs208037143	rs208037143	12	29856203	12:29856203	0.464263	C	T	1.56496	0.817115	0.0554638	-0.00671624	0.00591835	0.256453	0.17849	0.0537532	0.000898393	-0.123458	0.0215172	9.60083e-09	0.908426	0.51474	0.0775931	-0.0202476	0.370173	0.956379	-0.150577	0.21262	0.478821	1
rs210147156	rs210147156	12	29856234	12:29856234	0.466132	G	A	1.75108	0.814944	0.0316571	-0.00567708	0.00590242	0.336139	0.180576	0.0536154	0.000757178	-0.122356	0.0214691	1.20388e-08	0.8676	0.513193	0.090915	0.0682567	0.369048	0.853265	-0.173243	0.211988	0.413798	1
rs384739476	rs384739476	14	22693673	14:22693673	0.218234	T	C	-5.19042	0.894618	6.55953e-09	-0.00164936	0.00649424	0.799516	0.14097	0.0588236	0.0165531	-0.0432632	0.023567	0.0663935	0.844587	0.563937	0.134221	-0.0414413	0.405575	0.918614	-0.35696	0.232498	0.124703	1
rs42646631	rs42646631	14	22815546	14:22815546	0.22384	T	A	-5.23983	0.870097	1.72137e-09	0.00258061	0.00633965	0.683965	0.136148	0.0571822	0.0172683	-0.0311945	0.0228775	0.17271	0.993185	0.549768	0.0708321	-0.144399	0.395681	0.715157	-0.40353	0.226734	0.0751163	1
rs42646635	rs42646635	14	22816962	14:22816962	0.250934	T	G	-4.59557	0.838093	4.17317e-08	0.00147218	0.00609321	0.809083	0.126005	0.0551061	0.02222	-0.0338469	0.0220715	0.12515	0.849497	0.528794	0.108168	-0.202773	0.380427	0.594023	-0.363355	0.218039	0.09562	1
rs109407339	rs109407339	14	22823840	14:22823840	0.245484	G	C	-4.76443	0.849484	2.0394e-08	0.00182104	0.00616674	0.767764	0.13894	0.0558374	0.0128358	-0.0325769	0.0223661	0.145247	1.10599	0.53561	0.0389319	-0.414954	0.385223	0.281401	-0.437517	0.220813	0.0475473	1
rs135643800	rs135643800	14	22823889	14:22823889	0.245484	A	G	-4.75771	0.849729	2.1548e-08	0.00215028	0.00616754	0.727356	0.138678	0.0558589	0.0130413	-0.0327171	0.0223746	0.143674	1.14505	0.535745	0.0325735	-0.430961	0.385313	0.263367	-0.457286	0.220859	0.0384068	1
rs42646654	rs42646654	14	22824315	14:22824315	0.23365	G	A	-4.814	0.867262	2.84372e-08	0.00544659	0.00630347	0.387554	0.143283	0.0569999	0.0119455	-0.0313191	0.0228239	0.17	1.1233	0.547048	0.0400352	-0.284128	0.393527	0.470293	-0.406694	0.225567	0.0713903	1
rs42646645	rs42646645	14	22839488	14:22839488	0.254983	C	T	-4.61359	0.838177	3.70601e-08	-0.00161991	0.00609273	0.790335	0.12956	0.0550812	0.0186647	-0.0236132	0.0220564	0.284358	0.945679	0.528914	0.0737819	-0.362817	0.380493	0.340315	-0.314779	0.218096	0.148936	1
rs109391612	rs109391612	14	22841040	14:22841040	0.255061	G	A	-4.57902	0.838325	4.70518e-08	-0.00103563	0.00609321	0.865038	0.133057	0.0550959	0.0157345	-0.0238977	0.0220634	0.278748	0.990648	0.528979	0.0611022	-0.408731	0.380535	0.28278	-0.3186	0.218118	0.144105	1
rs41724405	rs41724405	14	22969659	14:22969659	0.254438	T	C	-4.82141	0.839677	9.3574e-09	-0.00254984	0.00611679	0.676782	0.135948	0.0551499	0.0136987	-0.0283432	0.0220792	0.199246	0.921884	0.530409	0.0821997	-0.384383	0.381709	0.313933	-0.265722	0.218793	0.22456	1
rs41723505	rs41723505	14	23001803	14:23001803	0.251713	T	C	-4.63436	0.836984	3.07738e-08	-0.00225236	0.00610652	0.712243	0.0976472	0.0549533	0.0755826	-0.0350764	0.0219838	0.110587	0.828721	0.529107	0.117287	-0.31392	0.380855	0.409798	-0.304837	0.218301	0.162592	1
rs41723502	rs41723502	14	23004072	14:23004072	0.242292	G	A	-5.04485	0.862523	4.94687e-09	0.000974892	0.00627236	0.876485	0.128592	0.0566561	0.0232263	-0.0313206	0.0226788	0.167263	0.937599	0.544528	0.0850955	-0.354777	0.391755	0.365142	-0.29342	0.224543	0.1913	1
rs133024833	rs133024833	14	23009266	14:23009266	0.240813	C	T	-5.06207	0.851893	2.81318e-09	-0.000774643	0.00622818	0.901017	0.113671	0.0558545	0.0418379	-0.0428689	0.0223246	0.0548262	0.727788	0.539085	0.177002	-0.353859	0.388146	0.361946	-0.149945	0.222497	0.500363	1
rs136771251	rs136771251	14	23012289	14:23012289	0.238321	T	G	-5.04324	0.864354	5.3887e-09	-0.000853485	0.00627728	0.89185	0.115906	0.0568345	0.0414147	-0.0381355	0.0227568	0.0937796	0.7997	0.545208	0.142436	-0.299852	0.392175	0.444518	-0.258131	0.224769	0.25079	1
rs110232239	rs110232239	14	23014567	14:23014567	0.240268	C	T	-4.98858	0.859473	6.46608e-09	-0.000972788	0.00624962	0.876304	0.108345	0.056489	0.0551121	-0.0407962	0.0226097	0.0711744	0.658536	0.54247	0.224763	-0.247495	0.39028	0.525985	-0.223621	0.223685	0.317448	1
14:23015681	NA	14	23015681	14:23015681	0.239645	C	T	-5.02308	0.860269	5.25264e-09	-0.00100266	0.0062575	0.872697	0.107707	0.0565366	0.0567684	-0.037236	0.0226286	0.0998614	0.618084	0.543024	0.255026	-0.256895	0.390693	0.510836	-0.191414	0.223928	0.392662	1
rs109884177	rs109884177	14	23019249	14:23019249	0.243538	G	A	-4.75081	0.855062	2.75868e-08	-0.000507218	0.00621526	0.934958	0.0982843	0.0562067	0.0803561	-0.0398547	0.0225004	0.0765127	0.706236	0.539527	0.190537	-0.290811	0.388131	0.453701	-0.268847	0.222464	0.226856	1
rs385731271	rs385731271	14	23020664	14:23020664	0.230691	G	A	-4.94486	0.876451	1.68173e-08	-0.00151809	0.00636446	0.811474	0.101403	0.0576183	0.0784218	-0.0411861	0.0230582	0.0740708	0.892855	0.552958	0.106378	-0.243618	0.397735	0.540198	-0.286902	0.227951	0.208171	1
rs110028518	rs110028518	14	23021335	14:23021335	0.24019	G	A	-4.80215	0.860244	2.37345e-08	-0.00127064	0.00623811	0.838596	0.100904	0.0566097	0.0746746	-0.0382121	0.022675	0.0919489	0.891551	0.542318	0.100184	-0.40007	0.390031	0.305015	-0.272101	0.223507	0.223447	1
rs380689722	rs380689722	14	23027874	14:23027874	0.216599	T	C	-5.11509	0.902893	1.46834e-08	-0.000307742	0.00654811	0.962516	0.133934	0.0594131	0.0241782	-0.0539146	0.0238163	0.0235884	0.711223	0.569068	0.211372	-0.122621	0.409299	0.764491	-0.289606	0.234562	0.216956	1
rs379782716	rs379782716	14	23029968	14:23029968	0.243849	T	G	-4.7209	0.854657	3.31868e-08	-0.000631694	0.00621333	0.919021	0.102002	0.0561768	0.0694115	-0.0398013	0.0224853	0.0767098	0.705476	0.539343	0.190863	-0.28971	0.38801	0.455271	-0.264665	0.22239	0.234009	1
rs109715461	rs109715461	14	23032995	14:23032995	0.241825	G	C	-4.84467	0.857446	1.60347e-08	-0.00034273	0.00622586	0.956099	0.118267	0.0563946	0.0359811	-0.0339317	0.0225903	0.133086	0.740149	0.540644	0.170995	-0.268882	0.388855	0.48927	-0.252024	0.222888	0.258172	1
rs110378283	rs110378283	14	23037503	14:23037503	0.235596	C	T	-4.75954	0.863466	3.545e-08	0.000448986	0.00626906	0.942905	0.134457	0.0567727	0.0178678	-0.040232	0.0227499	0.076987	0.860461	0.544232	0.113865	-0.315221	0.391406	0.420614	-0.304973	0.224384	0.174097	1
rs110129033	rs110129033	14	23037854	14:23037854	0.240579	C	A	-4.7351	0.860259	3.70692e-08	0.000906598	0.00624148	0.884511	0.123472	0.056592	0.0291253	-0.033829	0.0226791	0.135794	0.829922	0.542124	0.125801	-0.252959	0.389865	0.516443	-0.265895	0.223482	0.234133	1
rs110963037	rs110963037	14	23038165	14:23038165	0.240579	A	G	-4.7404	0.860029	3.54977e-08	0.000332862	0.00624607	0.9575	0.122271	0.056558	0.0306278	-0.0338268	0.0226524	0.135359	0.749762	0.542389	0.166869	-0.266842	0.390126	0.493983	-0.248081	0.223612	0.267246	1
rs108940782	rs108940782	14	23071417	14:23071417	0.216366	G	T	-4.90335	0.894855	4.26552e-08	0.000170838	0.0065037	0.979044	0.150728	0.0588315	0.0104062	-0.0533613	0.0235784	0.023627	0.645946	0.564397	0.252421	-0.219884	0.406038	0.588139	-0.256067	0.232733	0.271217	1
rs110933317	rs110933317	14	23073942	14:23073942	0.21512	A	C	-4.94604	0.896287	3.42178e-08	0.000566421	0.00651467	0.930715	0.147217	0.0589157	0.0124622	-0.0532299	0.0236097	0.0241594	0.673934	0.565323	0.233213	-0.199704	0.406704	0.623405	-0.288396	0.23312	0.216045	1
rs108978379	rs108978379	14	23078887	14:23078887	0.214263	T	C	-4.90122	0.898156	4.84298e-08	-0.000919288	0.0065297	0.888039	0.153937	0.0590485	0.00913499	-0.0569269	0.0236643	0.0161459	0.751109	0.566464	0.184853	-0.221019	0.407524	0.58758	-0.31888	0.233607	0.172244	1
rs110334248	rs110334248	14	23084813	14:23084813	0.216833	C	T	-4.89376	0.894784	4.5205e-08	0.000302924	0.00650031	0.962831	0.14946	0.0588396	0.011081	-0.0542404	0.023586	0.0214659	0.625989	0.564209	0.267216	-0.210671	0.405874	0.603723	-0.249499	0.232638	0.283507	1
rs110048294	rs110048294	14	23086488	14:23086488	0.216911	T	A	-4.89254	0.894316	4.48266e-08	0.000476311	0.00649711	0.941558	0.14922	0.0588074	0.011167	-0.0550905	0.0235732	0.0194395	0.631016	0.563919	0.263147	-0.218699	0.405666	0.58981	-0.24908	0.23252	0.284072	1
rs109490367	rs109490367	14	23086563	14:23086563	0.216911	C	T	-4.89254	0.894316	4.48266e-08	0.000476311	0.00649711	0.941558	0.14922	0.0588074	0.011167	-0.0550905	0.0235732	0.0194395	0.631016	0.563919	0.263147	-0.218699	0.405666	0.58981	-0.24908	0.23252	0.284072	1
rs377832615	rs377832615	14	23087608	14:23087608	0.216911	C	G	-4.89254	0.894316	4.48266e-08	0.000476311	0.00649711	0.941558	0.14922	0.0588074	0.011167	-0.0550905	0.0235732	0.0194395	0.631016	0.563919	0.263147	-0.218699	0.405666	0.58981	-0.24908	0.23252	0.284072	1
rs380656720	rs380656720	14	23087864	14:23087864	0.216911	A	G	-4.89254	0.894316	4.48266e-08	0.000476311	0.00649711	0.941558	0.14922	0.0588074	0.011167	-0.0550905	0.0235732	0.0194395	0.631016	0.563919	0.263147	-0.218699	0.405666	0.58981	-0.24908	0.23252	0.284072	1
rs110321820	rs110321820	14	23088684	14:23088684	0.216911	A	G	-4.89254	0.894316	4.48266e-08	0.000476311	0.00649711	0.941558	0.14922	0.0588074	0.011167	-0.0550905	0.0235732	0.0194395	0.631016	0.563919	0.263147	-0.218699	0.405666	0.58981	-0.24908	0.23252	0.284072	1
rs109042725	rs109042725	14	23088718	14:23088718	0.216911	A	T	-4.89254	0.894316	4.48266e-08	0.000476311	0.00649711	0.941558	0.14922	0.0588074	0.011167	-0.0550905	0.0235732	0.0194395	0.631016	0.563919	0.263147	-0.218699	0.405666	0.58981	-0.24908	0.23252	0.284072	1
rs110983333	rs110983333	14	23092257	14:23092257	0.215587	T	G	-4.89147	0.896099	4.7982e-08	-0.000941043	0.00651397	0.885133	0.149521	0.0589148	0.0111516	-0.0530684	0.023615	0.0246249	0.713076	0.565073	0.206978	-0.25779	0.406508	0.525978	-0.302695	0.233033	0.193967	1
rs109783781	rs109783781	14	23092570	14:23092570	0.216911	G	A	-4.89254	0.894316	4.48266e-08	0.000476311	0.00649711	0.941558	0.14922	0.0588074	0.011167	-0.0550905	0.0235732	0.0194395	0.631016	0.563919	0.263147	-0.218699	0.405666	0.58981	-0.24908	0.23252	0.284072	1
rs109003440	rs109003440	14	23095328	14:23095328	0.218546	T	C	-4.97632	0.890298	2.2772e-08	0.000950584	0.00647145	0.88322	0.151982	0.0585286	0.00941218	-0.0533167	0.0234566	0.0230267	0.671654	0.561617	0.231724	-0.282387	0.404055	0.484626	-0.236129	0.231589	0.307918	1
rs385268355	rs385268355	14	23097307	14:23097307	0.215821	A	G	-4.97182	0.897252	3.00467e-08	0.000931761	0.00651591	0.886292	0.157253	0.0590174	0.00770971	-0.0553917	0.0236631	0.01924	0.68202	0.565676	0.227944	-0.181083	0.406913	0.656309	-0.253071	0.23323	0.277889	1
rs207798019	rs207798019	14	23097822	14:23097822	0.216054	T	A	-4.96282	0.896094	3.05442e-08	0.000829244	0.00650779	0.898606	0.154397	0.0589405	0.00880481	-0.05547	0.0236283	0.0188946	0.663707	0.564992	0.240108	-0.18727	0.406425	0.64496	-0.251374	0.232944	0.280536	1
rs110678945	rs110678945	14	23098002	14:23098002	0.2173	G	T	-5.05996	0.893205	1.47075e-08	0.000988853	0.00648968	0.878893	0.14586	0.0587342	0.013014	-0.0530544	0.0235408	0.0242138	0.640784	0.56329	0.255299	-0.205111	0.40522	0.612736	-0.273109	0.232261	0.239646	1
rs211659279	rs211659279	14	23101417	14:23101417	0.219246	A	G	-4.91247	0.887026	3.0571e-08	0.000968297	0.00644981	0.880664	0.144676	0.0583151	0.0131037	-0.0550036	0.0233794	0.0186401	0.685329	0.559468	0.220589	-0.182406	0.402514	0.650428	-0.288769	0.23073	0.210735	1
rs109101467	rs109101467	14	23104826	14:23104826	0.219324	G	A	-4.90176	0.886961	3.26746e-08	0.00100343	0.00644845	0.876342	0.144823	0.058315	0.0130114	-0.054669	0.0233808	0.019377	0.672391	0.559386	0.229357	-0.181006	0.402446	0.65288	-0.28386	0.230691	0.218518	1
rs135843975	rs135843975	14	23105035	14:23105035	0.221271	G	A	-4.87132	0.882644	3.4091e-08	0.00100195	0.00642029	0.875986	0.148616	0.0580161	0.0104181	-0.053069	0.0232544	0.0224833	0.682946	0.556889	0.220063	-0.234303	0.400691	0.558718	-0.262365	0.229676	0.253319	1
rs134811568	rs134811568	14	23106734	14:23106734	0.218312	G	T	-4.95367	0.88605	2.26117e-08	0.000847459	0.0064458	0.8954	0.14739	0.0582355	0.0113763	-0.0526454	0.0233367	0.0240764	0.664662	0.559067	0.234488	-0.165368	0.402255	0.680997	-0.29839	0.230576	0.195628	1
rs41627956	rs41627956	14	23110198	14:23110198	0.215743	T	G	-5.04463	0.891633	1.5337e-08	0.000659929	0.00649376	0.919054	0.148981	0.0585742	0.0109762	-0.0519307	0.0234515	0.0268024	0.711356	0.563173	0.206545	-0.265132	0.405304	0.51301	-0.254878	0.232289	0.272535	1
rs135807860	rs135807860	14	23113513	14:23113513	0.215743	T	C	-4.99173	0.892374	2.22197e-08	0.000581838	0.00649742	0.928646	0.152542	0.0586335	0.00927838	-0.0518699	0.0234779	0.0271533	0.705984	0.563595	0.210335	-0.253487	0.405598	0.531989	-0.262976	0.232451	0.257921	1
rs134819655	rs134819655	14	23114734	14:23114734	0.215665	G	A	-5.00811	0.891733	1.95261e-08	0.000484616	0.00649435	0.940516	0.149795	0.0585818	0.0105572	-0.0502546	0.0234535	0.0321344	0.720338	0.563262	0.200943	-0.243233	0.40537	0.548489	-0.271336	0.232323	0.242837	1
rs134998417	rs134998417	14	23120678	14:23120678	0.213874	G	A	-5.01173	0.896103	2.23431e-08	0.000270503	0.00652107	0.966912	0.149621	0.0588901	0.0110638	-0.0507129	0.0235843	0.0315333	0.690824	0.565701	0.222017	-0.19626	0.40706	0.629707	-0.275052	0.233304	0.23842	1
rs134309686	rs134309686	14	23128474	14:23128474	0.217533	A	G	-5.14937	0.892679	8.00094e-09	-3.32512e-05	0.00649566	0.995916	0.145093	0.0586795	0.0134124	-0.0472289	0.0234927	0.0443925	0.550889	0.563682	0.328418	-0.0555713	0.405619	0.891028	-0.234127	0.232456	0.313844	1
rs382211164	rs382211164	14	23152140	14:23152140	0.208502	A	C	-5.1124	0.913864	2.2156e-08	0.0057296	0.00664781	0.388754	0.152288	0.0600855	0.0112603	-0.0526091	0.024054	0.0287331	0.708582	0.576947	0.219387	-0.105386	0.415167	0.799619	-0.296723	0.237903	0.212308	1
rs382304571	rs382304571	14	23157436	14:23157436	0.208035	C	T	-4.99989	0.914736	4.60471e-08	0.00596738	0.00665177	0.369659	0.156439	0.0601572	0.0093089	-0.0507879	0.0240859	0.0349777	0.739453	0.57741	0.200321	-0.107427	0.415484	0.795975	-0.308043	0.238076	0.195705	1
rs380401369	rs380401369	14	23161811	14:23161811	0.208424	G	A	-5.09244	0.91349	2.47954e-08	0.00601679	0.00664598	0.365292	0.152738	0.0600534	0.010979	-0.0520283	0.0240394	0.0304419	0.726993	0.576743	0.207484	-0.107012	0.415028	0.796528	-0.295846	0.237827	0.213515	1
rs133899419	rs133899419	14	23168918	14:23168918	0.241436	G	C	-4.65141	0.851359	4.66808e-08	0.000544133	0.00620479	0.930119	0.12626	0.0559085	0.0239254	-0.0251618	0.0223614	0.26049	0.630552	0.538021	0.241203	-0.225436	0.387201	0.560418	-0.220209	0.221931	0.321079	1
rs108949025	rs108949025	14	23278232	14:23278232	0.227811	C	T	-5.40145	0.884606	1.02125e-09	0.0044591	0.00640762	0.486488	0.127961	0.0581806	0.0278514	-0.0354431	0.0233018	0.128248	0.557428	0.557546	0.317413	0.014649	0.400879	0.97085	-0.163038	0.229765	0.477961	1
rs110624728	rs110624728	14	23296481	14:23296481	0.240346	A	G	-5.15011	0.866843	2.82892e-09	0.00142669	0.00628344	0.820381	0.184433	0.0570287	0.00122051	-0.0232335	0.0228509	0.309277	0.684963	0.546468	0.210047	0.00165623	0.392972	0.996637	-0.183938	0.225222	0.414104	1
rs110243083	rs110243083	14	23296575	14:23296575	0.240813	A	G	-5.27789	0.866219	1.10803e-09	0.00158157	0.00627873	0.801124	0.180755	0.0569916	0.00151596	-0.0243431	0.0228377	0.286461	0.686568	0.546038	0.208622	-0.00313564	0.392661	0.993628	-0.191946	0.225044	0.393701	1
rs110694745	rs110694745	14	23296751	14:23296751	0.238555	G	T	-5.05443	0.869598	6.15934e-09	0.0024279	0.00630055	0.699981	0.182856	0.0572117	0.00139288	-0.0198414	0.0229255	0.386781	0.66464	0.548074	0.225251	0.0209119	0.39409	0.957681	-0.182075	0.225865	0.420172	1
rs110089446	rs110089446	14	23296927	14:23296927	0.245406	C	G	-5.12142	0.858641	2.45282e-09	0.00215018	0.0062294	0.729969	0.175236	0.0564629	0.00191211	-0.0234883	0.0226153	0.29899	0.703813	0.541569	0.193745	-0.0638046	0.389494	0.869878	-0.17155	0.223237	0.442209	1
rs110092040	rs110092040	14	23297204	14:23297204	0.249766	C	T	-5.34148	0.850473	3.37279e-10	0.00216151	0.00617496	0.726306	0.162226	0.05592	0.00371936	-0.0221809	0.0223897	0.321845	0.62309	0.536752	0.245702	-0.080496	0.386102	0.834851	-0.125202	0.221266	0.571501	1
rs208989386	rs208989386	14	23297472	14:23297472	0.249844	G	A	-5.33732	0.850286	3.44957e-10	0.00230535	0.00617313	0.708814	0.163254	0.0559081	0.00349983	-0.0224011	0.0223863	0.316991	0.639204	0.536606	0.233576	-0.0843779	0.385991	0.826961	-0.132018	0.221205	0.550631	1
rs137303549	rs137303549	14	23298062	14:23298062	0.250545	G	A	-5.31322	0.849076	3.90818e-10	0.00195419	0.00616707	0.751338	0.161736	0.0558298	0.0037682	-0.024777	0.0223515	0.26764	0.649207	0.535994	0.225811	-0.0998814	0.38559	0.795608	-0.127144	0.220965	0.565021	1
rs109369510	rs109369510	14	23298664	14:23298664	0.239567	G	A	-5.17935	0.868358	2.45337e-09	0.00164065	0.00629205	0.794285	0.18504	0.0571277	0.00119925	-0.0205158	0.0228926	0.37016	0.657974	0.547295	0.229274	0.0220754	0.393532	0.955266	-0.182097	0.225551	0.419469	1
rs135551190	rs135551190	14	23300304	14:23300304	0.241669	C	G	-5.13116	0.863462	2.80635e-09	0.00316366	0.00627132	0.613935	0.170255	0.0567697	0.00270826	-0.0275837	0.0227352	0.225031	0.591475	0.544796	0.27762	-0.0157753	0.391876	0.967889	-0.156762	0.224605	0.485212	1
rs109304916	rs109304916	14	23303258	14:23303258	0.240268	T	G	-5.15641	0.867346	2.76378e-09	0.00144918	0.00628688	0.817696	0.182892	0.0570624	0.00135006	-0.0233032	0.0228653	0.308131	0.682535	0.546775	0.211923	0.00406425	0.393191	0.991753	-0.183487	0.225349	0.415511	1
rs134029466	rs134029466	14	23314460	14:23314460	0.250311	C	T	-5.37759	0.849375	2.43217e-10	0.00181315	0.00616865	0.768811	0.158665	0.0558447	0.00449463	-0.0252939	0.0223588	0.257941	0.697749	0.536144	0.193115	-0.115134	0.385686	0.765308	-0.163357	0.221023	0.459849	1
rs135865976	rs135865976	14	23314730	14:23314730	0.247898	T	C	-5.17374	0.855148	1.4475e-09	0.00235348	0.00620816	0.704617	0.169441	0.0562171	0.00257786	-0.0249346	0.0225104	0.267996	0.642556	0.539667	0.233789	-0.0414475	0.388184	0.914969	-0.166748	0.222469	0.453534	1
rs109991998	rs109991998	14	23314761	14:23314761	0.246185	C	T	-5.17486	0.85681	1.54415e-09	0.00314309	0.00622709	0.613738	0.162712	0.0563013	0.00385216	-0.029638	0.0225403	0.188547	0.668414	0.540856	0.216516	-0.0615684	0.389079	0.874267	-0.169703	0.223007	0.446671	1
rs109236629	rs109236629	14	23319702	14:23319702	0.2391	T	C	-5.0932	0.867903	4.40033e-09	0.000644269	0.00629035	0.918422	0.17946	0.0571082	0.0016754	-0.0263442	0.0228868	0.249706	0.696395	0.547131	0.203085	-0.00554759	0.393454	0.98875	-0.216515	0.225488	0.33695	1
rs109636480	rs109636480	14	23321577	14:23321577	0.2391	A	G	-5.0932	0.867903	4.40033e-09	0.000644269	0.00629035	0.918422	0.17946	0.0571082	0.0016754	-0.0263442	0.0228868	0.249706	0.696395	0.547131	0.203085	-0.00554759	0.393454	0.98875	-0.216515	0.225488	0.33695	1
rs110626594	rs110626594	14	23321964	14:23321964	0.239022	A	G	-5.09746	0.868106	4.3075e-09	0.000493894	0.00629238	0.937438	0.178392	0.0571205	0.00178971	-0.0261149	0.0228902	0.253923	0.679683	0.547289	0.21427	-0.00146682	0.393574	0.997026	-0.209485	0.225555	0.353016	1
rs134215421	rs134215421	14	23329375	14:23329375	0.245329	C	T	-5.2757	0.856457	7.27848e-10	0.00227529	0.00621588	0.714331	0.168668	0.0563066	0.00273978	-0.0204034	0.0225477	0.36552	0.713838	0.540444	0.186556	-0.072848	0.388727	0.851346	-0.175785	0.222778	0.430076	1
rs208932019	rs208932019	14	23334553	14:23334553	0.237154	T	G	-5.18331	0.86957	2.51049e-09	-0.000493492	0.0063022	0.937586	0.169637	0.0572282	0.00303442	-0.0295558	0.0229356	0.197522	0.748498	0.548131	0.172082	-0.00590709	0.394174	0.988043	-0.222478	0.225896	0.324688	1
rs210846854	rs210846854	14	23335262	14:23335262	0.237776	A	G	-5.05849	0.869814	6.0418e-09	0.000236598	0.00630461	0.970064	0.170441	0.0572398	0.00290443	-0.0260889	0.0229376	0.255377	0.787902	0.548334	0.150746	-0.0248058	0.394328	0.949841	-0.225101	0.225983	0.319202	1
rs109815800	rs109815800	14	23338890	14:23338890	0.250623	T	G	-5.38878	0.849722	2.27065e-10	0.00157381	0.00617079	0.79869	0.158508	0.0558712	0.00455363	-0.0248896	0.0223719	0.265906	0.695978	0.536315	0.19439	-0.137474	0.385803	0.721592	-0.147707	0.221095	0.504087	1
rs136369910	rs136369910	14	23343150	14:23343150	0.244784	G	A	-5.25371	0.857905	9.13208e-10	0.000654494	0.00623387	0.916384	0.155183	0.0563964	0.00592966	-0.024644	0.0225777	0.275043	0.61809	0.541581	0.253757	-0.0596032	0.389615	0.878414	-0.1455	0.223292	0.514649	1
rs137211057	rs137211057	14	23346065	14:23346065	0.235596	G	C	-5.1268	0.870112	3.81283e-09	0.00223327	0.00631974	0.723804	0.180861	0.057182	0.00156202	-0.0277354	0.022887	0.225573	0.519219	0.549228	0.344474	0.0516561	0.395092	0.895977	-0.12034	0.226429	0.595096	1
rs135240690	rs135240690	14	23354569	14:23354569	0.234662	G	A	-4.96042	0.873211	1.34174e-08	0.00349476	0.00634105	0.581543	0.181697	0.0573931	0.00154636	-0.0255749	0.0229692	0.265519	0.464995	0.551214	0.398902	0.0851512	0.396526	0.829968	-0.126641	0.227231	0.577308	1
rs137403705	rs137403705	14	23392938	14:23392938	0.232404	G	T	-4.86916	0.87373	2.50607e-08	0.00316332	0.00633627	0.61761	0.188575	0.0574846	0.00103642	-0.0306676	0.0230262	0.182906	0.565143	0.551119	0.305152	0.0104797	0.396393	0.978908	-0.123528	0.227138	0.586548	1
rs132881564	rs132881564	14	23565143	14:23565143	0.204998	C	T	-5.07619	0.929034	4.65687e-08	0.00652401	0.0067176	0.331458	0.164614	0.0612022	0.00715208	-0.0398009	0.0245482	0.104945	0.866595	0.58457	0.138221	0.0915715	0.420193	0.827486	-0.305644	0.240843	0.204419	1
rs41721285	rs41721285	14	23800241	14:23800241	0.227733	T	C	-5.13248	0.886067	6.93727e-09	-0.000438105	0.0064462	0.945815	0.163999	0.0582218	0.00485038	-0.0262086	0.0232903	0.260462	0.749989	0.559582	0.180159	-0.159221	0.402593	0.692483	-0.174409	0.23074	0.449728	1
rs210596051	rs210596051	14	23842302	14:23842302	0.224229	C	A	-4.90711	0.890892	3.62741e-08	0.00074968	0.00647076	0.907766	0.162432	0.0585792	0.00555655	-0.0275466	0.0234415	0.239946	0.707648	0.562067	0.208026	-0.206774	0.404254	0.609005	-0.156807	0.231706	0.498565	1
14:23889074	NA	14	23889074	14:23889074	0.215898	T	C	-4.84191	0.885273	4.51583e-08	0.00532778	0.0064707	0.410298	0.131096	0.0580814	0.0240013	-0.0177303	0.0231883	0.444495	0.429855	0.560553	0.443176	0.00933046	0.403605	0.981556	-0.147133	0.231289	0.524683	1
rs3423350045	rs3423350045	14	23889621	14:23889621	0.215898	G	A	-4.84191	0.885273	4.51583e-08	0.00532778	0.0064707	0.410298	0.131096	0.0580814	0.0240013	-0.0177303	0.0231883	0.444495	0.429855	0.560553	0.443176	0.00933046	0.403605	0.981556	-0.147133	0.231289	0.524683	1
14:23889800	NA	14	23889800	14:23889800	0.215665	A	G	-4.85279	0.885538	4.25201e-08	0.0054075	0.00647195	0.403421	0.131155	0.0580964	0.0239746	-0.0170492	0.0231926	0.462271	0.490769	0.56068	0.381405	-0.028414	0.403681	0.943885	-0.156419	0.231341	0.498951	1
14:23891932	NA	14	23891932	14:23891932	0.215976	C	G	-4.85224	0.884752	4.15131e-08	0.00518209	0.00646463	0.422781	0.140499	0.058061	0.0155269	-0.0171751	0.0231828	0.458781	0.473761	0.560101	0.397637	-0.0105742	0.403255	0.97908	-0.167161	0.231089	0.469458	1
14:23891938	NA	14	23891938	14:23891938	0.215976	C	T	-4.85224	0.884752	4.15131e-08	0.00518209	0.00646463	0.422781	0.140499	0.058061	0.0155269	-0.0171751	0.0231828	0.458781	0.473761	0.560101	0.397637	-0.0105742	0.403255	0.97908	-0.167161	0.231089	0.469458	1
14:23891940	NA	14	23891940	14:23891940	0.215976	A	C	-4.85224	0.884752	4.15131e-08	0.00518209	0.00646463	0.422781	0.140499	0.058061	0.0155269	-0.0171751	0.0231828	0.458781	0.473761	0.560101	0.397637	-0.0105742	0.403255	0.97908	-0.167161	0.231089	0.469458	1
14:23891941	NA	14	23891941	14:23891941	0.215976	C	T	-4.85224	0.884752	4.15131e-08	0.00518209	0.00646463	0.422781	0.140499	0.058061	0.0155269	-0.0171751	0.0231828	0.458781	0.473761	0.560101	0.397637	-0.0105742	0.403255	0.97908	-0.167161	0.231089	0.469458	1
rs43094534	rs43094534	14	23912537	14:23912537	0.217689	G	A	-4.85652	0.881483	3.59873e-08	0.00532021	0.00644253	0.408921	0.132691	0.057834	0.0217708	-0.0185063	0.0230975	0.423001	0.456694	0.557997	0.413098	0.00152051	0.401746	0.99698	-0.14577	0.230243	0.52666	1
rs135086002	rs135086002	14	24006450	14:24006450	0.197135	G	T	-5.31553	0.927661	1.00409e-08	0.00950714	0.00675619	0.159376	0.123758	0.0609191	0.0422027	-0.0240654	0.0243524	0.323047	0.424939	0.586084	0.468423	0.410572	0.421726	0.330279	-0.278517	0.241702	0.249192	1
rs137234739	rs137234739	14	24015917	14:24015917	0.197758	C	T	-5.24607	0.927694	1.55886e-08	0.0101565	0.00675717	0.132822	0.125403	0.0609168	0.0395333	-0.0217524	0.0243481	0.371649	0.42723	0.586176	0.466097	0.385929	0.421803	0.360217	-0.27471	0.241742	0.255798	1
rs455503085	rs455503085	14	24051491	14:24051491	0.199237	T	C	-5.20456	0.946859	3.87066e-08	0.00295161	0.00685554	0.6668	0.15407	0.0623102	0.0134122	-0.0350852	0.024964	0.159892	0.90015	0.596028	0.13098	0.09806	0.428413	0.818953	-0.400391	0.245619	0.103073	1
rs449449935	rs449449935	14	24061535	14:24061535	0.194721	T	C	-5.46004	0.952655	9.96065e-09	0.00350214	0.00689096	0.611297	0.121537	0.0627242	0.0526673	-0.0351792	0.0251517	0.16191	1.03717	0.599299	0.083517	0.0598473	0.430708	0.889489	-0.467651	0.246935	0.0582484	1
rs209070222	rs209070222	14	24117346	14:24117346	0.204921	T	A	-5.19222	0.927256	2.14911e-08	0.000420482	0.00674149	0.950266	0.166686	0.0609717	0.00626017	-0.025632	0.0244284	0.294054	1.11833	0.584804	0.0558346	-0.103934	0.420682	0.804862	-0.282988	0.241167	0.240632	1
rs211339756	rs211339756	14	24117371	14:24117371	0.204298	A	C	-5.141	0.927761	3.00244e-08	0.000245346	0.00674713	0.970993	0.168364	0.0609984	0.00577776	-0.0235812	0.0244359	0.334534	1.10094	0.585225	0.0599421	-0.0967706	0.421004	0.818203	-0.277649	0.24135	0.24998	1
rs209098268	rs209098268	14	24117473	14:24117473	0.204921	G	A	-5.19222	0.927256	2.14911e-08	0.000420482	0.00674149	0.950266	0.166686	0.0609717	0.00626017	-0.025632	0.0244284	0.294054	1.11833	0.584804	0.0558346	-0.103934	0.420682	0.804862	-0.282988	0.241167	0.240632	1
rs135744414	rs135744414	14	24117663	14:24117663	0.204921	C	T	-5.19222	0.927256	2.14911e-08	0.000420482	0.00674149	0.950266	0.166686	0.0609717	0.00626017	-0.025632	0.0244284	0.294054	1.11833	0.584804	0.0558346	-0.103934	0.420682	0.804862	-0.282988	0.241167	0.240632	1
rs456783280	rs456783280	14	24117937	14:24117937	0.201573	A	T	-5.14651	0.93018	3.15134e-08	0.000834737	0.00676611	0.901814	0.16178	0.0611471	0.00815098	-0.031645	0.0244901	0.196304	1.22989	0.586842	0.0361023	-0.203292	0.422174	0.630136	-0.310775	0.242025	0.199121	1
rs524824568	rs524824568	14	24117962	14:24117962	0.204765	A	G	-5.16121	0.927236	2.60315e-08	0.000445735	0.0067422	0.947289	0.167968	0.0609692	0.00586992	-0.025299	0.0244292	0.300388	1.09777	0.584804	0.0604974	-0.0962481	0.420691	0.819036	-0.278583	0.241175	0.248047	1
rs210518300	rs210518300	14	24118336	14:24118336	0.203363	G	A	-5.07159	0.928595	4.71931e-08	0.000734306	0.00675081	0.913383	0.159917	0.0610605	0.0088188	-0.0231661	0.0244653	0.343692	1.19574	0.585632	0.0411718	-0.15857	0.421272	0.706615	-0.26547	0.241509	0.271674	1
rs209452230	rs209452230	14	24119424	14:24119424	0.204921	G	A	-5.19222	0.927256	2.14911e-08	0.000420482	0.00674149	0.950266	0.166686	0.0609717	0.00626017	-0.025632	0.0244284	0.294054	1.11833	0.584804	0.0558346	-0.103934	0.420682	0.804862	-0.282988	0.241167	0.240632	1
rs211324014	rs211324014	14	24119477	14:24119477	0.204921	A	G	-5.19222	0.927256	2.14911e-08	0.000420482	0.00674149	0.950266	0.166686	0.0609717	0.00626017	-0.025632	0.0244284	0.294054	1.11833	0.584804	0.0558346	-0.103934	0.420682	0.804862	-0.282988	0.241167	0.240632	1
rs207884007	rs207884007	14	24120324	14:24120324	0.203908	A	G	-5.17322	0.929092	2.57628e-08	0.000660325	0.00675628	0.922143	0.160503	0.0610839	0.00859922	-0.0250327	0.0244738	0.306386	1.13891	0.586048	0.0519703	-0.0966266	0.421597	0.81872	-0.291934	0.241688	0.227088	1
rs209076527	rs209076527	14	24120372	14:24120372	0.203986	T	C	-5.09474	0.92715	3.90582e-08	0.000317409	0.00674199	0.96245	0.171797	0.0609671	0.00483435	-0.0300348	0.0244203	0.21873	1.10372	0.584851	0.0591357	-0.089363	0.420733	0.831796	-0.306778	0.241183	0.203382	1
rs524252523	rs524252523	14	24191832	14:24191832	0.211071	G	A	-5.05712	0.911546	2.89193e-08	-0.00440137	0.00661457	0.505791	0.132458	0.0599025	0.0270199	-0.0444898	0.0239909	0.0636757	0.81573	0.574358	0.155535	0.0329075	0.412961	0.936486	-0.315641	0.236806	0.182561	1
rs137453868	rs137453868	14	24260479	14:24260479	0.23583	G	A	-4.80959	0.87949	4.53568e-08	0.000750386	0.00638174	0.906398	0.130164	0.0578195	0.0243717	-0.0394976	0.0231524	0.0880113	0.934075	0.554385	0.092011	0.0152277	0.39865	0.96953	-0.340286	0.228546	0.136509	1
rs132918755	rs132918755	14	24260831	14:24260831	0.235908	T	C	-4.80896	0.879588	4.56975e-08	0.000749727	0.00638189	0.906482	0.130857	0.0578284	0.0236455	-0.0395833	0.0231575	0.0873936	0.938983	0.554413	0.0903311	0.0129537	0.398664	0.974079	-0.339703	0.228555	0.137198	1
rs137179989	rs137179989	14	24260881	14:24260881	0.234662	T	C	-4.81933	0.88173	4.60899e-08	7.23991e-06	0.00639775	0.999097	0.13332	0.0579667	0.0214513	-0.0447031	0.0232099	0.0540991	0.910612	0.555784	0.101333	0.0351791	0.399648	0.929857	-0.327166	0.229119	0.153311	1
rs136722237	rs136722237	14	24261153	14:24261153	0.234662	T	C	-4.81933	0.88173	4.60899e-08	7.23991e-06	0.00639775	0.999097	0.13332	0.0579667	0.0214513	-0.0447031	0.0232099	0.0540991	0.910612	0.555784	0.101333	0.0351791	0.399648	0.929857	-0.327166	0.229119	0.153311	1
rs137609731	rs137609731	14	24261750	14:24261750	0.234662	T	C	-4.81933	0.88173	4.60899e-08	7.23991e-06	0.00639775	0.999097	0.13332	0.0579667	0.0214513	-0.0447031	0.0232099	0.0540991	0.910612	0.555784	0.101333	0.0351791	0.399648	0.929857	-0.327166	0.229119	0.153311	1
rs135011256	rs135011256	14	24262103	14:24262103	0.233261	C	G	-4.82229	0.883222	4.76448e-08	-0.000696683	0.00640925	0.913441	0.124401	0.0580603	0.0321436	-0.0433545	0.0232377	0.0620839	0.850564	0.556837	0.126639	0.0570844	0.400415	0.886635	-0.296827	0.229546	0.195974	1
rs132685520	rs132685520	14	24263083	14:24263083	0.232716	G	A	-4.85276	0.883686	3.9854e-08	-0.000633884	0.006412	0.92125	0.122068	0.0580972	0.0356329	-0.0423478	0.0232508	0.0685539	0.844032	0.557149	0.129795	0.0645709	0.400639	0.87196	-0.305022	0.229665	0.184139	1
rs137451491	rs137451491	14	24263204	14:24263204	0.230146	G	A	-4.94646	0.890587	2.78947e-08	-0.000347313	0.00645691	0.957103	0.12337	0.0585509	0.0351122	-0.0468729	0.0234343	0.0454806	0.975074	0.561308	0.0823614	-0.0778603	0.403573	0.847016	-0.304117	0.231354	0.188674	1
rs516246344	rs516246344	14	24308590	14:24308590	0.233416	C	A	-4.83641	0.883597	4.41131e-08	5.02943e-06	0.006409	0.999374	0.129939	0.0581036	0.02533	-0.0411141	0.0232658	0.0772041	0.817285	0.556896	0.14222	-0.0407666	0.40043	0.91891	-0.313161	0.229561	0.172512	1
rs465149033	rs465149033	14	24313803	14:24313803	0.232093	T	C	-4.84474	0.88572	4.50457e-08	0.000247274	0.00642756	0.969312	0.131597	0.0582255	0.0238136	-0.0448924	0.0233165	0.0541855	0.819005	0.558302	0.142388	-0.0656688	0.401465	0.870067	-0.284643	0.230169	0.216209	1
rs210311060	rs210311060	14	24314529	14:24314529	0.230769	G	A	-4.84397	0.888021	4.90312e-08	0.000427345	0.00644064	0.947098	0.124302	0.0583898	0.0332685	-0.0428865	0.0233846	0.0666594	0.838412	0.559617	0.134084	-0.0318457	0.40238	0.936919	-0.313976	0.230689	0.173503	1
rs133703291	rs133703291	14	24412432	14:24412432	0.232482	A	C	-4.91456	0.878548	2.21955e-08	-0.00353985	0.00636811	0.578299	0.130098	0.0577605	0.024299	-0.0289122	0.0231441	0.211583	0.319105	0.55346	0.564235	0.343755	0.397893	0.387621	-0.175543	0.228135	0.441615	1
rs134824492	rs134824492	14	24430345	14:24430345	0.234195	A	G	-5.11152	0.87386	4.93493e-09	-0.00424774	0.00634521	0.503214	0.121382	0.0574378	0.0345767	-0.0359737	0.0230044	0.117871	0.272198	0.551036	0.621324	0.29373	0.39628	0.458561	-0.19471	0.227191	0.391427	1
rs135733486	rs135733486	14	24430363	14:24430363	0.234584	A	T	-5.13295	0.873795	4.24585e-09	-0.00422816	0.00634334	0.505059	0.128467	0.0574329	0.025298	-0.0357423	0.0230035	0.120237	0.2686	0.550912	0.625865	0.300056	0.39617	0.448814	-0.193244	0.227134	0.394884	1
rs208602461	rs208602461	14	24490603	14:24490603	0.204453	C	T	-4.89755	0.895956	4.59551e-08	-0.00069836	0.006539	0.914948	0.0914555	0.0588232	0.120005	-0.027723	0.0235263	0.238643	0.555189	0.566542	0.327105	-0.0886622	0.407845	0.827903	-0.164083	0.233741	0.482687	1
rs437824412	rs437824412	14	24514323	14:24514323	0.249221	G	T	-4.72121	0.86306	4.49249e-08	-0.00100174	0.0062408	0.872475	0.12142	0.0568018	0.0325479	-0.0388955	0.0227556	0.0873999	0.763909	0.543259	0.159677	-0.0245776	0.390449	0.949809	-0.245405	0.223813	0.272871	1
rs450560424	rs450560424	14	24638721	14:24638721	0.246341	C	T	-4.88336	0.862143	1.47707e-08	-0.00380837	0.00624166	0.54176	0.108024	0.0567394	0.0569292	-0.0437071	0.0227202	0.0543906	0.554697	0.543101	0.307087	0.137982	0.390417	0.723773	-0.182002	0.223786	0.416054	1
rs723434653	rs723434653	16	62301746	16:62301746	0.0217222	G	C	0.462903	2.4872	0.852355	0.035237	0.0183498	0.054821	-0.180485	0.163062	0.268358	-0.0391766	0.0643872	0.542887	3.61087	1.58513	0.0227283	-6.39036	1.14334	2.28119e-08	0.578261	0.654481	0.376944	1
rs382326402	rs382326402	18	19708902	18:19708902	0.0385394	T	A	10.8462	1.89032	9.59322e-09	0.0212158	0.0139103	0.127214	0.190163	0.123607	0.123939	0.0808564	0.049069	0.0993912	-1.27426	1.19992	0.288255	0.732361	0.86509	0.397234	0.850594	0.49559	0.0861023	1
rs385654720	rs385654720	18	19719536	18:19719536	0.0386173	T	A	10.8804	1.88769	8.22023e-09	0.0211042	0.0138931	0.128752	0.198993	0.123432	0.106925	0.0800641	0.0489956	0.102236	-1.37941	1.19836	0.249699	0.815899	0.86399	0.344997	0.864969	0.494956	0.080539	1
rs442117335	rs442117335	18	19721095	18:19721095	0.0386173	A	C	10.8804	1.88769	8.22023e-09	0.0211042	0.0138931	0.128752	0.198993	0.123432	0.106925	0.0800641	0.0489956	0.102236	-1.37941	1.19836	0.249699	0.815899	0.86399	0.344997	0.864969	0.494956	0.080539	1
rs381656479	rs381656479	18	19721249	18:19721249	0.0386173	T	A	10.8804	1.88769	8.22023e-09	0.0211042	0.0138931	0.128752	0.198993	0.123432	0.106925	0.0800641	0.0489956	0.102236	-1.37941	1.19836	0.249699	0.815899	0.86399	0.344997	0.864969	0.494956	0.080539	1
rs381342125	rs381342125	18	19722818	18:19722818	0.0386173	A	C	10.8804	1.88769	8.22023e-09	0.0211042	0.0138931	0.128752	0.198993	0.123432	0.106925	0.0800641	0.0489956	0.102236	-1.37941	1.19836	0.249699	0.815899	0.86399	0.344997	0.864969	0.494956	0.080539	1
rs385693128	rs385693128	18	19723353	18:19723353	0.0386173	T	C	10.8804	1.88769	8.22023e-09	0.0211042	0.0138931	0.128752	0.198993	0.123432	0.106925	0.0800641	0.0489956	0.102236	-1.37941	1.19836	0.249699	0.815899	0.86399	0.344997	0.864969	0.494956	0.080539	1
rs378877447	rs378877447	18	19730729	18:19730729	0.0386173	C	T	10.8804	1.88769	8.22023e-09	0.0211042	0.0138931	0.128752	0.198993	0.123432	0.106925	0.0800641	0.0489956	0.102236	-1.37941	1.19836	0.249699	0.815899	0.86399	0.344997	0.864969	0.494956	0.080539	1
rs381485305	rs381485305	18	19731191	18:19731191	0.0386173	G	A	10.8804	1.88769	8.22023e-09	0.0211042	0.0138931	0.128752	0.198993	0.123432	0.106925	0.0800641	0.0489956	0.102236	-1.37941	1.19836	0.249699	0.815899	0.86399	0.344997	0.864969	0.494956	0.080539	1
rs380160840	rs380160840	18	19732524	18:19732524	0.0386173	T	C	10.8804	1.88769	8.22023e-09	0.0211042	0.0138931	0.128752	0.198993	0.123432	0.106925	0.0800641	0.0489956	0.102236	-1.37941	1.19836	0.249699	0.815899	0.86399	0.344997	0.864969	0.494956	0.080539	1
rs435370635	rs435370635	18	19734102	18:19734102	0.0421987	T	C	9.96231	1.80393	3.34074e-08	0.0147639	0.0132736	0.266019	0.109283	0.118041	0.354546	0.0614882	0.0468485	0.189354	-0.91633	1.14522	0.423632	0.550471	0.825709	0.504986	0.685986	0.472912	0.146903	1
rs380866994	rs380866994	18	19736157	18:19736157	0.0386173	C	T	10.8804	1.88769	8.22023e-09	0.0211042	0.0138931	0.128752	0.198993	0.123432	0.106925	0.0800641	0.0489956	0.102236	-1.37941	1.19836	0.249699	0.815899	0.86399	0.344997	0.864969	0.494956	0.080539	1
rs382499907	rs382499907	18	19737887	18:19737887	0.0386173	T	C	10.8804	1.88769	8.22023e-09	0.0211042	0.0138931	0.128752	0.198993	0.123432	0.106925	0.0800641	0.0489956	0.102236	-1.37941	1.19836	0.249699	0.815899	0.86399	0.344997	0.864969	0.494956	0.080539	1
rs381614499	rs381614499	18	19738268	18:19738268	0.0386173	C	T	10.8804	1.88769	8.22023e-09	0.0211042	0.0138931	0.128752	0.198993	0.123432	0.106925	0.0800641	0.0489956	0.102236	-1.37941	1.19836	0.249699	0.815899	0.86399	0.344997	0.864969	0.494956	0.080539	1
rs445277420	rs445277420	18	19740495	18:19740495	0.0386173	T	C	10.8804	1.88769	8.22023e-09	0.0211042	0.0138931	0.128752	0.198993	0.123432	0.106925	0.0800641	0.0489956	0.102236	-1.37941	1.19836	0.249699	0.815899	0.86399	0.344997	0.864969	0.494956	0.080539	1
rs385273614	rs385273614	18	19743988	18:19743988	0.0386173	A	G	10.8804	1.88769	8.22023e-09	0.0211042	0.0138931	0.128752	0.198993	0.123432	0.106925	0.0800641	0.0489956	0.102236	-1.37941	1.19836	0.249699	0.815899	0.86399	0.344997	0.864969	0.494956	0.080539	1
rs381961548	rs381961548	18	19744674	18:19744674	0.0386173	G	A	10.8804	1.88769	8.22023e-09	0.0211042	0.0138931	0.128752	0.198993	0.123432	0.106925	0.0800641	0.0489956	0.102236	-1.37941	1.19836	0.249699	0.815899	0.86399	0.344997	0.864969	0.494956	0.080539	1
rs382121957	rs382121957	18	19748013	18:19748013	0.0386173	T	C	10.8804	1.88769	8.22023e-09	0.0211042	0.0138931	0.128752	0.198993	0.123432	0.106925	0.0800641	0.0489956	0.102236	-1.37941	1.19836	0.249699	0.815899	0.86399	0.344997	0.864969	0.494956	0.080539	1
rs383059965	rs383059965	18	19751345	18:19751345	0.0384615	T	C	10.8885	1.89291	8.80615e-09	0.0201247	0.0139268	0.14845	0.181016	0.123781	0.143633	0.0777956	0.0491363	0.113362	-1.27808	1.20145	0.28743	0.715271	0.866168	0.408925	0.843778	0.496211	0.089048	1
19:8749165	NA	19	8749165	19:8749165	0.0236686	T	C	0.175001	2.32393	0.939973	0.0145639	0.017406	0.402753	-0.117809	0.151142	0.435708	-0.0638883	0.0597257	0.284757	-3.99489	1.49025	0.00734733	6.01637	1.07663	2.29514e-08	-1.44839	0.617077	0.0189163	1
rs110454397	rs110454397	19	16989625	19:16989625	0.016895	G	C	-1.31717	2.64536	0.618544	0.0142619	0.0197065	0.469239	-0.0880409	0.172394	0.609564	-0.0898023	0.0684386	0.189466	-7.28076	1.68834	1.61505e-05	7.22546	1.21871	3.05205e-09	-0.461307	0.698889	0.509217	1
rs109575719	rs109575719	19	16994479	19:16994479	0.0105886	G	T	-2.09721	3.38782	0.535889	0.0320899	0.0251201	0.201439	-0.0971942	0.221444	0.660727	-0.0196211	0.0879043	0.823372	-9.06825	2.15989	2.6872e-05	10.1863	1.55848	6.31661e-11	-0.685354	0.892976	0.442788	1
rs384045801	rs384045801	2	63127775	2:63127775	0.291887	G	A	-2.58191	0.833013	0.00193856	-0.0129848	0.00612748	0.0340818	-0.304229	0.05469	2.65486e-08	0.0064174	0.0217084	0.767522	0.0709636	0.530267	0.89354	-0.0619775	0.382285	0.871208	0.153277	0.218948	0.483888	1
rs714401022	rs714401022	2	130502020	2:130502020	0.314855	C	T	-0.82813	0.843715	0.326332	0.000817475	0.00611739	0.893694	-0.318696	0.0556601	1.02977e-08	-0.0119173	0.0221586	0.590701	-0.0921542	0.532992	0.86273	0.531591	0.383216	0.165386	-0.130461	0.219572	0.552404	1
rs383110510	rs383110510	2	131177207	2:131177207	0.404002	C	T	-0.799964	0.823063	0.331083	0.00313114	0.00597508	0.600256	-0.303603	0.0542436	2.18047e-08	-0.0138276	0.0216116	0.522289	-0.471451	0.520079	0.364672	0.449138	0.373959	0.229738	0.0770939	0.214333	0.719078	1
rs381392599	rs381392599	2	131177224	2:131177224	0.405481	A	G	-0.833868	0.825032	0.312155	0.00300082	0.00598047	0.615829	-0.30191	0.0544045	2.8673e-08	-0.0149478	0.0216877	0.490679	-0.447383	0.520922	0.390435	0.449189	0.374468	0.230319	0.0863135	0.214624	0.687566	1
rs383788838	rs383788838	2	131302698	2:131302698	0.413267	C	T	-0.909789	0.829346	0.272643	0.00483739	0.00601605	0.421351	-0.29954	0.0546562	4.24287e-08	-0.0111851	0.0217809	0.607584	-0.821949	0.523964	0.116715	0.653506	0.376714	0.0827844	0.24724	0.215899	0.25214	1
rs378280960	rs378280960	2	131330750	2:131330750	0.408518	G	A	-1.37106	0.827518	0.0975521	0.00451602	0.00599036	0.45092	-0.333428	0.0545941	1.01266e-09	-0.0201348	0.0217777	0.355196	-0.82429	0.522169	0.11443	0.613281	0.375304	0.102239	0.284574	0.215083	0.185805	1
rs378455564	rs378455564	2	131448705	2:131448705	0.36048	G	T	-1.76853	0.826803	0.0324361	-0.00130456	0.00600519	0.828023	-0.327657	0.0545163	1.85237e-09	-0.0157792	0.0217003	0.46714	-0.534054	0.522722	0.306933	0.546741	0.375902	0.145813	0.129579	0.215395	0.547448	1
rs476061657	rs476061657	2	131448863	2:131448863	0.36009	C	G	-1.64289	0.829682	0.0476872	1.64672e-05	0.00602665	0.99782	-0.321891	0.0546835	3.94581e-09	-0.0149897	0.021763	0.490968	-0.566069	0.524556	0.280526	0.605271	0.377228	0.108599	0.133635	0.216164	0.536436	1
rs385086936	rs385086936	2	131449456	2:131449456	0.378854	T	C	-1.62609	0.796667	0.0412392	-0.00159755	0.00580541	0.783175	-0.293413	0.0524934	2.27701e-08	-0.00426706	0.02087	0.837995	-0.992354	0.504497	0.0491813	0.6143	0.36302	0.0906093	0.202263	0.207972	0.330778	1
rs466982556	rs466982556	2	131450033	2:131450033	0.391233	C	T	-1.5615	0.802093	0.0515615	-0.00018296	0.00584036	0.975009	-0.289798	0.0528636	4.20575e-08	-0.0083897	0.0210281	0.689911	-0.878709	0.507671	0.0834765	0.509342	0.365252	0.163168	0.248259	0.209268	0.235495	1
rs385648384	rs385648384	2	131452014	2:131452014	0.379165	G	A	-1.60405	0.797368	0.0442539	-0.0020682	0.00581032	0.721876	-0.291444	0.0525407	2.90603e-08	-0.0050853	0.0208901	0.807672	-1.00756	0.504923	0.0459902	0.614416	0.363323	0.090818	0.202018	0.208147	0.33177	1
rs380522630	rs380522630	2	131452018	2:131452018	0.379165	A	G	-1.60405	0.797368	0.0442539	-0.0020682	0.00581032	0.721876	-0.291444	0.0525407	2.90603e-08	-0.0050853	0.0208901	0.807672	-1.00756	0.504923	0.0459902	0.614416	0.363323	0.090818	0.202018	0.208147	0.33177	1
rs469608400	rs469608400	2	131452239	2:131452239	0.383915	T	G	-1.65309	0.798469	0.0384221	-0.00147906	0.00581379	0.799183	-0.297481	0.0526212	1.57443e-08	-0.00364372	0.0209192	0.861723	-1.05478	0.505499	0.0369228	0.646468	0.363697	0.0754874	0.252394	0.208352	0.225749	1
rs136429435	rs136429435	2	131452485	2:131452485	0.379165	G	T	-1.59147	0.797261	0.0459145	-0.00210258	0.00580972	0.717422	-0.29157	0.0525297	2.84717e-08	-0.00469267	0.0208848	0.822218	-1.00021	0.504853	0.0475701	0.604925	0.363272	0.0958708	0.212354	0.208122	0.307569	1
rs380038819	rs380038819	2	131452600	2:131452600	0.379165	G	A	-1.59147	0.797261	0.0459145	-0.00210258	0.00580972	0.717422	-0.29157	0.0525297	2.84717e-08	-0.00469267	0.0208848	0.822218	-1.00021	0.504853	0.0475701	0.604925	0.363272	0.0958708	0.212354	0.208122	0.307569	1
rs382796906	rs382796906	2	131453106	2:131453106	0.379165	A	G	-1.59147	0.797261	0.0459145	-0.00210258	0.00580972	0.717422	-0.29157	0.0525297	2.84717e-08	-0.00469267	0.0208848	0.822218	-1.00021	0.504853	0.0475701	0.604925	0.363272	0.0958708	0.212354	0.208122	0.307569	1
rs377965837	rs377965837	2	131453257	2:131453257	0.379165	G	A	-1.59147	0.797261	0.0459145	-0.00210258	0.00580972	0.717422	-0.29157	0.0525297	2.84717e-08	-0.00469267	0.0208848	0.822218	-1.00021	0.504853	0.0475701	0.604925	0.363272	0.0958708	0.212354	0.208122	0.307569	1
rs384286652	rs384286652	2	131453365	2:131453365	0.383915	C	T	-1.65309	0.798469	0.0384221	-0.00147906	0.00581379	0.799183	-0.297481	0.0526212	1.57443e-08	-0.00364372	0.0209192	0.861723	-1.05478	0.505499	0.0369228	0.646468	0.363697	0.0754874	0.252394	0.208352	0.225749	1
rs381839328	rs381839328	2	131453530	2:131453530	0.379165	C	T	-1.59147	0.797261	0.0459145	-0.00210258	0.00580972	0.717422	-0.29157	0.0525297	2.84717e-08	-0.00469267	0.0208848	0.822218	-1.00021	0.504853	0.0475701	0.604925	0.363272	0.0958708	0.212354	0.208122	0.307569	1
rs525591010	rs525591010	2	131453771	2:131453771	0.377453	A	G	-1.4848	0.797111	0.0625013	-0.00144169	0.00581517	0.804197	-0.291039	0.0525067	2.9751e-08	-0.00411197	0.0208664	0.843779	-1.02215	0.505074	0.0429945	0.620911	0.363508	0.0876166	0.212047	0.208249	0.308563	1
rs379141432	rs379141432	2	131454111	2:131454111	0.392323	C	T	-1.90566	0.803428	0.0176962	-0.00373545	0.00585576	0.523532	-0.297376	0.052925	1.92262e-08	-0.0018511	0.0210403	0.929893	-1.11883	0.508895	0.0279098	0.717035	0.366213	0.0502335	0.252321	0.209803	0.229109	1
rs381637853	rs381637853	2	131454215	2:131454215	0.383837	T	C	-1.64536	0.798334	0.0393034	-0.00153161	0.00581304	0.792182	-0.296801	0.0526104	1.68585e-08	-0.00378295	0.0209138	0.85646	-1.05315	0.505429	0.0371902	0.646334	0.363648	0.075509	0.252385	0.208324	0.225703	1
rs466480063	rs466480063	2	131454640	2:131454640	0.276004	C	G	-1.64557	0.855836	0.05451	0.00104364	0.00621965	0.866743	-0.328741	0.056517	6.00269e-09	-0.0485514	0.0224769	0.0307683	-0.370577	0.541691	0.493904	0.314345	0.389714	0.419895	0.128066	0.223138	0.566016	1
rs378535335	rs378535335	2	131460188	2:131460188	0.381112	T	C	-1.74099	0.79691	0.0289128	-0.0030503	0.00579016	0.598327	-0.30905	0.0525642	4.11536e-09	-0.00287304	0.0209136	0.890733	-1.01166	0.503948	0.0447005	0.647274	0.362451	0.0741278	0.236941	0.207638	0.253816	1
rs384775186	rs384775186	2	131461952	2:131461952	0.383292	A	G	-1.56822	0.803581	0.0509928	-0.00193237	0.00585231	0.741257	-0.290644	0.0529477	4.03597e-08	0.0026006	0.0210479	0.901667	-0.930047	0.508816	0.0675697	0.65574	0.36609	0.0732613	0.275985	0.209732	0.188208	1
rs380711768	rs380711768	2	131464326	2:131464326	0.383837	G	T	-1.64968	0.798642	0.0388655	-0.00145275	0.00581471	0.802711	-0.296177	0.0526348	1.83353e-08	-0.0041526	0.0209255	0.842695	-1.05621	0.505592	0.0367034	0.64684	0.363761	0.0753706	0.25215	0.208389	0.22628	1
rs382887369	rs382887369	2	131464342	2:131464342	0.383837	G	A	-1.64968	0.798642	0.0388655	-0.00145275	0.00581471	0.802711	-0.296177	0.0526348	1.83353e-08	-0.0041526	0.0209255	0.842695	-1.05621	0.505592	0.0367034	0.64684	0.363761	0.0753706	0.25215	0.208389	0.22628	1
rs384001877	rs384001877	2	131464629	2:131464629	0.381112	G	A	-1.47264	0.801938	0.0663057	-0.00134613	0.00583537	0.81756	-0.292058	0.0528619	3.29612e-08	-0.00437121	0.0210183	0.835251	-0.996924	0.50752	0.0494949	0.614604	0.365114	0.0923129	0.24382	0.209165	0.243744	1
rs377977353	rs377977353	2	131464695	2:131464695	0.391389	C	G	-1.58122	0.802014	0.0486601	-0.000810517	0.00583963	0.889611	-0.29028	0.0528596	3.98456e-08	-0.00799078	0.0210285	0.703947	-0.875453	0.507596	0.0845805	0.51594	0.365193	0.157718	0.233613	0.20924	0.264214	1
rs385467856	rs385467856	2	131465903	2:131465903	0.383915	C	T	-1.63986	0.798731	0.0400644	-0.00145777	0.00581554	0.802071	-0.297088	0.0526401	1.66379e-08	-0.00450953	0.0209276	0.829391	-1.0477	0.505657	0.038269	0.642179	0.36381	0.0775384	0.252561	0.208417	0.225586	1
rs380323923	rs380323923	2	131465972	2:131465972	0.383837	G	T	-1.64606	0.798892	0.0393574	-0.00144189	0.00581648	0.804214	-0.29628	0.0526524	1.83279e-08	-0.00448083	0.020933	0.830503	-1.05003	0.505754	0.0378783	0.643732	0.363879	0.07688	0.245645	0.208455	0.238634	1
rs480449774	rs480449774	2	131468883	2:131468883	0.38734	C	G	-1.70071	0.800878	0.0337074	-0.00157865	0.00583327	0.786676	-0.30449	0.0527645	7.89251e-09	-0.00533967	0.0209745	0.799048	-1.06415	0.507135	0.0358727	0.697824	0.364892	0.0558233	0.247047	0.209043	0.237285	1
rs383392673	rs383392673	2	131469439	2:131469439	0.383915	C	A	-1.63867	0.798649	0.0401893	-0.00138842	0.00581456	0.811274	-0.294979	0.052636	2.093e-08	-0.00368399	0.0209272	0.860264	-1.03839	0.505569	0.0399841	0.63564	0.363739	0.080548	0.246764	0.20838	0.236334	1
rs379377850	rs379377850	2	131478768	2:131478768	0.400343	C	T	-1.73394	0.811137	0.032544	6.3574e-05	0.00589641	0.991398	-0.30932	0.0534804	7.303e-09	-0.0105422	0.0212934	0.620535	-0.886645	0.512926	0.0838805	0.495735	0.368924	0.179035	0.301942	0.211391	0.153189	1
rs385915437	rs385915437	2	131480208	2:131480208	0.401277	A	G	-1.65413	0.812704	0.0418161	0.000586186	0.0059059	0.920936	-0.309667	0.0535912	7.54515e-09	-0.00766942	0.02134	0.719302	-0.964341	0.513848	0.0605584	0.555907	0.369567	0.132527	0.302412	0.211759	0.153264	1
rs379802649	rs379802649	2	131482177	2:131482177	0.399097	G	C	-1.44302	0.815644	0.0768641	0.000952676	0.00592281	0.872213	-0.305137	0.0537929	1.40778e-08	-0.0084379	0.0214249	0.693702	-0.961274	0.515463	0.0621987	0.552395	0.370671	0.136157	0.306591	0.212406	0.148902	1
rs382492799	rs382492799	2	131486628	2:131486628	0.394737	A	G	-1.80103	0.8177	0.027626	0.00138643	0.00596027	0.816063	-0.316352	0.0538562	4.25403e-09	-0.0079513	0.0214291	0.710599	-0.889772	0.517784	0.0857198	0.599715	0.372596	0.107494	0.297864	0.213506	0.162983	1
rs384009850	rs384009850	2	131491084	2:131491084	0.394893	T	C	-1.53774	0.810639	0.0578352	0.000664775	0.00590316	0.910337	-0.305155	0.0534307	1.12156e-08	-0.0109965	0.0212658	0.605086	-0.897455	0.513048	0.0802456	0.491916	0.369137	0.18266	0.331766	0.211504	0.116739	1
rs137001816	rs137001816	2	131491101	2:131491101	0.394893	A	G	-1.53774	0.810639	0.0578352	0.000664775	0.00590316	0.910337	-0.305155	0.0534307	1.12156e-08	-0.0109965	0.0212658	0.605086	-0.897455	0.513048	0.0802456	0.491916	0.369137	0.18266	0.331766	0.211504	0.116739	1
rs381618789	rs381618789	2	131491630	2:131491630	0.398708	T	C	-1.65908	0.814375	0.0416256	0.000479096	0.00593524	0.935664	-0.317646	0.0536454	3.19563e-09	-0.012224	0.0213454	0.566864	-0.907603	0.515637	0.0783806	0.545288	0.371041	0.141666	0.336124	0.21261	0.113891	1
rs383172461	rs383172461	2	131499025	2:131499025	0.394815	C	T	-1.52374	0.810819	0.0602091	0.000951422	0.00590506	0.871999	-0.310385	0.0534393	6.31557e-09	-0.0116547	0.0212693	0.583722	-0.909137	0.513181	0.0764655	0.501781	0.36924	0.17416	0.336893	0.211564	0.111296	1
rs378776732	rs378776732	2	131505572	2:131505572	0.401588	G	T	-1.65409	0.811966	0.0416353	0.00107459	0.00590032	0.855485	-0.314392	0.0535353	4.28978e-09	-0.00893377	0.021317	0.67515	-1.06631	0.513334	0.0377812	0.616191	0.369182	0.0951036	0.335091	0.211553	0.113204	1
rs137367775	rs137367775	2	131506599	2:131506599	0.456478	T	C	0.717227	0.746355	0.336566	0.00477925	0.00544946	0.380479	0.269948	0.0491265	3.90816e-08	0.0133139	0.0196039	0.497048	0.837241	0.472055	0.0761279	-0.676993	0.339713	0.0462792	-0.119583	0.194782	0.53926	1
rs453907378	rs453907378	2	131509762	2:131509762	0.401588	C	G	-1.6452	0.812326	0.0428367	0.00112677	0.00590291	0.848617	-0.313901	0.0535573	4.60005e-09	-0.00937645	0.0213265	0.660182	-1.04458	0.513553	0.0419494	0.599699	0.369338	0.104437	0.335242	0.211644	0.113197	1
rs442069398	rs442069398	2	131510230	2:131510230	0.401588	A	G	-1.6452	0.812326	0.0428367	0.00112677	0.00590291	0.848617	-0.313901	0.0535573	4.60005e-09	-0.00937645	0.0213265	0.660182	-1.04458	0.513553	0.0419494	0.599699	0.369338	0.104437	0.335242	0.211644	0.113197	1
rs455806730	rs455806730	2	131510263	2:131510263	0.401588	C	G	-1.6452	0.812326	0.0428367	0.00112677	0.00590291	0.848617	-0.313901	0.0535573	4.60005e-09	-0.00937645	0.0213265	0.660182	-1.04458	0.513553	0.0419494	0.599699	0.369338	0.104437	0.335242	0.211644	0.113197	1
rs472568176	rs472568176	2	131510275	2:131510275	0.401588	C	G	-1.6452	0.812326	0.0428367	0.00112677	0.00590291	0.848617	-0.313901	0.0535573	4.60005e-09	-0.00937645	0.0213265	0.660182	-1.04458	0.513553	0.0419494	0.599699	0.369338	0.104437	0.335242	0.211644	0.113197	1
rs441522884	rs441522884	2	131510296	2:131510296	0.401588	T	C	-1.6452	0.812326	0.0428367	0.00112677	0.00590291	0.848617	-0.313901	0.0535573	4.60005e-09	-0.00937645	0.0213265	0.660182	-1.04458	0.513553	0.0419494	0.599699	0.369338	0.104437	0.335242	0.211644	0.113197	1
rs458327393	rs458327393	2	131510310	2:131510310	0.401588	G	C	-1.6452	0.812326	0.0428367	0.00112677	0.00590291	0.848617	-0.313901	0.0535573	4.60005e-09	-0.00937645	0.0213265	0.660182	-1.04458	0.513553	0.0419494	0.599699	0.369338	0.104437	0.335242	0.211644	0.113197	1
rs439224452	rs439224452	2	131510331	2:131510331	0.40151	T	C	-1.64939	0.812826	0.0424368	0.00111418	0.00590605	0.850367	-0.316747	0.0535918	3.41366e-09	-0.00990338	0.0213396	0.642587	-1.05763	0.51386	0.039571	0.604245	0.369554	0.102036	0.339929	0.211767	0.108449	1
rs482743143	rs482743143	2	131510343	2:131510343	0.40151	A	C	-1.64939	0.812826	0.0424368	0.00111418	0.00590605	0.850367	-0.316747	0.0535918	3.41366e-09	-0.00990338	0.0213396	0.642587	-1.05763	0.51386	0.039571	0.604245	0.369554	0.102036	0.339929	0.211767	0.108449	1
rs448169667	rs448169667	2	131510353	2:131510353	0.40151	T	C	-1.64939	0.812826	0.0424368	0.00111418	0.00590605	0.850367	-0.316747	0.0535918	3.41366e-09	-0.00990338	0.0213396	0.642587	-1.05763	0.51386	0.039571	0.604245	0.369554	0.102036	0.339929	0.211767	0.108449	1
rs478778199	rs478778199	2	131510417	2:131510417	0.411009	G	C	-1.64825	0.805592	0.0407557	0.00124301	0.0058587	0.831978	-0.313605	0.053093	3.48987e-09	-0.0061233	0.0211303	0.771979	-1.05791	0.509554	0.0378797	0.610603	0.366519	0.0957228	0.405092	0.210017	0.0537488	1
rs447552181	rs447552181	2	131510423	2:131510423	0.40151	T	G	-1.64939	0.812826	0.0424368	0.00111418	0.00590605	0.850367	-0.316747	0.0535918	3.41366e-09	-0.00990338	0.0213396	0.642587	-1.05763	0.51386	0.039571	0.604245	0.369554	0.102036	0.339929	0.211767	0.108449	1
rs432911284	rs432911284	2	131510780	2:131510780	0.211383	G	A	-0.723138	0.920058	0.431886	0.00822005	0.00672715	0.221737	-0.345119	0.0606585	1.27374e-08	-0.0732516	0.0240954	0.00236529	0.201883	0.584028	0.729588	0.120054	0.420675	0.77535	0.180231	0.240831	0.454235	1
rs381052464	rs381052464	2	131511236	2:131511236	0.402834	A	G	-1.65457	0.812437	0.0416945	0.00137422	0.00590322	0.815924	-0.319803	0.0535686	2.37291e-09	-0.0107561	0.021331	0.614088	-1.04424	0.513632	0.0420474	0.596179	0.369396	0.106543	0.338564	0.211671	0.109714	1
rs133315137	rs133315137	2	131512892	2:131512892	0.456633	T	C	0.795305	0.747115	0.287102	0.00504425	0.00545351	0.35499	0.272893	0.0491831	2.88121e-08	0.0137501	0.0196282	0.483598	0.849568	0.472499	0.0721723	-0.686617	0.34002	0.0434515	-0.125075	0.194952	0.521154	1
rs382889797	rs382889797	2	131513327	2:131513327	0.402912	C	T	-1.66632	0.812405	0.0402574	0.00135954	0.00590243	0.817831	-0.320713	0.0535685	2.13804e-09	-0.0109671	0.0213315	0.607163	-1.03093	0.513586	0.0447163	0.592981	0.369357	0.108397	0.337036	0.211649	0.111288	1
rs136495742	rs136495742	2	131513646	2:131513646	0.456633	C	T	0.795305	0.747115	0.287102	0.00504425	0.00545351	0.35499	0.272893	0.0491831	2.88121e-08	0.0137501	0.0196282	0.483598	0.849568	0.472499	0.0721723	-0.686617	0.34002	0.0434515	-0.125075	0.194952	0.521154	1
rs133498820	rs133498820	2	131514813	2:131514813	0.427359	A	C	0.995056	0.758202	0.189389	0.00365321	0.00552543	0.508508	0.287019	0.0499219	8.95829e-09	0.0155209	0.0199202	0.435891	0.790319	0.479476	0.0992917	-0.669502	0.344993	0.0523038	-0.0762279	0.197761	0.6999	1
rs380900506	rs380900506	2	131516255	2:131516255	0.411009	T	C	-1.74425	0.810671	0.0314281	0.00130211	0.00587419	0.824574	-0.293676	0.0534871	4.00587e-08	-0.0122346	0.0213189	0.566045	-0.640827	0.511947	0.210663	0.495482	0.368034	0.178208	0.256836	0.210889	0.223273	1
rs208974936	rs208974936	2	131516747	2:131516747	0.472205	T	C	-1.30334	0.773631	0.092045	-0.00283441	0.00560991	0.613382	-0.286341	0.0510026	1.9743e-08	-0.000741524	0.0203595	0.970946	-0.943901	0.488244	0.0532043	0.656636	0.350974	0.0613594	0.139791	0.201198	0.487184	1
rs384861533	rs384861533	2	131518696	2:131518696	0.411009	A	C	-1.74425	0.810671	0.0314281	0.00130211	0.00587419	0.824574	-0.293676	0.0534871	4.00587e-08	-0.0122346	0.0213189	0.566045	-0.640827	0.511947	0.210663	0.495482	0.368034	0.178208	0.256836	0.210889	0.223273	1
rs208940351	rs208940351	2	131519513	2:131519513	0.472594	T	C	-1.28333	0.77378	0.0972135	-0.0031684	0.00561105	0.572297	-0.281519	0.0510144	3.42065e-08	0.000135369	0.0203641	0.994696	-0.930942	0.488338	0.0566053	0.682513	0.351042	0.0518655	0.128505	0.201236	0.523099	1
rs211098820	rs211098820	2	131519733	2:131519733	0.47275	G	C	-1.2938	0.773784	0.0945155	-0.00321002	0.00561136	0.567284	-0.282677	0.0510137	3.0042e-08	0.000117351	0.0203635	0.995402	-0.931973	0.488347	0.0563368	0.683421	0.35105	0.0515598	0.127741	0.201242	0.525582	1
rs209402685	rs209402685	2	131520299	2:131520299	0.47275	T	G	-1.2938	0.773784	0.0945155	-0.00321002	0.00561136	0.567284	-0.282677	0.0510137	3.0042e-08	0.000117351	0.0203635	0.995402	-0.931973	0.488347	0.0563368	0.683421	0.35105	0.0515598	0.127741	0.201242	0.525582	1
rs382065396	rs382065396	2	131520976	2:131520976	0.411009	T	C	-1.74425	0.810671	0.0314281	0.00130211	0.00587419	0.824574	-0.293676	0.0534871	4.00587e-08	-0.0122346	0.0213189	0.566045	-0.640827	0.511947	0.210663	0.495482	0.368034	0.178208	0.256836	0.210889	0.223273	1
rs210111503	rs210111503	2	131523051	2:131523051	0.411009	T	C	-1.74425	0.810671	0.0314281	0.00130211	0.00587419	0.824574	-0.293676	0.0534871	4.00587e-08	-0.0122346	0.0213189	0.566045	-0.640827	0.511947	0.210663	0.495482	0.368034	0.178208	0.256836	0.210889	0.223273	1
rs133155027	rs133155027	2	131524236	2:131524236	0.46948	T	C	-1.41067	0.773505	0.0681921	-0.0036124	0.0056153	0.52002	-0.289895	0.050978	1.29538e-08	-0.00110153	0.0203332	0.956797	-1.01648	0.488518	0.0374573	0.720034	0.351238	0.0403653	0.167646	0.201337	0.405034	1
rs209550650	rs209550650	2	131527273	2:131527273	0.479056	A	T	-1.24906	0.768978	0.104309	-0.00384044	0.00558929	0.492015	-0.284664	0.0506561	1.91464e-08	0.00366192	0.0202082	0.856203	-0.984913	0.485778	0.0426117	0.695091	0.349329	0.0466141	0.188043	0.200262	0.34774	1
rs433256903	rs433256903	2	131529434	2:131529434	0.411009	G	A	-1.74425	0.810671	0.0314281	0.00130211	0.00587419	0.824574	-0.293676	0.0534871	4.00587e-08	-0.0122346	0.0213189	0.566045	-0.640827	0.511947	0.210663	0.495482	0.368034	0.178208	0.256836	0.210889	0.223273	1
rs382697020	rs382697020	2	131535792	2:131535792	0.41132	C	A	-1.77368	0.811385	0.028816	0.00132748	0.0058795	0.821371	-0.294422	0.0535299	3.79496e-08	-0.0127173	0.0213346	0.551117	-0.639214	0.512416	0.212233	0.514347	0.368371	0.162632	0.249357	0.211085	0.237479	1
rs385472903	rs385472903	2	131536793	2:131536793	0.41132	A	G	-1.77009	0.81112	0.0290886	0.00138135	0.00587758	0.814193	-0.295175	0.0535121	3.46705e-08	-0.0127114	0.021329	0.551195	-0.660753	0.512227	0.197064	0.528031	0.368235	0.151586	0.261068	0.211009	0.215998	1
rs110289557	rs110289557	2	131537975	2:131537975	0.475786	T	G	-1.21244	0.769419	0.115075	-0.0050634	0.00559291	0.365294	-0.285381	0.0506897	1.8024e-08	-0.000690931	0.0202273	0.972751	-0.951243	0.486012	0.0503187	0.674119	0.349498	0.0537529	0.165186	0.200367	0.409701	1
rs377778789	rs377778789	2	131538832	2:131538832	0.411243	G	A	-1.77872	0.811251	0.0283387	0.00138716	0.00587828	0.813447	-0.294634	0.0535212	3.69187e-08	-0.0130723	0.0213325	0.540015	-0.64728	0.512306	0.206422	0.515827	0.368289	0.161332	0.252094	0.211039	0.232268	1
rs382162848	rs382162848	2	131540124	2:131540124	0.411243	G	A	-1.77872	0.811251	0.0283387	0.00138716	0.00587828	0.813447	-0.294634	0.0535212	3.69187e-08	-0.0130723	0.0213325	0.540015	-0.64728	0.512306	0.206422	0.515827	0.368289	0.161332	0.252094	0.211039	0.232268	1
rs385302258	rs385302258	2	131541714	2:131541714	0.411165	G	A	-1.78519	0.811424	0.0278018	0.00140434	0.0058793	0.811213	-0.293799	0.0535344	4.06394e-08	-0.0130472	0.0213383	0.540904	-0.649523	0.512411	0.204947	0.517377	0.368363	0.160161	0.245006	0.21108	0.245754	1
rs435999678	rs435999678	2	131544429	2:131544429	0.317424	T	C	-1.37826	0.860592	0.10926	9.48278e-05	0.00630625	0.988003	-0.349443	0.0566233	6.77067e-10	-0.0412986	0.022496	0.0663845	-0.327172	0.546446	0.549355	0.461543	0.393608	0.240958	0.152142	0.225518	0.49991	1
rs385445391	rs385445391	2	131562070	2:131562070	0.383759	A	G	-1.51584	0.805584	0.0598809	0.000802621	0.00587899	0.891407	-0.301349	0.0530541	1.34675e-08	-0.0187712	0.0210955	0.373562	-0.807436	0.510538	0.113755	0.5078	0.36748	0.167019	0.349676	0.21054	0.0967431	1
rs379022642	rs379022642	2	131563152	2:131563152	0.384615	A	G	-1.66524	0.803459	0.0382111	0.000565737	0.00586643	0.923174	-0.302839	0.0529024	1.03747e-08	-0.0172739	0.0210332	0.411492	-0.772071	0.50928	0.129519	0.506246	0.366599	0.167301	0.343299	0.210042	0.102168	1
rs137730564	rs137730564	2	131563770	2:131563770	0.39536	C	T	-2.00527	0.809092	0.0131967	0.00074336	0.00588299	0.899449	-0.315432	0.0533422	3.35195e-09	-0.0146526	0.0212318	0.490117	-0.822845	0.511839	0.107917	0.579751	0.36817	0.115329	0.303171	0.210945	0.150659	1
rs380128586	rs380128586	2	131564862	2:131564862	0.384304	G	A	-1.60025	0.8033	0.04636	0.000962558	0.00586423	0.86962	-0.301477	0.0528986	1.20409e-08	-0.0169809	0.021035	0.41951	-0.76901	0.509119	0.130923	0.504483	0.366474	0.16864	0.344322	0.209971	0.101036	1
rs382306798	rs382306798	2	131564954	2:131564954	0.384382	A	G	-1.60314	0.803585	0.0460444	0.00095978	0.00586573	0.870026	-0.301984	0.0529194	1.15333e-08	-0.0171482	0.0210436	0.415136	-0.776572	0.509281	0.127299	0.498742	0.366584	0.173668	0.35235	0.210034	0.0934284	1
rs379819020	rs379819020	2	131565679	2:131565679	0.384693	C	G	-1.66817	0.803744	0.0379403	0.000562747	0.00586794	0.923598	-0.303347	0.0529232	9.93521e-09	-0.0174414	0.0210418	0.407165	-0.779638	0.509441	0.125923	0.500502	0.366709	0.172301	0.351331	0.210105	0.0944901	1
rs384502279	rs384502279	2	131568747	2:131568747	0.43569	C	A	-1.01212	0.821593	0.217989	0.00388378	0.00594369	0.51348	-0.297302	0.0541328	3.97205e-08	-0.0262483	0.0215373	0.222943	-0.691571	0.519597	0.183197	0.211886	0.373523	0.570535	0.371707	0.213968	0.0823504	1
rs464924259	rs464924259	2	131609817	2:131609817	0.306758	G	T	-0.77175	0.850051	0.363938	-0.000440786	0.00619178	0.943247	-0.34003	0.0559782	1.24513e-09	-0.064783	0.0222423	0.00358427	-0.539612	0.53891	0.31668	0.308069	0.387844	0.427014	0.318787	0.222149	0.151283	1
rs456991411	rs456991411	2	131609877	2:131609877	0.306758	T	C	-0.727234	0.850248	0.392374	-0.000499673	0.0061922	0.935685	-0.337267	0.0559961	1.71159e-09	-0.0654539	0.0222524	0.00326696	-0.533413	0.538968	0.322324	0.308346	0.387875	0.426636	0.315941	0.222168	0.155004	1
rs475284742	rs475284742	2	131687582	2:131687582	0.414357	G	T	-1.39897	0.810626	0.084385	0.00198336	0.00590557	0.736987	-0.313508	0.0533667	4.23858e-09	-0.0220232	0.0212093	0.299094	-1.05829	0.513774	0.0394146	0.737115	0.369708	0.0461764	0.391874	0.211802	0.064286	1
rs384914000	rs384914000	2	131687665	2:131687665	0.410542	G	A	-1.28103	0.806922	0.112387	0.00215255	0.00587588	0.714114	-0.301087	0.0531472	1.46895e-08	-0.0207283	0.0211256	0.326497	-1.04705	0.511294	0.0405759	0.682468	0.367904	0.0635936	0.387141	0.210753	0.0662192	1
rs443532266	rs443532266	2	131774487	2:131774487	0.425958	G	T	-1.12457	0.80555	0.162706	0.00357381	0.00586957	0.54261	-0.294269	0.0530175	2.84993e-08	-0.0169733	0.0210676	0.42044	-1.00705	0.510651	0.0485992	0.679805	0.367473	0.0643212	0.424841	0.21053	0.043595	1
rs443431637	rs443431637	2	131776560	2:131776560	0.426036	A	G	-1.12325	0.80548	0.163162	0.00343798	0.00586917	0.558031	-0.294941	0.0530138	2.64458e-08	-0.0173556	0.0210657	0.410007	-1.00915	0.510618	0.0481168	0.680144	0.367451	0.0641727	0.42535	0.210515	0.0433297	1
rs436884579	rs436884579	2	131779083	2:131779083	0.426036	A	T	-1.12325	0.80548	0.163162	0.00343798	0.00586917	0.558031	-0.294941	0.0530138	2.64458e-08	-0.0173556	0.0210657	0.410007	-1.00915	0.510618	0.0481168	0.680144	0.367451	0.0641727	0.42535	0.210515	0.0433297	1
rs381936673	rs381936673	2	131779883	2:131779883	0.423933	A	T	-1.16385	0.804252	0.147863	0.00251168	0.00586213	0.668317	-0.292778	0.052926	3.16907e-08	-0.0224469	0.0210286	0.285769	-0.99889	0.509884	0.0501067	0.671531	0.366936	0.0672343	0.396796	0.210226	0.0590966	1
rs385792794	rs385792794	2	131780356	2:131780356	0.426036	A	C	-1.12325	0.80548	0.163162	0.00343798	0.00586917	0.558031	-0.294941	0.0530138	2.64458e-08	-0.0173556	0.0210657	0.410007	-1.00915	0.510618	0.0481168	0.680144	0.367451	0.0641727	0.42535	0.210515	0.0433297	1
rs137771868	rs137771868	2	131780439	2:131780439	0.451261	G	A	-0.913135	0.785812	0.245224	0.00421976	0.00572218	0.460855	-0.283737	0.0517725	4.24201e-08	-0.0223232	0.0206085	0.278717	-0.785677	0.497501	0.11428	0.489488	0.357965	0.171494	0.342198	0.205093	0.0952158	1
rs382818223	rs382818223	2	131780625	2:131780625	0.423933	A	G	-1.16385	0.804252	0.147863	0.00251168	0.00586213	0.668317	-0.292778	0.052926	3.16907e-08	-0.0224469	0.0210286	0.285769	-0.99889	0.509884	0.0501067	0.671531	0.366936	0.0672343	0.396796	0.210226	0.0590966	1
rs133089909	rs133089909	2	131783309	2:131783309	0.448536	G	A	-0.997	0.786953	0.205187	0.00420497	0.0057345	0.46339	-0.291367	0.0518246	1.88561e-08	-0.0236064	0.0206255	0.252407	-0.829808	0.498333	0.0958789	0.488629	0.358585	0.17299	0.379533	0.205473	0.0647307	1
rs379601646	rs379601646	2	131789242	2:131789242	0.424634	C	T	-0.98809	0.801971	0.21792	0.00350523	0.00584977	0.549034	-0.293936	0.0527861	2.57031e-08	-0.0214496	0.0209817	0.306641	-0.948099	0.508533	0.0622684	0.65562	0.366034	0.0732696	0.391842	0.209696	0.0616752	1
rs382847708	rs382847708	2	131790656	2:131790656	0.422376	G	T	-1.05079	0.802606	0.19046	0.00354143	0.00585731	0.545434	-0.29778	0.0528114	1.71484e-08	-0.0185172	0.0209791	0.377426	-0.890671	0.509165	0.0802431	0.57859	0.366521	0.114428	0.40188	0.209971	0.0556224	1
rs468590910	rs468590910	2	131790736	2:131790736	0.422532	C	T	-1.05541	0.802667	0.188551	0.00340769	0.0058565	0.560658	-0.298012	0.0528213	1.68194e-08	-0.0183645	0.0209853	0.381512	-0.877166	0.509159	0.0849295	0.571757	0.366508	0.118757	0.402287	0.20996	0.0553625	1
rs135052688	rs135052688	2	131804902	2:131804902	0.438337	A	C	-0.895713	0.791319	0.257667	0.00340535	0.00577496	0.555409	-0.309945	0.052086	2.67098e-09	-0.0307706	0.0207088	0.137312	-0.665803	0.501786	0.184553	0.328824	0.361203	0.362635	0.393236	0.206935	0.0573953	1
rs440568752	rs440568752	2	131804955	2:131804955	0.449548	A	C	-1.17678	0.811942	0.147244	0.000212502	0.00592373	0.971384	-0.294061	0.0534078	3.67161e-08	-0.0124377	0.0212297	0.557968	-0.944286	0.514983	0.0667094	0.573409	0.370698	0.121903	0.345324	0.212396	0.103982	1
rs383519694	rs383519694	2	131804987	2:131804987	0.424245	A	G	-1.08536	0.803121	0.176557	0.00324771	0.00585554	0.579142	-0.297748	0.0528536	1.76632e-08	-0.0239676	0.0210038	0.253827	-0.801128	0.509201	0.115648	0.513835	0.366468	0.160877	0.346246	0.209958	0.099123	1
rs384567940	rs384567940	2	131805294	2:131805294	0.422532	G	A	-1.00348	0.802988	0.211415	0.00401912	0.00585938	0.492757	-0.294969	0.0528409	2.37491e-08	-0.0185866	0.0209957	0.376017	-0.811236	0.509367	0.111242	0.521614	0.366663	0.154853	0.394207	0.210051	0.0605564	1
rs385061034	rs385061034	2	131810505	2:131810505	0.42222	A	G	-1.02946	0.803077	0.199882	0.00402266	0.00585987	0.492413	-0.29532	0.0528469	2.29412e-08	-0.0191726	0.0209959	0.361159	-0.825299	0.509436	0.105227	0.52368	0.366713	0.153281	0.399586	0.210076	0.0571577	1
rs383178498	rs383178498	2	131812665	2:131812665	0.42222	G	A	-0.998477	0.803383	0.213927	0.00390281	0.00586097	0.505476	-0.294945	0.0528724	2.42704e-08	-0.0183983	0.021008	0.381153	-0.835615	0.509585	0.101048	0.534692	0.366809	0.144928	0.398501	0.21013	0.0579007	1
rs478108368	rs478108368	2	131812895	2:131812895	0.418405	A	G	-0.960525	0.799718	0.22972	0.00365937	0.00583597	0.530635	-0.294315	0.0526209	2.2301e-08	-0.0222698	0.0209097	0.286855	-0.822095	0.507261	0.105092	0.522724	0.365147	0.152274	0.411005	0.209187	0.0494401	1
rs382306236	rs382306236	2	131815563	2:131815563	0.42222	G	A	-0.998477	0.803383	0.213927	0.00390281	0.00586097	0.505476	-0.294945	0.0528724	2.42704e-08	-0.0183983	0.021008	0.381153	-0.835615	0.509585	0.101048	0.534692	0.366809	0.144928	0.398501	0.21013	0.0579007	1
rs383319852	rs383319852	2	131818965	2:131818965	0.419184	C	G	-1.18054	0.80872	0.144356	0.002294	0.00589574	0.697206	-0.305358	0.0532311	9.66797e-09	-0.0168351	0.0211536	0.426118	-0.809717	0.512855	0.114372	0.520811	0.369129	0.158269	0.355149	0.211453	0.0930411	1
rs381350747	rs381350747	2	131819146	2:131819146	0.419184	C	A	-1.18054	0.80872	0.144356	0.002294	0.00589574	0.697206	-0.305358	0.0532311	9.66797e-09	-0.0168351	0.0211536	0.426118	-0.809717	0.512855	0.114372	0.520811	0.369129	0.158269	0.355149	0.211453	0.0930411	1
rs384217372	rs384217372	2	131825927	2:131825927	0.419262	A	G	-1.18196	0.80905	0.144035	0.00253292	0.00589767	0.667575	-0.302097	0.0532552	1.40629e-08	-0.017023	0.0211627	0.421172	-0.794913	0.513063	0.121298	0.516772	0.369276	0.161687	0.35276	0.211533	0.095388	1
rs378333202	rs378333202	2	131826006	2:131826006	0.419262	G	A	-1.18196	0.80905	0.144035	0.00253292	0.00589767	0.667575	-0.302097	0.0532552	1.40629e-08	-0.017023	0.0211627	0.421172	-0.794913	0.513063	0.121298	0.516772	0.369276	0.161687	0.35276	0.211533	0.095388	1
rs381850440	rs381850440	2	131826069	2:131826069	0.419262	T	A	-1.18196	0.80905	0.144035	0.00253292	0.00589767	0.667575	-0.302097	0.0532552	1.40629e-08	-0.017023	0.0211627	0.421172	-0.794913	0.513063	0.121298	0.516772	0.369276	0.161687	0.35276	0.211533	0.095388	1
rs135530782	rs135530782	2	131826814	2:131826814	0.419262	G	A	-1.18196	0.80905	0.144035	0.00253292	0.00589767	0.667575	-0.302097	0.0532552	1.40629e-08	-0.017023	0.0211627	0.421172	-0.794913	0.513063	0.121298	0.516772	0.369276	0.161687	0.35276	0.211533	0.095388	1
rs477300794	rs477300794	2	131830674	2:131830674	0.415992	A	G	-1.16139	0.805919	0.149564	0.00293223	0.00587098	0.617466	-0.295469	0.0530714	2.5858e-08	-0.0164334	0.021096	0.43599	-0.779848	0.510865	0.126879	0.437253	0.367653	0.234319	0.371987	0.2106	0.0773426	1
rs383459413	rs383459413	2	131833337	2:131833337	0.419573	C	G	-1.12145	0.808768	0.165559	0.00299757	0.00589576	0.611153	-0.299868	0.0532348	1.77173e-08	-0.0165868	0.0211517	0.432931	-0.821111	0.512908	0.1094	0.519429	0.369162	0.159413	0.362998	0.211469	0.0860607	1
rs385281996	rs385281996	2	131833386	2:131833386	0.419495	C	T	-1.11984	0.808805	0.166186	0.00301965	0.00589597	0.608543	-0.2985	0.0532373	2.05896e-08	-0.0163675	0.0211518	0.439043	-0.819762	0.512943	0.110009	0.518638	0.369188	0.160078	0.363126	0.211482	0.0859698	1
rs377812027	rs377812027	2	131836734	2:131836734	0.420897	C	T	-1.09397	0.808917	0.17625	0.00370595	0.00589472	0.529552	-0.2989	0.0532522	1.98953e-08	-0.0169621	0.0211632	0.422847	-0.814722	0.512898	0.112181	0.506969	0.369132	0.169626	0.377801	0.211452	0.0739854	1
rs480870368	rs480870368	2	131838391	2:131838391	0.415836	G	A	-1.11349	0.804971	0.166581	0.00254562	0.00586927	0.664492	-0.299702	0.0529754	1.53701e-08	-0.0205496	0.0210505	0.328964	-0.841976	0.510481	0.0990705	0.53603	0.367419	0.14459	0.379156	0.21048	0.0716423	1
rs381804717	rs381804717	2	131838510	2:131838510	0.425646	C	T	-0.998027	0.812836	0.219509	0.00442928	0.00591113	0.453669	-0.293365	0.0535091	4.19314e-08	-0.0190537	0.0212599	0.37013	-0.999555	0.515019	0.052281	0.619512	0.370507	0.0945115	0.377245	0.212258	0.0755193	1
rs447327297	rs447327297	2	131838930	2:131838930	0.419651	G	A	-1.15351	0.808755	0.153789	0.00278241	0.00589493	0.636927	-0.300432	0.0532356	1.66689e-08	-0.016611	0.0211523	0.432275	-0.855934	0.512874	0.0951373	0.54832	0.369129	0.137426	0.366236	0.211451	0.0832708	1
rs384073421	rs384073421	2	131839474	2:131839474	0.415836	G	A	-1.11349	0.804971	0.166581	0.00254562	0.00586927	0.664492	-0.299702	0.0529754	1.53701e-08	-0.0205496	0.0210505	0.328964	-0.841976	0.510481	0.0990705	0.53603	0.367419	0.14459	0.379156	0.21048	0.0716423	1
rs378880016	rs378880016	2	131839513	2:131839513	0.421286	C	T	-1.30042	0.81064	0.108673	0.00269745	0.00590706	0.647924	-0.297761	0.0533567	2.39735e-08	-0.0139638	0.0212014	0.510137	-0.856019	0.513975	0.0958152	0.565771	0.369898	0.126132	0.366727	0.2119	0.0835126	1
rs383502653	rs383502653	2	131840415	2:131840415	0.424245	T	G	-1.20017	0.810992	0.138906	0.00331241	0.00590277	0.574687	-0.298439	0.053391	2.27477e-08	-0.0133274	0.02122	0.529966	-0.878485	0.513912	0.0873759	0.579102	0.369766	0.117318	0.356778	0.211834	0.0921365	1
rs382346167	rs382346167	2	131841203	2:131841203	0.420819	C	G	-1.14412	0.810635	0.158129	0.00312575	0.0059049	0.596564	-0.296758	0.0533693	2.69048e-08	-0.0134259	0.0212106	0.526745	-0.877256	0.513885	0.0878026	0.564576	0.369814	0.126848	0.378262	0.211847	0.0741726	1
rs381377332	rs381377332	2	131846242	2:131846242	0.420819	A	G	-1.14412	0.810635	0.158129	0.00312575	0.0059049	0.596564	-0.296758	0.0533693	2.69048e-08	-0.0134259	0.0212106	0.526745	-0.877256	0.513885	0.0878026	0.564576	0.369814	0.126848	0.378262	0.211847	0.0741726	1
rs380397186	rs380397186	2	131849265	2:131849265	0.420897	T	G	-1.1489	0.810502	0.156331	0.00313612	0.00590424	0.595305	-0.295138	0.0533587	3.18017e-08	-0.0133498	0.0212071	0.529024	-0.869838	0.513797	0.0904632	0.564276	0.369752	0.126987	0.374477	0.211814	0.0770691	1
rs378863690	rs378863690	2	131850208	2:131850208	0.420897	C	T	-1.1489	0.810502	0.156331	0.00313612	0.00590424	0.595305	-0.295138	0.0533587	3.18017e-08	-0.0133498	0.0212071	0.529024	-0.869838	0.513797	0.0904632	0.564276	0.369752	0.126987	0.374477	0.211814	0.0770691	1
rs136058437	rs136058437	2	131856936	2:131856936	0.419028	G	A	-1.14972	0.809522	0.155535	0.00321947	0.00590405	0.585549	-0.298814	0.0532743	2.03526e-08	-0.0134268	0.0211646	0.52582	-0.852068	0.513458	0.0970212	0.547331	0.369582	0.138621	0.373199	0.211714	0.077943	1
rs378279172	rs378279172	2	131857292	2:131857292	0.419028	A	G	-1.14972	0.809522	0.155535	0.00321947	0.00590405	0.585549	-0.298814	0.0532743	2.03526e-08	-0.0134268	0.0211646	0.52582	-0.852068	0.513458	0.0970212	0.547331	0.369582	0.138621	0.373199	0.211714	0.077943	1
rs451597421	rs451597421	2	131858228	2:131858228	0.415213	G	T	-1.10967	0.805727	0.168442	0.00297797	0.0058781	0.612421	-0.298101	0.0530137	1.87558e-08	-0.0174002	0.0210625	0.408733	-0.838104	0.511054	0.101016	0.535008	0.367861	0.145842	0.386077	0.210737	0.0669472	1
rs382640622	rs382640622	2	131858597	2:131858597	0.419028	A	G	-1.14972	0.809522	0.155535	0.00321947	0.00590405	0.585549	-0.298814	0.0532743	2.03526e-08	-0.0134268	0.0211646	0.52582	-0.852068	0.513458	0.0970212	0.547331	0.369582	0.138621	0.373199	0.211714	0.077943	1
rs480230318	rs480230318	2	131859073	2:131859073	0.419106	A	G	-1.14669	0.809409	0.156572	0.00320322	0.00590315	0.587385	-0.297916	0.0532647	2.2303e-08	-0.0133439	0.0211621	0.528331	-0.835431	0.513355	0.103654	0.544514	0.369503	0.140579	0.368255	0.211675	0.0819079	1
rs385027587	rs385027587	2	131859227	2:131859227	0.419028	A	G	-1.14972	0.809522	0.155535	0.00321947	0.00590405	0.585549	-0.298814	0.0532743	2.03526e-08	-0.0134268	0.0211646	0.52582	-0.852068	0.513458	0.0970212	0.547331	0.369582	0.138621	0.373199	0.211714	0.077943	1
rs381065913	rs381065913	2	131861679	2:131861679	0.417705	A	C	-1.04161	0.811174	0.199114	0.0034377	0.00591352	0.561019	-0.296043	0.053395	2.94952e-08	-0.0131271	0.0212158	0.536085	-0.871258	0.514446	0.0903445	0.526814	0.370276	0.154806	0.385964	0.212102	0.068803	1
rs383323532	rs383323532	2	131861691	2:131861691	0.417783	A	G	-1.05695	0.810785	0.192365	0.00342127	0.00591071	0.562707	-0.297348	0.0533699	2.52602e-08	-0.0134812	0.0212062	0.524958	-0.870232	0.514198	0.0905688	0.526718	0.370098	0.154682	0.385707	0.212	0.0688539	1
rs378973334	rs378973334	2	131863566	2:131863566	0.419184	C	T	-1.14454	0.809858	0.157578	0.00330869	0.00590624	0.575341	-0.29789	0.0532983	2.28243e-08	-0.0132229	0.0211753	0.532332	-0.843194	0.513657	0.100684	0.544665	0.369723	0.140705	0.370109	0.211795	0.080553	1
rs380431032	rs380431032	2	131863909	2:131863909	0.412488	C	T	-1.25188	0.809222	0.121858	0.00267181	0.00591391	0.651425	-0.314177	0.0532298	3.58544e-09	-0.0124695	0.0211368	0.55523	-0.875223	0.513672	0.0884082	0.566306	0.369853	0.125729	0.364629	0.211871	0.0852513	1
rs378580389	rs378580389	2	131865651	2:131865651	0.426892	T	A	-0.932135	0.814561	0.252483	0.00578141	0.00592566	0.329235	-0.293884	0.0536204	4.23336e-08	-0.0170342	0.0213039	0.423953	-0.960694	0.516173	0.0627181	0.576551	0.371361	0.120534	0.352176	0.212746	0.0978471	1
rs383068733	rs383068733	2	131869950	2:131869950	0.419184	C	T	-1.14454	0.809858	0.157578	0.00330869	0.00590624	0.575341	-0.29789	0.0532983	2.28243e-08	-0.0132229	0.0211753	0.532332	-0.843194	0.513657	0.100684	0.544665	0.369723	0.140705	0.370109	0.211795	0.080553	1
rs385656736	rs385656736	2	131876555	2:131876555	0.419106	G	T	-1.18767	0.809717	0.142439	0.00330868	0.00590508	0.575268	-0.29777	0.0532895	2.29977e-08	-0.0133285	0.0211725	0.52901	-0.826268	0.513557	0.107635	0.541607	0.369649	0.142869	0.359704	0.211754	0.0893782	1
rs380211479	rs380211479	2	131877520	2:131877520	0.415291	A	G	-1.14724	0.805919	0.154586	0.00306631	0.00587912	0.601977	-0.297065	0.0530285	2.11904e-08	-0.0173056	0.0210701	0.411457	-0.812533	0.51115	0.111921	0.529328	0.367926	0.150241	0.372709	0.210776	0.0770158	1
rs384059153	rs384059153	2	131877601	2:131877601	0.419262	G	A	-1.17904	0.80961	0.145309	0.0033174	0.00590389	0.574184	-0.297327	0.0532819	2.40174e-08	-0.0131334	0.0211691	0.534993	-0.811194	0.513469	0.114145	0.532447	0.36958	0.149674	0.349153	0.211716	0.0991161	1
rs457515333	rs457515333	2	131878616	2:131878616	0.414513	T	C	-1.11458	0.8056	0.166498	0.00300433	0.00587931	0.60935	-0.296429	0.0529988	2.23017e-08	-0.0165023	0.0210554	0.433183	-0.812373	0.511018	0.111899	0.522431	0.367852	0.155543	0.372123	0.210738	0.0774281	1
rs382489291	rs382489291	2	131879172	2:131879172	0.417004	A	C	-1.22868	0.808531	0.1286	0.00237158	0.00589818	0.687621	-0.295636	0.0532057	2.75296e-08	-0.0184914	0.0211381	0.381688	-0.816484	0.512831	0.11136	0.533319	0.369137	0.148522	0.331022	0.211468	0.1175	1
rs385217387	rs385217387	2	131881350	2:131881350	0.418795	G	T	-1.1995	0.808814	0.138066	0.00334437	0.00589933	0.570778	-0.296415	0.0532249	2.56041e-08	-0.0126492	0.0211457	0.549712	-0.827632	0.513018	0.106688	0.554592	0.36927	0.133133	0.360993	0.211539	0.0879135	1
rs385345726	rs385345726	2	131883705	2:131883705	0.417238	A	G	-1.01533	0.811104	0.210649	0.00362906	0.00591432	0.539477	-0.29293	0.0533893	4.09558e-08	-0.0132315	0.0212147	0.532827	-0.863085	0.51441	0.0933835	0.536554	0.370258	0.1473	0.351061	0.212097	0.0978862	1
rs448775736	rs448775736	2	131887727	2:131887727	0.419262	G	A	-1.17904	0.80961	0.145309	0.0033174	0.00590389	0.574184	-0.297327	0.0532819	2.40174e-08	-0.0131334	0.0211691	0.534993	-0.811194	0.513469	0.114145	0.532447	0.36958	0.149674	0.349153	0.211716	0.0991161	1
rs433893775	rs433893775	2	131892414	2:131892414	0.419106	T	A	-1.18767	0.809717	0.142439	0.00330868	0.00590508	0.575268	-0.29777	0.0532895	2.29977e-08	-0.0133285	0.0211725	0.52901	-0.826268	0.513557	0.107635	0.541607	0.369649	0.142869	0.359704	0.211754	0.0893782	1
rs446217648	rs446217648	2	131893846	2:131893846	0.36881	A	G	-0.650657	0.831817	0.43409	0.0031718	0.00606973	0.601281	-0.32587	0.0547462	2.64268e-09	-0.0263634	0.0217484	0.225434	-0.785896	0.527847	0.136522	0.527786	0.380004	0.164864	0.313236	0.217646	0.150093	1
rs382014374	rs382014374	2	131894680	2:131894680	0.418795	A	T	-1.1995	0.808814	0.138066	0.00334437	0.00589933	0.570778	-0.296415	0.0532249	2.56041e-08	-0.0126492	0.0211457	0.549712	-0.827632	0.513018	0.106688	0.554592	0.36927	0.133133	0.360993	0.211539	0.0879135	1
rs385436208	rs385436208	2	131894688	2:131894688	0.418795	C	G	-1.1995	0.808814	0.138066	0.00334437	0.00589933	0.570778	-0.296415	0.0532249	2.56041e-08	-0.0126492	0.0211457	0.549712	-0.827632	0.513018	0.106688	0.554592	0.36927	0.133133	0.360993	0.211539	0.0879135	1
rs522522511	rs522522511	2	131895021	2:131895021	0.419106	T	G	-1.18767	0.809717	0.142439	0.00330868	0.00590508	0.575268	-0.29777	0.0532895	2.29977e-08	-0.0133285	0.0211725	0.52901	-0.826268	0.513557	0.107635	0.541607	0.369649	0.142869	0.359704	0.211754	0.0893782	1
rs464330542	rs464330542	2	131895183	2:131895183	0.419106	C	T	-1.18767	0.809717	0.142439	0.00330868	0.00590508	0.575268	-0.29777	0.0532895	2.29977e-08	-0.0133285	0.0211725	0.52901	-0.826268	0.513557	0.107635	0.541607	0.369649	0.142869	0.359704	0.211754	0.0893782	1
rs523771161	rs523771161	2	131895380	2:131895380	0.422921	G	A	-1.2289	0.810691	0.129554	0.00346166	0.00590557	0.557763	-0.302467	0.053361	1.44218e-08	-0.0135986	0.0212039	0.52131	-0.825087	0.513897	0.108373	0.54152	0.369805	0.143102	0.339388	0.211857	0.109163	1
rs386126270	rs386126270	2	131895473	2:131895473	0.419106	G	T	-1.18767	0.809717	0.142439	0.00330868	0.00590508	0.575268	-0.29777	0.0532895	2.29977e-08	-0.0133285	0.0211725	0.52901	-0.826268	0.513557	0.107635	0.541607	0.369649	0.142869	0.359704	0.211754	0.0893782	1
rs383988616	rs383988616	2	131895546	2:131895546	0.419106	T	G	-1.18767	0.809717	0.142439	0.00330868	0.00590508	0.575268	-0.29777	0.0532895	2.29977e-08	-0.0133285	0.0211725	0.52901	-0.826268	0.513557	0.107635	0.541607	0.369649	0.142869	0.359704	0.211754	0.0893782	1
rs381498576	rs381498576	2	131895615	2:131895615	0.40478	G	A	-1.55564	0.829717	0.0608051	0.00189977	0.00604069	0.753144	-0.32837	0.0546155	1.82809e-09	-0.0176712	0.0217225	0.415932	-0.612533	0.525675	0.243925	0.503231	0.378235	0.183363	0.241859	0.216716	0.264415	1
rs383295185	rs383295185	2	131895693	2:131895693	0.422921	T	G	-1.2289	0.810691	0.129554	0.00346166	0.00590557	0.557763	-0.302467	0.053361	1.44218e-08	-0.0135986	0.0212039	0.52131	-0.825087	0.513897	0.108373	0.54152	0.369805	0.143102	0.339388	0.211857	0.109163	1
rs377789853	rs377789853	2	131895733	2:131895733	0.419106	T	C	-1.18767	0.809717	0.142439	0.00330868	0.00590508	0.575268	-0.29777	0.0532895	2.29977e-08	-0.0133285	0.0211725	0.52901	-0.826268	0.513557	0.107635	0.541607	0.369649	0.142869	0.359704	0.211754	0.0893782	1
rs380991441	rs380991441	2	131895752	2:131895752	0.419106	G	A	-1.18767	0.809717	0.142439	0.00330868	0.00590508	0.575268	-0.29777	0.0532895	2.29977e-08	-0.0133285	0.0211725	0.52901	-0.826268	0.513557	0.107635	0.541607	0.369649	0.142869	0.359704	0.211754	0.0893782	1
rs384865077	rs384865077	2	131895805	2:131895805	0.419106	T	G	-1.18767	0.809717	0.142439	0.00330868	0.00590508	0.575268	-0.29777	0.0532895	2.29977e-08	-0.0133285	0.0211725	0.52901	-0.826268	0.513557	0.107635	0.541607	0.369649	0.142869	0.359704	0.211754	0.0893782	1
rs385747534	rs385747534	2	131896311	2:131896311	0.41934	G	A	-1.19768	0.81006	0.139272	0.00328037	0.00590635	0.578624	-0.297064	0.0533131	2.51737e-08	-0.0132462	0.0211831	0.531762	-0.83385	0.513714	0.104551	0.532608	0.369747	0.149735	0.351137	0.211814	0.0973658	1
rs382452951	rs382452951	2	131896621	2:131896621	0.419106	G	A	-1.18767	0.809717	0.142439	0.00330868	0.00590508	0.575268	-0.29777	0.0532895	2.29977e-08	-0.0133285	0.0211725	0.52901	-0.826268	0.513557	0.107635	0.541607	0.369649	0.142869	0.359704	0.211754	0.0893782	1
rs386049026	rs386049026	2	131896643	2:131896643	0.419106	G	A	-1.18767	0.809717	0.142439	0.00330868	0.00590508	0.575268	-0.29777	0.0532895	2.29977e-08	-0.0133285	0.0211725	0.52901	-0.826268	0.513557	0.107635	0.541607	0.369649	0.142869	0.359704	0.211754	0.0893782	1
rs380915717	rs380915717	2	131896715	2:131896715	0.419106	A	C	-1.18767	0.809717	0.142439	0.00330868	0.00590508	0.575268	-0.29777	0.0532895	2.29977e-08	-0.0133285	0.0211725	0.52901	-0.826268	0.513557	0.107635	0.541607	0.369649	0.142869	0.359704	0.211754	0.0893782	1
rs383576079	rs383576079	2	131896722	2:131896722	0.419106	T	G	-1.18767	0.809717	0.142439	0.00330868	0.00590508	0.575268	-0.29777	0.0532895	2.29977e-08	-0.0133285	0.0211725	0.52901	-0.826268	0.513557	0.107635	0.541607	0.369649	0.142869	0.359704	0.211754	0.0893782	1
rs385816834	rs385816834	2	131896837	2:131896837	0.419106	T	A	-1.18767	0.809717	0.142439	0.00330868	0.00590508	0.575268	-0.29777	0.0532895	2.29977e-08	-0.0133285	0.0211725	0.52901	-0.826268	0.513557	0.107635	0.541607	0.369649	0.142869	0.359704	0.211754	0.0893782	1
rs383261476	rs383261476	2	131896973	2:131896973	0.419106	T	C	-1.18767	0.809717	0.142439	0.00330868	0.00590508	0.575268	-0.29777	0.0532895	2.29977e-08	-0.0133285	0.0211725	0.52901	-0.826268	0.513557	0.107635	0.541607	0.369649	0.142869	0.359704	0.211754	0.0893782	1
rs379845649	rs379845649	2	131897203	2:131897203	0.419106	C	T	-1.18767	0.809717	0.142439	0.00330868	0.00590508	0.575268	-0.29777	0.0532895	2.29977e-08	-0.0133285	0.0211725	0.52901	-0.826268	0.513557	0.107635	0.541607	0.369649	0.142869	0.359704	0.211754	0.0893782	1
rs384537062	rs384537062	2	131897662	2:131897662	0.419028	G	A	-1.18134	0.809393	0.144416	0.00332277	0.00590331	0.573526	-0.297257	0.0532668	2.39784e-08	-0.0136158	0.0211628	0.519976	-0.807663	0.513373	0.115662	0.518261	0.369523	0.160762	0.35907	0.211682	0.0898348	1
rs378330698	rs378330698	2	131897830	2:131897830	0.419106	A	G	-1.18767	0.809717	0.142439	0.00330868	0.00590508	0.575268	-0.29777	0.0532895	2.29977e-08	-0.0133285	0.0211725	0.52901	-0.826268	0.513557	0.107635	0.541607	0.369649	0.142869	0.359704	0.211754	0.0893782	1
rs482292932	rs482292932	2	131898075	2:131898075	0.419106	T	C	-1.18767	0.809717	0.142439	0.00330868	0.00590508	0.575268	-0.29777	0.0532895	2.29977e-08	-0.0133285	0.0211725	0.52901	-0.826268	0.513557	0.107635	0.541607	0.369649	0.142869	0.359704	0.211754	0.0893782	1
rs450865502	rs450865502	2	131898139	2:131898139	0.417938	G	T	-1.29702	0.810038	0.109335	0.00329567	0.00590802	0.576961	-0.297622	0.0533004	2.3522e-08	-0.0134793	0.0211772	0.524449	-0.873626	0.513743	0.0890345	0.550072	0.369777	0.136863	0.353075	0.211839	0.0955716	1
rs379400115	rs379400115	2	131898413	2:131898413	0.419963	C	T	-1.23445	0.809622	0.127327	0.00403301	0.00590211	0.494407	-0.29883	0.0532926	2.05446e-08	-0.0143955	0.021172	0.496546	-0.781778	0.513464	0.12787	0.465569	0.369564	0.207749	0.32791	0.211696	0.12139	1
rs458952061	rs458952061	2	131899016	2:131899016	0.400031	G	A	-1.39211	0.82315	0.0907999	0.00303201	0.00599816	0.613214	-0.314209	0.0541705	6.61713e-09	-0.0220422	0.0215356	0.306061	-0.598349	0.521783	0.251489	0.500925	0.375505	0.182202	0.198598	0.215135	0.35594	1
rs380702419	rs380702419	2	131899129	2:131899129	0.419106	G	T	-1.18767	0.809717	0.142439	0.00330868	0.00590508	0.575268	-0.29777	0.0532895	2.29977e-08	-0.0133285	0.0211725	0.52901	-0.826268	0.513557	0.107635	0.541607	0.369649	0.142869	0.359704	0.211754	0.0893782	1
rs383339597	rs383339597	2	131899375	2:131899375	0.419106	T	C	-1.18767	0.809717	0.142439	0.00330868	0.00590508	0.575268	-0.29777	0.0532895	2.29977e-08	-0.0133285	0.0211725	0.52901	-0.826268	0.513557	0.107635	0.541607	0.369649	0.142869	0.359704	0.211754	0.0893782	1
rs377774221	rs377774221	2	131899440	2:131899440	0.417705	G	A	-1.26924	0.809621	0.116953	0.00289744	0.005905	0.623655	-0.296428	0.0532751	2.63505e-08	-0.0130934	0.0211675	0.536204	-0.843994	0.51348	0.100243	0.551696	0.36959	0.13551	0.366565	0.21173	0.0834018	1
rs208003679	rs208003679	2	131900421	2:131900421	0.438026	T	C	-1.20487	0.794377	0.129331	0.00232228	0.00579152	0.688436	-0.303277	0.0522906	6.63772e-09	-0.013673	0.0207836	0.510619	-0.699069	0.503644	0.16513	0.551183	0.362482	0.128365	0.282384	0.207658	0.173877	1
rs380415523	rs380415523	2	131904224	2:131904224	0.419106	A	G	-1.18767	0.809717	0.142439	0.00330868	0.00590508	0.575268	-0.29777	0.0532895	2.29977e-08	-0.0133285	0.0211725	0.52901	-0.826268	0.513557	0.107635	0.541607	0.369649	0.142869	0.359704	0.211754	0.0893782	1
rs382070994	rs382070994	2	131904373	2:131904373	0.419106	A	G	-1.18767	0.809717	0.142439	0.00330868	0.00590508	0.575268	-0.29777	0.0532895	2.29977e-08	-0.0133285	0.0211725	0.52901	-0.826268	0.513557	0.107635	0.541607	0.369649	0.142869	0.359704	0.211754	0.0893782	1
rs459710315	rs459710315	2	131909591	2:131909591	0.394659	G	A	-1.00862	0.81732	0.21718	0.00407604	0.00596205	0.494187	-0.317234	0.0538224	3.76757e-09	-0.0191642	0.0213847	0.370164	-0.922296	0.518486	0.0752683	0.546208	0.37324	0.143352	0.426343	0.213767	0.0461054	1
rs519839567	rs519839567	2	131909830	2:131909830	0.348256	A	C	-0.679144	0.817172	0.405922	0.00105929	0.00597393	0.859258	-0.302974	0.0537957	1.78204e-08	-0.0360878	0.0213785	0.091403	-0.390821	0.518902	0.451348	0.0944038	0.373712	0.800569	0.323534	0.214022	0.130613	1
rs521885817	rs521885817	2	131909839	2:131909839	0.348256	A	C	-0.679144	0.817172	0.405922	0.00105929	0.00597393	0.859258	-0.302974	0.0537957	1.78204e-08	-0.0360878	0.0213785	0.091403	-0.390821	0.518902	0.451348	0.0944038	0.373712	0.800569	0.323534	0.214022	0.130613	1
rs381450099	rs381450099	2	131913815	2:131913815	0.4019	A	C	-0.81241	0.816914	0.319986	0.00389917	0.00594081	0.511608	-0.29451	0.0538405	4.49916e-08	-0.0183098	0.0214146	0.392542	-0.796502	0.517473	0.123752	0.479101	0.372326	0.198171	0.38744	0.213244	0.0692348	1
rs454201036	rs454201036	2	131917203	2:131917203	0.400109	G	A	-1.03765	0.817446	0.204307	0.0038112	0.00595086	0.521883	-0.29588	0.0538477	3.91234e-08	-0.0176615	0.0214127	0.409478	-0.843367	0.518007	0.103503	0.531155	0.37276	0.154179	0.408834	0.213511	0.0555159	1
rs469296884	rs469296884	2	131918339	2:131918339	0.376032	A	C	-0.97959	0.808362	0.225581	0.00194285	0.00588757	0.741406	-0.294376	0.0532887	3.31052e-08	-0.017174	0.0212006	0.417901	-0.50185	0.512189	0.327178	0.11141	0.368618	0.762471	0.423493	0.211125	0.0448683	1
rs435772511	rs435772511	2	131922504	2:131922504	0.38119	T	C	-1.255	0.818605	0.125251	0.0045597	0.00594834	0.443349	-0.304299	0.0539947	1.7432e-08	-0.0121987	0.0214947	0.570361	-0.55816	0.517921	0.281171	0.309537	0.372568	0.406075	0.326303	0.213416	0.126276	1
rs453711084	rs453711084	2	131922915	2:131922915	0.379788	A	C	-1.3388	0.818641	0.101967	0.00414489	0.00595007	0.486045	-0.302932	0.053981	2.00204e-08	-0.0119564	0.0214889	0.577939	-0.576486	0.517939	0.265692	0.319986	0.372581	0.39043	0.333433	0.213441	0.118246	1
rs470537515	rs470537515	2	131922946	2:131922946	0.38882	C	T	-1.20071	0.813455	0.139926	0.0038693	0.00590119	0.512029	-0.298324	0.0536631	2.7101e-08	-0.0131492	0.0213644	0.538244	-0.579903	0.514308	0.259514	0.355662	0.369867	0.336254	0.28005	0.211869	0.186234	1
rs439296870	rs439296870	2	131922998	2:131922998	0.382825	G	A	-1.16897	0.80671	0.147323	0.00446418	0.00588545	0.448145	-0.309684	0.0531217	5.55251e-09	-0.00979028	0.021135	0.643203	-0.595623	0.511064	0.243834	0.295551	0.367847	0.421709	0.276628	0.210761	0.189344	1
rs382631887	rs382631887	2	131923122	2:131923122	0.379788	G	A	-1.3388	0.818641	0.101967	0.00414489	0.00595007	0.486045	-0.302932	0.053981	2.00204e-08	-0.0119564	0.0214889	0.577939	-0.576486	0.517939	0.265692	0.319986	0.372581	0.39043	0.333433	0.213441	0.118246	1
rs476253603	rs476253603	2	131923178	2:131923178	0.391467	T	C	-1.30521	0.81362	0.108669	0.00358231	0.00589946	0.5437	-0.302424	0.0536836	1.76644e-08	-0.0173722	0.0213736	0.41634	-0.626232	0.514302	0.223362	0.390281	0.369835	0.291296	0.293086	0.211846	0.166515	1
rs384357855	rs384357855	2	131923306	2:131923306	0.379788	C	T	-1.3388	0.818641	0.101967	0.00414489	0.00595007	0.486045	-0.302932	0.053981	2.00204e-08	-0.0119564	0.0214889	0.577939	-0.576486	0.517939	0.265692	0.319986	0.372581	0.39043	0.333433	0.213441	0.118246	1
rs380650436	rs380650436	2	131923610	2:131923610	0.38119	C	T	-1.255	0.818605	0.125251	0.0045597	0.00594834	0.443349	-0.304299	0.0539947	1.7432e-08	-0.0121987	0.0214947	0.570361	-0.55816	0.517921	0.281171	0.309537	0.372568	0.406075	0.326303	0.213416	0.126276	1
rs385721894	rs385721894	2	131923818	2:131923818	0.38119	G	A	-1.255	0.818605	0.125251	0.0045597	0.00594834	0.443349	-0.304299	0.0539947	1.7432e-08	-0.0121987	0.0214947	0.570361	-0.55816	0.517921	0.281171	0.309537	0.372568	0.406075	0.326303	0.213416	0.126276	1
rs383290701	rs383290701	2	131924054	2:131924054	0.38119	A	G	-1.255	0.818605	0.125251	0.0045597	0.00594834	0.443349	-0.304299	0.0539947	1.7432e-08	-0.0121987	0.0214947	0.570361	-0.55816	0.517921	0.281171	0.309537	0.372568	0.406075	0.326303	0.213416	0.126276	1
rs482222592	rs482222592	2	131924173	2:131924173	0.379165	A	G	-1.04662	0.820153	0.201909	0.00490965	0.00595953	0.410035	-0.296018	0.0541	4.45795e-08	-0.0116954	0.021537	0.587105	-0.590077	0.518904	0.255471	0.297135	0.373275	0.426019	0.317509	0.213819	0.137559	1
rs456107486	rs456107486	2	131924177	2:131924177	0.379165	A	G	-1.04662	0.820153	0.201909	0.00490965	0.00595953	0.410035	-0.296018	0.0541	4.45795e-08	-0.0116954	0.021537	0.587105	-0.590077	0.518904	0.255471	0.297135	0.373275	0.426019	0.317509	0.213819	0.137559	1
rs476090041	rs476090041	2	131924299	2:131924299	0.379477	A	G	-1.11215	0.820405	0.175222	0.00484217	0.0059628	0.416755	-0.299124	0.0541095	3.23686e-08	-0.0116322	0.0215391	0.589163	-0.590088	0.51912	0.25566	0.297135	0.373443	0.426228	0.325699	0.213919	0.127875	1
rs455386325	rs455386325	2	131924411	2:131924411	0.38119	A	G	-1.255	0.818605	0.125251	0.0045597	0.00594834	0.443349	-0.304299	0.0539947	1.7432e-08	-0.0121987	0.0214947	0.570361	-0.55816	0.517921	0.281171	0.309537	0.372568	0.406075	0.326303	0.213416	0.126276	1
rs133044147	rs133044147	2	131924458	2:131924458	0.38119	T	G	-1.255	0.818605	0.125251	0.0045597	0.00594834	0.443349	-0.304299	0.0539947	1.7432e-08	-0.0121987	0.0214947	0.570361	-0.55816	0.517921	0.281171	0.309537	0.372568	0.406075	0.326303	0.213416	0.126276	1
rs457961659	rs457961659	2	131924472	2:131924472	0.38119	A	T	-1.255	0.818605	0.125251	0.0045597	0.00594834	0.443349	-0.304299	0.0539947	1.7432e-08	-0.0121987	0.0214947	0.570361	-0.55816	0.517921	0.281171	0.309537	0.372568	0.406075	0.326303	0.213416	0.126276	1
rs478289109	rs478289109	2	131924490	2:131924490	0.38119	C	T	-1.255	0.818605	0.125251	0.0045597	0.00594834	0.443349	-0.304299	0.0539947	1.7432e-08	-0.0121987	0.0214947	0.570361	-0.55816	0.517921	0.281171	0.309537	0.372568	0.406075	0.326303	0.213416	0.126276	1
rs443584016	rs443584016	2	131924542	2:131924542	0.379165	A	G	-1.29933	0.817205	0.111843	0.00353431	0.00594086	0.5519	-0.302101	0.0538938	2.07677e-08	-0.017417	0.0214537	0.416883	-0.572692	0.517075	0.268051	0.293364	0.371975	0.430306	0.292145	0.213087	0.170371	1
rs463881032	rs463881032	2	131924569	2:131924569	0.37901	T	C	-1.29803	0.817281	0.112235	0.00370474	0.00594117	0.532909	-0.302665	0.0538988	1.96074e-08	-0.0173728	0.0214573	0.418144	-0.557422	0.517104	0.281048	0.315272	0.371993	0.396705	0.295767	0.2131	0.165159	1
rs381782819	rs381782819	2	131925206	2:131925206	0.381112	G	A	-1.24529	0.818684	0.128239	0.00458434	0.00594869	0.440917	-0.304505	0.0540013	1.71199e-08	-0.0124086	0.0214975	0.563796	-0.558631	0.517968	0.280809	0.309484	0.372601	0.406197	0.327138	0.213433	0.125339	1
rs445573204	rs445573204	2	131925230	2:131925230	0.381112	A	G	-1.24529	0.818684	0.128239	0.00458434	0.00594869	0.440917	-0.304505	0.0540013	1.71199e-08	-0.0124086	0.0214975	0.563796	-0.558631	0.517968	0.280809	0.309484	0.372601	0.406197	0.327138	0.213433	0.125339	1
rs383830792	rs383830792	2	131925437	2:131925437	0.381112	C	G	-1.24529	0.818684	0.128239	0.00458434	0.00594869	0.440917	-0.304505	0.0540013	1.71199e-08	-0.0124086	0.0214975	0.563796	-0.558631	0.517968	0.280809	0.309484	0.372601	0.406197	0.327138	0.213433	0.125339	1
rs381440620	rs381440620	2	131925496	2:131925496	0.38119	C	G	-1.255	0.818605	0.125251	0.0045597	0.00594834	0.443349	-0.304299	0.0539947	1.7432e-08	-0.0121987	0.0214947	0.570361	-0.55816	0.517921	0.281171	0.309537	0.372568	0.406075	0.326303	0.213416	0.126276	1
rs434568577	rs434568577	2	131925836	2:131925836	0.38119	G	A	-1.255	0.818605	0.125251	0.0045597	0.00594834	0.443349	-0.304299	0.0539947	1.7432e-08	-0.0121987	0.0214947	0.570361	-0.55816	0.517921	0.281171	0.309537	0.372568	0.406075	0.326303	0.213416	0.126276	1
rs471652110	rs471652110	2	131925922	2:131925922	0.38119	A	C	-1.255	0.818605	0.125251	0.0045597	0.00594834	0.443349	-0.304299	0.0539947	1.7432e-08	-0.0121987	0.0214947	0.570361	-0.55816	0.517921	0.281171	0.309537	0.372568	0.406075	0.326303	0.213416	0.126276	1
rs469612888	rs469612888	2	131926726	2:131926726	0.38119	A	G	-1.255	0.818605	0.125251	0.0045597	0.00594834	0.443349	-0.304299	0.0539947	1.7432e-08	-0.0121987	0.0214947	0.570361	-0.55816	0.517921	0.281171	0.309537	0.372568	0.406075	0.326303	0.213416	0.126276	1
rs448937830	rs448937830	2	131926790	2:131926790	0.38119	A	C	-1.255	0.818605	0.125251	0.0045597	0.00594834	0.443349	-0.304299	0.0539947	1.7432e-08	-0.0121987	0.0214947	0.570361	-0.55816	0.517921	0.281171	0.309537	0.372568	0.406075	0.326303	0.213416	0.126276	1
rs465807750	rs465807750	2	131926840	2:131926840	0.38119	C	T	-1.255	0.818605	0.125251	0.0045597	0.00594834	0.443349	-0.304299	0.0539947	1.7432e-08	-0.0121987	0.0214947	0.570361	-0.55816	0.517921	0.281171	0.309537	0.372568	0.406075	0.326303	0.213416	0.126276	1
rs378953474	rs378953474	2	131926928	2:131926928	0.38119	A	G	-1.255	0.818605	0.125251	0.0045597	0.00594834	0.443349	-0.304299	0.0539947	1.7432e-08	-0.0121987	0.0214947	0.570361	-0.55816	0.517921	0.281171	0.309537	0.372568	0.406075	0.326303	0.213416	0.126276	1
rs380840118	rs380840118	2	131926943	2:131926943	0.38119	T	C	-1.255	0.818605	0.125251	0.0045597	0.00594834	0.443349	-0.304299	0.0539947	1.7432e-08	-0.0121987	0.0214947	0.570361	-0.55816	0.517921	0.281171	0.309537	0.372568	0.406075	0.326303	0.213416	0.126276	1
rs137150574	rs137150574	2	131927258	2:131927258	0.38119	C	T	-1.255	0.818605	0.125251	0.0045597	0.00594834	0.443349	-0.304299	0.0539947	1.7432e-08	-0.0121987	0.0214947	0.570361	-0.55816	0.517921	0.281171	0.309537	0.372568	0.406075	0.326303	0.213416	0.126276	1
rs525631374	rs525631374	2	131927468	2:131927468	0.38119	G	C	-1.255	0.818605	0.125251	0.0045597	0.00594834	0.443349	-0.304299	0.0539947	1.7432e-08	-0.0121987	0.0214947	0.570361	-0.55816	0.517921	0.281171	0.309537	0.372568	0.406075	0.326303	0.213416	0.126276	1
rs438851114	rs438851114	2	131927471	2:131927471	0.38119	T	C	-1.255	0.818605	0.125251	0.0045597	0.00594834	0.443349	-0.304299	0.0539947	1.7432e-08	-0.0121987	0.0214947	0.570361	-0.55816	0.517921	0.281171	0.309537	0.372568	0.406075	0.326303	0.213416	0.126276	1
rs380075722	rs380075722	2	131927891	2:131927891	0.381112	C	T	-1.24778	0.818527	0.127404	0.00453989	0.00594807	0.445312	-0.30348	0.053987	1.89472e-08	-0.0117487	0.0214909	0.584597	-0.55264	0.517879	0.285917	0.301061	0.372538	0.419013	0.329832	0.213401	0.122202	1
rs385485121	rs385485121	2	131928049	2:131928049	0.380178	T	C	-1.32069	0.818496	0.106624	0.0038405	0.00594692	0.518412	-0.304413	0.0539883	1.7153e-08	-0.0119086	0.0214927	0.579526	-0.538822	0.517805	0.298066	0.277633	0.372474	0.456045	0.318862	0.213365	0.13506	1
rs380425990	rs380425990	2	131928239	2:131928239	0.382903	C	G	-1.33648	0.817613	0.102129	0.00375375	0.00593623	0.527161	-0.306293	0.0539278	1.34947e-08	-0.0177818	0.0214723	0.407598	-0.546253	0.516978	0.290681	0.300825	0.3718	0.418454	0.276054	0.213009	0.194984	1
rs384180125	rs384180125	2	131928310	2:131928310	0.38119	T	C	-1.255	0.818605	0.125251	0.0045597	0.00594834	0.443349	-0.304299	0.0539947	1.7432e-08	-0.0121987	0.0214947	0.570361	-0.55816	0.517921	0.281171	0.309537	0.372568	0.406075	0.326303	0.213416	0.126276	1
rs378316078	rs378316078	2	131928422	2:131928422	0.38119	T	C	-1.255	0.818605	0.125251	0.0045597	0.00594834	0.443349	-0.304299	0.0539947	1.7432e-08	-0.0121987	0.0214947	0.570361	-0.55816	0.517921	0.281171	0.309537	0.372568	0.406075	0.326303	0.213416	0.126276	1
rs381931179	rs381931179	2	131928574	2:131928574	0.381423	C	G	-1.3107	0.818933	0.109489	0.00451676	0.00595195	0.44793	-0.307598	0.0540104	1.23249e-08	-0.0123457	0.0214995	0.565812	-0.558612	0.518182	0.281024	0.309492	0.372767	0.406394	0.335307	0.213532	0.116349	1
rs383643166	rs383643166	2	131928646	2:131928646	0.382202	A	G	-1.37989	0.81944	0.0921936	0.00458915	0.0059522	0.440707	-0.298728	0.0540514	3.26218e-08	-0.0123929	0.0215202	0.564701	-0.685385	0.518323	0.186064	0.372112	0.372828	0.31824	0.320577	0.213573	0.133351	1
rs479413018	rs479413018	2	131928887	2:131928887	0.38119	G	T	-1.255	0.818605	0.125251	0.0045597	0.00594834	0.443349	-0.304299	0.0539947	1.7432e-08	-0.0121987	0.0214947	0.570361	-0.55816	0.517921	0.281171	0.309537	0.372568	0.406075	0.326303	0.213416	0.126276	1
rs381612793	rs381612793	2	131928970	2:131928970	0.38119	C	A	-1.255	0.818605	0.125251	0.0045597	0.00594834	0.443349	-0.304299	0.0539947	1.7432e-08	-0.0121987	0.0214947	0.570361	-0.55816	0.517921	0.281171	0.309537	0.372568	0.406075	0.326303	0.213416	0.126276	1
rs383708401	rs383708401	2	131929152	2:131929152	0.38119	C	G	-1.255	0.818605	0.125251	0.0045597	0.00594834	0.443349	-0.304299	0.0539947	1.7432e-08	-0.0121987	0.0214947	0.570361	-0.55816	0.517921	0.281171	0.309537	0.372568	0.406075	0.326303	0.213416	0.126276	1
rs381531283	rs381531283	2	131929286	2:131929286	0.3808	C	T	-1.31065	0.819683	0.109828	0.0047001	0.00595697	0.430107	-0.303065	0.0540587	2.0678e-08	-0.0110617	0.0215191	0.607225	-0.541378	0.518617	0.296537	0.316932	0.37307	0.39559	0.308996	0.213712	0.148217	1
rs384987135	rs384987135	2	131929312	2:131929312	0.380489	T	C	-1.24511	0.819432	0.128642	0.00476759	0.00595371	0.423261	-0.299965	0.0540493	2.85932e-08	-0.0111249	0.0215171	0.605137	-0.541409	0.518401	0.296309	0.316914	0.372902	0.395403	0.300837	0.213612	0.159031	1
rs379401065	rs379401065	2	131929486	2:131929486	0.382591	C	T	-1.38748	0.819607	0.0904827	0.00479469	0.00595277	0.420556	-0.299298	0.0540654	3.09724e-08	-0.0129753	0.0215259	0.546658	-0.697778	0.518418	0.17831	0.339604	0.372889	0.362433	0.329239	0.213607	0.123235	1
rs474969137	rs474969137	2	131929532	2:131929532	0.382202	T	C	-1.37989	0.81944	0.0921936	0.00458915	0.0059522	0.440707	-0.298728	0.0540514	3.26218e-08	-0.0123929	0.0215202	0.564701	-0.685385	0.518323	0.186064	0.372112	0.372828	0.31824	0.320577	0.213573	0.133351	1
rs438369662	rs438369662	2	131930034	2:131930034	0.381268	A	G	-1.25788	0.818508	0.124343	0.00448803	0.00594804	0.450526	-0.304385	0.0539873	1.7195e-08	-0.0120952	0.0214901	0.573554	-0.58209	0.517886	0.261024	0.30118	0.372546	0.418839	0.32123	0.213403	0.132253	1
rs379052462	rs379052462	2	131930164	2:131930164	0.379165	T	C	-1.04662	0.820153	0.201909	0.00490965	0.00595953	0.410035	-0.296018	0.0541	4.45795e-08	-0.0116954	0.021537	0.587105	-0.590077	0.518904	0.255471	0.297135	0.373275	0.426019	0.317509	0.213819	0.137559	1
rs382666468	rs382666468	2	131930210	2:131930210	0.379866	C	T	-1.49939	0.818761	0.0670579	0.00322651	0.00594514	0.587327	-0.296891	0.0540255	3.89874e-08	-0.0117292	0.0215148	0.585637	-0.713182	0.517803	0.168412	0.333769	0.372443	0.370167	0.326902	0.213339	0.125445	1
rs432401293	rs432401293	2	131930659	2:131930659	0.379088	A	G	-1.29647	0.817302	0.112676	0.00360573	0.00594117	0.543914	-0.302013	0.053901	2.10543e-08	-0.0175222	0.0214582	0.41417	-0.548837	0.51711	0.288529	0.301695	0.371996	0.417356	0.297201	0.213101	0.163122	1
rs384148077	rs384148077	2	131930875	2:131930875	0.38119	C	A	-1.255	0.818605	0.125251	0.0045597	0.00594834	0.443349	-0.304299	0.0539947	1.7432e-08	-0.0121987	0.0214947	0.570361	-0.55816	0.517921	0.281171	0.309537	0.372568	0.406075	0.326303	0.213416	0.126276	1
rs380681108	rs380681108	2	131931180	2:131931180	0.381112	T	C	-1.24529	0.818684	0.128239	0.00458434	0.00594869	0.440917	-0.304505	0.0540013	1.71199e-08	-0.0124086	0.0214975	0.563796	-0.558631	0.517968	0.280809	0.309484	0.372601	0.406197	0.327138	0.213433	0.125339	1
rs383836433	rs383836433	2	131931359	2:131931359	0.381112	A	G	-1.24778	0.818527	0.127404	0.00453989	0.00594807	0.445312	-0.30348	0.053987	1.89472e-08	-0.0117487	0.0214909	0.584597	-0.55264	0.517879	0.285917	0.301061	0.372538	0.419013	0.329832	0.213401	0.122202	1
rs444190088	rs444190088	2	131931596	2:131931596	0.381112	G	C	-1.24778	0.818527	0.127404	0.00453989	0.00594807	0.445312	-0.30348	0.053987	1.89472e-08	-0.0117487	0.0214909	0.584597	-0.55264	0.517879	0.285917	0.301061	0.372538	0.419013	0.329832	0.213401	0.122202	1
rs379924852	rs379924852	2	131931637	2:131931637	0.381268	T	C	-1.23168	0.818141	0.132206	0.00473364	0.00594509	0.4259	-0.304552	0.0539628	1.66398e-08	-0.0123444	0.0214812	0.565519	-0.560775	0.517635	0.278658	0.310189	0.372363	0.404829	0.327327	0.213298	0.124883	1
rs383658299	rs383658299	2	131931650	2:131931650	0.381268	C	T	-1.23168	0.818141	0.132206	0.00473364	0.00594509	0.4259	-0.304552	0.0539628	1.66398e-08	-0.0123444	0.0214812	0.565519	-0.560775	0.517635	0.278658	0.310189	0.372363	0.404829	0.327327	0.213298	0.124883	1
rs377873362	rs377873362	2	131931656	2:131931656	0.381268	C	T	-1.23168	0.818141	0.132206	0.00473364	0.00594509	0.4259	-0.304552	0.0539628	1.66398e-08	-0.0123444	0.0214812	0.565519	-0.560775	0.517635	0.278658	0.310189	0.372363	0.404829	0.327327	0.213298	0.124883	1
rs381008268	rs381008268	2	131931834	2:131931834	0.381268	T	G	-1.23168	0.818141	0.132206	0.00473364	0.00594509	0.4259	-0.304552	0.0539628	1.66398e-08	-0.0123444	0.0214812	0.565519	-0.560775	0.517635	0.278658	0.310189	0.372363	0.404829	0.327327	0.213298	0.124883	1
rs378734164	rs378734164	2	131932012	2:131932012	0.381345	A	G	-1.22385	0.817751	0.134495	0.00452733	0.00594239	0.446138	-0.303537	0.053936	1.82597e-08	-0.0121807	0.0214704	0.570495	-0.546828	0.517392	0.29056	0.307914	0.372189	0.408064	0.319547	0.213199	0.133921	1
rs381681834	rs381681834	2	131932052	2:131932052	0.379321	A	T	-1.0158	0.819296	0.215034	0.00487645	0.00595354	0.412739	-0.295273	0.0540412	4.65929e-08	-0.0116786	0.0215127	0.58722	-0.578637	0.518371	0.264311	0.295533	0.372894	0.428047	0.310745	0.213601	0.145727	1
rs384214352	rs384214352	2	131932079	2:131932079	0.379321	A	G	-1.0158	0.819296	0.215034	0.00487645	0.00595354	0.412739	-0.295273	0.0540412	4.65929e-08	-0.0116786	0.0215127	0.58722	-0.578637	0.518371	0.264311	0.295533	0.372894	0.428047	0.310745	0.213601	0.145727	1
rs379585416	rs379585416	2	131932142	2:131932142	0.379321	C	G	-1.0158	0.819296	0.215034	0.00487645	0.00595354	0.412739	-0.295273	0.0540412	4.65929e-08	-0.0116786	0.0215127	0.58722	-0.578637	0.518371	0.264311	0.295533	0.372894	0.428047	0.310745	0.213601	0.145727	1
rs381861506	rs381861506	2	131932268	2:131932268	0.378854	C	T	-1.19926	0.820407	0.143799	0.0038095	0.0059638	0.522973	-0.303415	0.0541091	2.05311e-08	-0.0123388	0.0215387	0.566734	-0.635717	0.519169	0.220767	0.366823	0.373497	0.326035	0.320984	0.213946	0.133536	1
rs471130253	rs471130253	2	131932300	2:131932300	0.378854	T	C	-1.19926	0.820407	0.143799	0.0038095	0.0059638	0.522973	-0.303415	0.0541091	2.05311e-08	-0.0123388	0.0215387	0.566734	-0.635717	0.519169	0.220767	0.366823	0.373497	0.326035	0.320984	0.213946	0.133536	1
rs384772713	rs384772713	2	131932311	2:131932311	0.378854	T	G	-1.19926	0.820407	0.143799	0.0038095	0.0059638	0.522973	-0.303415	0.0541091	2.05311e-08	-0.0123388	0.0215387	0.566734	-0.635717	0.519169	0.220767	0.366823	0.373497	0.326035	0.320984	0.213946	0.133536	1
rs378973157	rs378973157	2	131932316	2:131932316	0.378854	C	T	-1.19926	0.820407	0.143799	0.0038095	0.0059638	0.522973	-0.303415	0.0541091	2.05311e-08	-0.0123388	0.0215387	0.566734	-0.635717	0.519169	0.220767	0.366823	0.373497	0.326035	0.320984	0.213946	0.133536	1
rs382400656	rs382400656	2	131932564	2:131932564	0.381268	T	C	-1.23168	0.818141	0.132206	0.00473364	0.00594509	0.4259	-0.304552	0.0539628	1.66398e-08	-0.0123444	0.0214812	0.565519	-0.560775	0.517635	0.278658	0.310189	0.372363	0.404829	0.327327	0.213298	0.124883	1
rs385526639	rs385526639	2	131932621	2:131932621	0.381345	C	T	-1.22385	0.817751	0.134495	0.00452733	0.00594239	0.446138	-0.303537	0.053936	1.82597e-08	-0.0121807	0.0214704	0.570495	-0.546828	0.517392	0.29056	0.307914	0.372189	0.408064	0.319547	0.213199	0.133921	1
rs380944817	rs380944817	2	131932681	2:131932681	0.381345	A	G	-1.22385	0.817751	0.134495	0.00452733	0.00594239	0.446138	-0.303537	0.053936	1.82597e-08	-0.0121807	0.0214704	0.570495	-0.546828	0.517392	0.29056	0.307914	0.372189	0.408064	0.319547	0.213199	0.133921	1
rs379865941	rs379865941	2	131934011	2:131934011	0.392168	G	T	-1.22594	0.811177	0.130711	0.00397528	0.00588067	0.499046	-0.302398	0.0535393	1.62183e-08	-0.0199098	0.0213173	0.350317	-0.63028	0.51277	0.219009	0.409452	0.36874	0.266824	0.291634	0.211195	0.167318	1
rs479043685	rs479043685	2	131934823	2:131934823	0.379165	C	T	-1.25567	0.81653	0.124095	0.00359974	0.00593558	0.544203	-0.301466	0.0538495	2.16463e-08	-0.0177025	0.0214368	0.408918	-0.538028	0.516632	0.297683	0.300042	0.371654	0.419484	0.291349	0.212902	0.171167	1
rs384816876	rs384816876	2	131939269	2:131939269	0.380878	G	C	-1.20041	0.817335	0.141916	0.00448079	0.00594226	0.450816	-0.3023	0.053895	2.0344e-08	-0.0101246	0.0214518	0.636949	-0.581892	0.517232	0.260584	0.324325	0.372098	0.38342	0.329202	0.213155	0.122485	1
rs455173207	rs455173207	2	131943683	2:131943683	0.382202	G	A	-1.23185	0.816788	0.131512	0.00515329	0.00593629	0.38534	-0.306854	0.0538709	1.22581e-08	-0.0120631	0.0214438	0.573746	-0.527569	0.516856	0.307383	0.223484	0.371819	0.547802	0.282593	0.212983	0.184563	1
rs385925775	rs385925775	2	131948217	2:131948217	0.380956	G	A	-1.21743	0.816295	0.135855	0.00434737	0.00593381	0.463776	-0.303554	0.053836	1.71538e-08	-0.0111758	0.0214253	0.601935	-0.627132	0.516596	0.22476	0.332512	0.371639	0.370939	0.317576	0.212878	0.135747	1
rs385506712	rs385506712	2	131950475	2:131950475	0.381735	G	C	-1.23072	0.817848	0.132367	0.00448178	0.00594345	0.450807	-0.305263	0.0539405	1.52037e-08	-0.010881	0.0214714	0.612317	-0.580556	0.517487	0.261915	0.28522	0.372262	0.443568	0.308609	0.213239	0.147829	1
rs445181214	rs445181214	2	131954243	2:131954243	0.362192	G	A	-1.47267	0.806619	0.0678906	0.00236069	0.0058732	0.687726	-0.299046	0.0531942	1.88995e-08	-0.0197459	0.021178	0.351142	-0.294401	0.510668	0.564276	-0.0275715	0.367467	0.94019	0.275985	0.210506	0.189839	1
rs452556751	rs452556751	2	131954624	2:131954624	0.361959	G	A	-1.45738	0.806174	0.0706409	0.00228375	0.00587142	0.697305	-0.300581	0.0531627	1.56768e-08	-0.0188012	0.0211647	0.374364	-0.30526	0.510444	0.549821	-0.0160086	0.367321	0.965238	0.296465	0.210423	0.158864	1
rs384991028	rs384991028	2	131954687	2:131954687	0.36227	T	A	-1.45681	0.806187	0.0707558	0.00236759	0.00587025	0.686713	-0.299438	0.0531643	1.77804e-08	-0.0196148	0.0211665	0.354088	-0.295829	0.510391	0.562176	-0.0304554	0.367267	0.933912	0.288948	0.210394	0.169639	1
rs381897150	rs381897150	2	131954751	2:131954751	0.36375	C	T	-1.38558	0.804748	0.085114	0.00292597	0.00586054	0.617592	-0.29506	0.0530751	2.70876e-08	-0.0196624	0.0211291	0.352069	-0.26202	0.509556	0.607103	-0.0575618	0.36668	0.87526	0.315273	0.210047	0.133365	1
rs381635446	rs381635446	2	131955018	2:131955018	0.361803	G	A	-1.44821	0.806547	0.0725627	0.00279722	0.00587276	0.633857	-0.294302	0.0531853	3.13858e-08	-0.0179228	0.0211749	0.39732	-0.299065	0.510591	0.558062	-0.0118319	0.367404	0.974309	0.253919	0.21048	0.227669	1
rs385120920	rs385120920	2	131956418	2:131956418	0.379165	G	C	-1.52888	0.81301	0.0600378	0.00455203	0.0059	0.440392	-0.311953	0.0536559	6.1014e-09	-0.0112217	0.0213686	0.599481	-0.640066	0.514057	0.213085	0.113462	0.369705	0.758921	0.403252	0.211775	0.0568909	1
rs438163680	rs438163680	2	131956707	2:131956707	0.394503	G	A	-1.17638	0.820482	0.15164	0.00712317	0.00595652	0.231751	-0.324681	0.054117	1.97801e-09	-0.0125435	0.0215298	0.560157	-0.879631	0.519047	0.090132	0.411793	0.373304	0.269983	0.365141	0.213836	0.0877157	1
rs210979997	rs210979997	2	131972146	2:131972146	0.388742	T	C	-0.52637	0.831038	0.52648	0.0103511	0.00607538	0.0884237	-0.31441	0.0546607	8.81775e-09	-0.000536258	0.0216803	0.980266	-0.895299	0.52802	0.0899661	0.367415	0.38023	0.333896	0.548858	0.217763	0.0117208	1
rs377934749	rs377934749	2	131982342	2:131982342	0.390221	A	C	-0.931901	0.842582	0.268724	0.0046951	0.00611596	0.442678	-0.315976	0.0555702	1.29991e-08	-0.0106336	0.0221006	0.630414	-0.252577	0.533127	0.635668	0.340943	0.383416	0.373883	0.164582	0.219627	0.453633	1
rs379967441	rs379967441	2	131986529	2:131986529	0.426581	T	C	-0.177919	0.826506	0.829559	0.012262	0.00600609	0.0411921	-0.298427	0.054443	4.21831e-08	-0.0103086	0.0216305	0.633663	-0.846294	0.523621	0.106044	0.497106	0.376678	0.186932	0.411195	0.215737	0.0566503	1
rs208819831	rs208819831	2	132037437	2:132037437	0.407661	C	T	-0.385227	0.79852	0.629503	0.00420622	0.00585898	0.472813	-0.289127	0.0524831	3.60976e-08	-0.00459721	0.0208073	0.825138	-0.871476	0.507882	0.0861797	0.495836	0.365931	0.175418	0.437968	0.209589	0.0366494	1
rs209720584	rs209720584	2	132041017	2:132041017	0.409841	T	C	-0.542992	0.796118	0.495208	0.00368766	0.00584268	0.527936	-0.285664	0.0523177	4.75665e-08	-0.00200544	0.0207407	0.922972	-0.764884	0.506387	0.130923	0.460087	0.364865	0.207316	0.40799	0.208988	0.0509123	1
rs475603573	rs475603573	2	132042281	2:132042281	0.387029	T	C	-0.614363	0.824391	0.456131	0.00246361	0.00604694	0.683704	-0.330268	0.0541868	1.09438e-09	-0.0115679	0.0214964	0.590487	-0.632216	0.524174	0.227772	0.485995	0.377651	0.198133	0.313465	0.216322	0.147319	1
rs208598854	rs208598854	2	132042354	2:132042354	0.387029	G	A	-0.624034	0.824473	0.449117	0.00246125	0.00604731	0.684008	-0.328766	0.054195	1.30846e-09	-0.0120997	0.021498	0.57355	-0.632066	0.524252	0.227951	0.485477	0.377709	0.198681	0.314221	0.216349	0.146396	1
rs210733647	rs210733647	2	132042386	2:132042386	0.377297	A	G	-0.412904	0.825854	0.617095	0.00280622	0.00607154	0.643943	-0.322234	0.0542283	2.81266e-09	-0.010296	0.0214902	0.631866	-0.786706	0.52575	0.134562	0.552621	0.378926	0.144734	0.362069	0.217056	0.0952973	1
rs209663038	rs209663038	2	132042724	2:132042724	0.387185	A	G	-0.675749	0.824204	0.412284	0.00241795	0.00604476	0.689151	-0.328803	0.0541755	1.28529e-09	-0.0127964	0.0214913	0.551563	-0.647014	0.524036	0.216952	0.500338	0.377543	0.185089	0.321691	0.216259	0.136877	1
rs211379837	rs211379837	2	132047078	2:132047078	0.386484	A	C	-0.591792	0.825028	0.47319	0.00271603	0.00605105	0.653538	-0.33049	0.0542196	1.09162e-09	-0.00810782	0.0215073	0.706189	-0.587464	0.524569	0.262757	0.486821	0.377924	0.197695	0.289905	0.216483	0.180519	1
rs207929971	rs207929971	2	132050612	2:132050612	0.385628	C	T	-0.574693	0.825013	0.486062	0.00307424	0.00604892	0.611292	-0.323116	0.0542244	2.53972e-09	-0.00705491	0.0215078	0.742899	-0.636002	0.524481	0.225271	0.476897	0.377836	0.206884	0.315392	0.216436	0.145059	1
rs441621746	rs441621746	2	132052868	2:132052868	0.383837	A	G	-0.272	0.829652	0.743027	0.0032239	0.0060865	0.596333	-0.316519	0.0545047	6.35317e-09	-0.0107712	0.0216133	0.61823	-0.62983	0.527691	0.232651	0.503299	0.380191	0.185567	0.309574	0.217781	0.155174	1
rs457947653	rs457947653	2	132052927	2:132052927	0.38734	C	G	-0.538343	0.827788	0.515473	0.00174096	0.00607135	0.774303	-0.334238	0.0543914	7.99368e-10	-0.0134835	0.0215753	0.532004	-0.747129	0.52642	0.155822	0.551025	0.379259	0.146252	0.286735	0.21725	0.186888	1
rs208097711	rs208097711	2	132055205	2:132055205	0.419573	G	A	-1.03141	0.791822	0.19272	0.00230527	0.0057898	0.690512	-0.324832	0.0520957	4.50952e-10	-0.0130689	0.020702	0.527853	-0.671386	0.502518	0.181535	0.520028	0.361871	0.150703	0.203555	0.207281	0.32609	1
rs41851681	rs41851681	2	132062694	2:132062694	0.445733	A	C	-0.769637	0.767348	0.315869	0.00344456	0.00561229	0.539379	-0.295176	0.0504856	5.01335e-09	-0.0132004	0.020085	0.511035	-0.23212	0.486791	0.633477	0.245694	0.35056	0.48339	0.168643	0.200822	0.401043	1
rs41851680	rs41851680	2	132064099	2:132064099	0.439894	G	A	-0.954553	0.760077	0.209165	0.00275209	0.00556864	0.621157	-0.2827	0.049996	1.56347e-08	-0.0155597	0.0198823	0.433869	-0.0546851	0.482627	0.909787	0.19254	0.347682	0.579728	0.119136	0.199157	0.549705	1
rs41851679	rs41851679	2	132064245	2:132064245	0.446201	C	T	-0.786637	0.76765	0.305489	0.00251807	0.00561712	0.653947	-0.293563	0.050499	6.12726e-09	-0.0125045	0.0200907	0.533676	-0.200778	0.487057	0.680172	0.237726	0.350777	0.497955	0.147326	0.200953	0.463475	1
rs136040089	rs136040089	2	132065136	2:132065136	0.444566	A	C	-0.848703	0.768914	0.269694	0.00283345	0.00562334	0.61435	-0.30019	0.0505881	2.95642e-09	-0.0148912	0.0201256	0.459354	-0.237174	0.487787	0.626807	0.274743	0.351276	0.434139	0.146034	0.201233	0.468026	1
rs41851665	rs41851665	2	132068587	2:132068587	0.448069	C	T	-0.83285	0.767153	0.277639	0.00265711	0.00561813	0.636247	-0.295849	0.0504578	4.53772e-09	-0.0150815	0.0200713	0.452413	-0.196448	0.486939	0.686628	0.191381	0.350746	0.585313	0.152657	0.200933	0.44741	1
rs41851664	rs41851664	2	132068838	2:132068838	0.442308	C	T	-1.00088	0.759071	0.187315	0.0022688	0.00556305	0.683396	-0.285708	0.0499261	1.04894e-08	-0.0197852	0.0198561	0.319041	-0.141059	0.48198	0.769778	0.263506	0.347227	0.447919	0.119118	0.198901	0.549254	1
rs454986347	rs454986347	2	132073211	2:132073211	0.42261	G	A	-1.1466	0.788451	0.145879	0.00238257	0.0057626	0.679275	-0.321494	0.0518763	5.74354e-10	-0.013831	0.0206267	0.502513	-0.535354	0.500153	0.284448	0.444556	0.360137	0.217051	0.181697	0.206306	0.378472	1
rs446480435	rs446480435	2	132073653	2:132073653	0.413656	T	C	-1.07403	0.788219	0.173007	0.0018161	0.00577236	0.75305	-0.336893	0.0518267	8.01201e-11	-0.00974589	0.0205953	0.636064	-0.481591	0.500372	0.335816	0.507938	0.3604	0.158725	0.12064	0.206469	0.559017	1
rs137721566	rs137721566	2	132078835	2:132078835	0.329103	T	C	1.15957	0.771959	0.133067	8.94289e-05	0.0056619	0.987398	0.295309	0.0507607	5.96734e-09	-0.002992	0.0201902	0.882192	-0.149657	0.489903	0.759999	-0.260674	0.352942	0.460166	-0.0180493	0.202207	0.928874	1
rs442930454	rs442930454	2	132085062	2:132085062	0.422376	T	G	-1.16234	0.788843	0.140623	0.00147136	0.00576523	0.798559	-0.32101	0.051907	6.23672e-10	-0.0128676	0.0206384	0.532971	-0.555188	0.500405	0.267225	0.489023	0.360318	0.174718	0.199348	0.206406	0.334143	1
rs465518272	rs465518272	2	132085240	2:132085240	0.422376	T	C	-1.16234	0.788843	0.140623	0.00147136	0.00576523	0.798559	-0.32101	0.051907	6.23672e-10	-0.0128676	0.0206384	0.532971	-0.555188	0.500405	0.267225	0.489023	0.360318	0.174718	0.199348	0.206406	0.334143	1
rs527064094	rs527064094	2	132085292	2:132085292	0.422376	T	C	-1.16234	0.788843	0.140623	0.00147136	0.00576523	0.798559	-0.32101	0.051907	6.23672e-10	-0.0128676	0.0206384	0.532971	-0.555188	0.500405	0.267225	0.489023	0.360318	0.174718	0.199348	0.206406	0.334143	1
rs523214913	rs523214913	2	132085295	2:132085295	0.422376	T	C	-1.16234	0.788843	0.140623	0.00147136	0.00576523	0.798559	-0.32101	0.051907	6.23672e-10	-0.0128676	0.0206384	0.532971	-0.555188	0.500405	0.267225	0.489023	0.360318	0.174718	0.199348	0.206406	0.334143	1
rs471380095	rs471380095	2	132085402	2:132085402	0.419885	T	G	-1.22668	0.787506	0.11931	0.00025258	0.00575707	0.965006	-0.316538	0.0518266	1.01122e-09	-0.0114993	0.0206094	0.57687	-0.569047	0.49956	0.254663	0.452901	0.359726	0.208024	0.2083	0.206066	0.312093	1
rs134234832	rs134234832	2	132085868	2:132085868	0.409685	A	G	1.09501	0.753553	0.146186	-0.00242117	0.00550169	0.65988	0.273544	0.0496456	3.5898e-08	0.000785606	0.0197692	0.968301	-0.340898	0.477183	0.474982	-0.136351	0.343494	0.691402	-0.048353	0.196806	0.805923	1
rs464481724	rs464481724	2	132091847	2:132091847	0.442853	C	T	-0.816583	0.768867	0.288209	0.00332239	0.00564209	0.555956	-0.278504	0.0505222	3.53783e-08	-0.00372789	0.0200543	0.852532	-0.713617	0.488681	0.14421	0.472018	0.352104	0.180062	0.306628	0.201708	0.128471	1
rs447947678	rs447947678	2	132117192	2:132117192	0.454453	T	G	-1.01431	0.769676	0.187556	0.0040536	0.00563275	0.471741	-0.316961	0.0506015	3.75552e-10	-0.0145171	0.0201035	0.470222	-0.76545	0.488564	0.117177	0.473078	0.351856	0.17878	0.295783	0.20158	0.142287	1
rs468298861	rs468298861	2	132117236	2:132117236	0.452818	G	T	-0.953545	0.770427	0.215833	0.00391142	0.00563826	0.487853	-0.307969	0.0506565	1.20509e-09	-0.013486	0.02013	0.502894	-0.788821	0.489015	0.106727	0.467358	0.352184	0.1845	0.281555	0.20177	0.162886	1
rs433644149	rs433644149	2	132117346	2:132117346	0.453052	G	T	-0.980472	0.770129	0.202973	0.00413743	0.0056362	0.462899	-0.306109	0.0506347	1.49007e-09	-0.0131039	0.0201214	0.514889	-0.802219	0.488821	0.10077	0.456931	0.352044	0.194309	0.301858	0.201692	0.134489	1
rs458375454	rs458375454	2	132117985	2:132117985	0.454376	G	A	-0.999854	0.769778	0.193983	0.00406703	0.00563376	0.470355	-0.315609	0.0506072	4.4765e-10	-0.0141915	0.0201058	0.480288	-0.765837	0.488634	0.117044	0.472851	0.35191	0.179055	0.295771	0.201611	0.142366	1
rs41850796	rs41850796	2	132118648	2:132118648	0.493226	A	T	-0.882152	0.752023	0.24078	0.00406462	0.00549806	0.459736	-0.296521	0.0494722	2.05152e-09	-0.0186089	0.0196664	0.344033	-0.616853	0.47711	0.196048	0.378568	0.343578	0.270531	0.300092	0.196816	0.127327	1
rs208830975	rs208830975	2	132118927	2:132118927	0.454531	C	T	-1.01817	0.769125	0.18557	0.00354063	0.00562919	0.529364	-0.31922	0.0505637	2.73291e-10	-0.0145895	0.020088	0.467667	-0.788835	0.488234	0.106161	0.501114	0.351625	0.154117	0.289565	0.201445	0.150593	1
rs208949871	rs208949871	2	132119477	2:132119477	0.49891	C	G	-1.42038	0.759621	0.0615036	-3.64023e-05	0.00555899	0.994775	-0.300417	0.0499646	1.82569e-09	-0.0208006	0.0198535	0.294774	-0.758531	0.48199	0.115546	0.561436	0.347116	0.105785	0.240487	0.198863	0.226545	1
rs211103121	rs211103121	2	132120330	2:132120330	0.497742	G	T	-1.42	0.760202	0.0617727	-0.00153152	0.00556783	0.783265	-0.301292	0.0499919	1.6722e-09	-0.0205048	0.0198617	0.301896	-0.780029	0.482548	0.10599	0.538702	0.347565	0.121158	0.241511	0.199122	0.225174	1
rs434787579	rs434787579	2	132120949	2:132120949	0.441841	C	T	-1.61527	0.728088	0.0265202	-0.00301523	0.00534097	0.572381	-0.266869	0.0478431	2.43292e-08	-0.0133943	0.0189912	0.480629	-0.374782	0.462663	0.417909	0.255487	0.33337	0.443452	0.143704	0.190962	0.451734	1
rs457564464	rs457564464	2	132121005	2:132121005	0.491124	C	T	-1.25108	0.757804	0.0987538	0.00040489	0.00557227	0.942075	-0.320358	0.0497517	1.20151e-10	-0.0148792	0.0197464	0.45114	-0.51745	0.481854	0.28288	0.371502	0.347268	0.284716	0.16853	0.198985	0.397023	1
rs383452459	rs383452459	2	132122494	2:132122494	0.486375	T	C	1.50744	0.750342	0.0445368	0.00204483	0.00550173	0.710139	0.284	0.0493176	8.48163e-09	0.0175383	0.019595	0.370764	0.528953	0.47631	0.266774	-0.482661	0.34311	0.15951	-0.161807	0.196601	0.410493	1
rs378618192	rs378618192	2	132122497	2:132122497	0.486453	T	G	1.52449	0.7502	0.042143	0.00202187	0.00550106	0.713215	0.284531	0.049308	7.90423e-09	0.0179037	0.0195907	0.360777	0.541578	0.476237	0.255453	-0.492896	0.343063	0.150789	-0.162767	0.196572	0.407655	1
rs518080701	rs518080701	2	132122497	2:132122497	0.486453	T	G	1.52449	0.7502	0.042143	0.00202187	0.00550106	0.713215	0.284531	0.049308	7.90423e-09	0.0179037	0.0195907	0.360777	0.541578	0.476237	0.255453	-0.492896	0.343063	0.150789	-0.162767	0.196572	0.407655	1
rs209867738	rs209867738	2	132123357	2:132123357	0.469324	G	A	-1.18581	0.75789	0.117671	0.00198962	0.00556336	0.720621	-0.310169	0.0497707	4.60632e-10	-0.0122421	0.0197678	0.535722	-0.594026	0.481519	0.217334	0.411526	0.346928	0.235543	0.22684	0.198795	0.25384	1
rs209794368	rs209794368	2	132123760	2:132123760	0.499377	C	A	1.15368	0.753846	0.125919	-0.00289182	0.00555351	0.602562	0.300397	0.0494646	1.25564e-09	0.0030546	0.0196158	0.876253	0.679318	0.479816	0.156838	-0.489887	0.345902	0.1567	-0.239452	0.198193	0.226978	1
rs208687760	rs208687760	2	132124504	2:132124504	0.468546	G	A	-1.17355	0.757587	0.121366	0.00162998	0.00556296	0.769517	-0.311209	0.0497427	3.9402e-10	-0.012325	0.0197549	0.532694	-0.659303	0.481395	0.170822	0.482317	0.346855	0.164363	0.23075	0.198756	0.245654	1
rs209953072	rs209953072	2	132124608	2:132124608	0.457717	C	T	-0.990101	0.759494	0.192359	0.00204866	0.00557033	0.713036	-0.293179	0.049883	4.16954e-09	-0.0115898	0.0198086	0.558489	-0.453268	0.48245	0.347468	0.369811	0.34756	0.28732	0.199009	0.199138	0.317625	1
rs209353931	rs209353931	2	132127098	2:132127098	0.464341	A	G	-1.3128	0.760544	0.0843233	0.0023551	0.00557881	0.672914	-0.334092	0.0499548	2.26431e-11	-0.0130435	0.0198408	0.51092	-0.646002	0.483124	0.181179	0.458422	0.348057	0.187809	0.229335	0.19943	0.250163	1
rs208498832	rs208498832	2	132192437	2:132192437	0.473295	G	C	-1.53697	0.750536	0.0405768	-0.00127592	0.0055156	0.817059	-0.281574	0.0493115	1.12901e-08	-0.0170784	0.019596	0.383469	0.00355512	0.476695	0.99405	0.219428	0.343496	0.522947	0.26146	0.196846	0.184095	1
rs134306298	rs134306298	2	132193728	2:132193728	0.473373	C	T	-1.54081	0.75097	0.0401926	-0.0013698	0.00551814	0.803951	-0.280444	0.0493431	1.3192e-08	-0.0170955	0.0196099	0.383329	0.023532	0.476942	0.960649	0.203917	0.343667	0.552943	0.260095	0.196944	0.186616	1
rs379839328	rs379839328	2	132197817	2:132197817	0.445967	G	T	-1.30171	0.755863	0.0850416	0.000646187	0.00555739	0.907434	-0.284454	0.0496421	1.00375e-08	-0.0119402	0.0197132	0.544715	-0.221086	0.480387	0.645355	0.269197	0.346196	0.436813	0.355356	0.198381	0.0732488	1
rs382853597	rs382853597	2	132197850	2:132197850	0.441529	G	A	-1.27425	0.752596	0.0904278	-0.000694655	0.00553557	0.900136	-0.278295	0.0494225	1.79244e-08	-0.0188934	0.0196233	0.335646	-0.250127	0.478422	0.601101	0.249297	0.344803	0.469672	0.345603	0.197582	0.0802631	1
rs384667997	rs384667997	2	132198062	2:132198062	0.445811	C	T	-1.29486	0.755814	0.0866771	0.000523512	0.0055569	0.924943	-0.284835	0.0496405	9.58235e-09	-0.0118804	0.019713	0.546731	-0.244198	0.480354	0.611193	0.278727	0.346173	0.420724	0.357094	0.198367	0.0718338	1
rs380686639	rs380686639	2	132199147	2:132199147	0.445811	A	T	-1.28584	0.755772	0.088875	0.000489093	0.00555686	0.929864	-0.282464	0.0496341	1.26354e-08	-0.0109898	0.0197093	0.57712	-0.215964	0.480339	0.652994	0.267737	0.346164	0.439262	0.358879	0.198363	0.0704197	1
rs384809799	rs384809799	2	132199890	2:132199890	0.444566	T	C	-1.26214	0.75794	0.0958675	0.00111928	0.00556906	0.840712	-0.284707	0.0497891	1.07619e-08	-0.0109972	0.0197761	0.578152	-0.195896	0.481546	0.68415	0.259084	0.346996	0.455276	0.349068	0.198839	0.0791687	1
rs382427133	rs382427133	2	132200009	2:132200009	0.437169	C	T	-1.42036	0.754129	0.0596403	0.000953223	0.00554355	0.863476	-0.279728	0.0495419	1.63947e-08	-0.0144088	0.019677	0.464006	-0.0542923	0.479323	0.909818	0.210956	0.345445	0.541412	0.328774	0.197927	0.0966967	1
rs382410840	rs382410840	2	132200960	2:132200960	0.433588	A	G	-1.28659	0.747655	0.0852805	-0.000967443	0.00549087	0.860144	-0.278625	0.0491374	1.42523e-08	-0.0159746	0.0195365	0.41354	0.0163198	0.474763	0.972578	-0.0152774	0.342092	0.964379	0.36933	0.196033	0.0595628	1
rs210220726	rs210220726	2	132201741	2:132201741	0.444176	G	A	-1.21307	0.757923	0.109483	0.00143418	0.00556839	0.796749	-0.285434	0.0497897	9.87919e-09	-0.0113291	0.0197812	0.566833	-0.194023	0.481477	0.686967	0.260228	0.34694	0.453215	0.348723	0.198812	0.0794251	1
rs207729567	rs207729567	2	132202509	2:132202509	0.276316	G	A	-1.16298	0.850081	0.171287	-0.00176326	0.0062265	0.777034	-0.316676	0.055983	1.54354e-08	-0.0124885	0.0222536	0.574669	-0.355007	0.539211	0.510292	0.359402	0.388315	0.354684	0.270303	0.222502	0.22443	1
rs208147925	rs208147925	2	132203978	2:132203978	0.445656	C	T	-1.21257	0.755403	0.108449	0.00276769	0.00555123	0.61808	-0.276467	0.049631	2.54085e-08	-0.00916456	0.0197177	0.642083	-0.158768	0.479945	0.740792	0.273019	0.345856	0.429877	0.31392	0.198183	0.113196	1
rs211020089	rs211020089	2	132204059	2:132204059	0.444098	G	A	-1.18892	0.757858	0.116697	0.00182782	0.00556795	0.742704	-0.282986	0.0497843	1.31406e-08	-0.0114212	0.0197794	0.563649	-0.182854	0.48143	0.704084	0.260006	0.346906	0.453555	0.341516	0.198794	0.0858071	1
rs209230601	rs209230601	2	132204102	2:132204102	0.443943	C	T	-1.17228	0.757595	0.121773	0.00196944	0.00556654	0.723489	-0.282393	0.0497666	1.39216e-08	-0.011341	0.0197712	0.566229	-0.162874	0.481295	0.735055	0.242084	0.346815	0.485164	0.33291	0.198739	0.0939135	1
rs211495017	rs211495017	2	132205335	2:132205335	0.353472	A	G	-1.94055	0.79313	0.0144172	-0.000283714	0.00580303	0.961006	-0.321688	0.0522045	7.17959e-10	-0.00745143	0.0207527	0.719551	0.0554606	0.502849	0.912177	0.194353	0.362055	0.591403	0.136743	0.207477	0.509847	1
rs383492679	rs383492679	2	132205585	2:132205585	0.444021	T	C	-1.18725	0.757796	0.11718	0.00188302	0.00556772	0.73521	-0.283654	0.0497807	1.21167e-08	-0.0114983	0.0197768	0.560969	-0.164232	0.481416	0.732996	0.239209	0.346901	0.490471	0.337959	0.198787	0.0891105	1
rs381982207	rs381982207	2	132205738	2:132205738	0.444098	A	T	-1.18892	0.757858	0.116697	0.00182782	0.00556795	0.742704	-0.282986	0.0497843	1.31406e-08	-0.0114212	0.0197794	0.563649	-0.182854	0.48143	0.704084	0.260006	0.346906	0.453555	0.341516	0.198794	0.0858071	1
rs383567987	rs383567987	2	132205752	2:132205752	0.444098	C	T	-1.18892	0.757858	0.116697	0.00182782	0.00556795	0.742704	-0.282986	0.0497843	1.31406e-08	-0.0114212	0.0197794	0.563649	-0.182854	0.48143	0.704084	0.260006	0.346906	0.453555	0.341516	0.198794	0.0858071	1
rs378362685	rs378362685	2	132205770	2:132205770	0.443553	C	T	-1.18258	0.757607	0.118537	0.00204717	0.00556874	0.713158	-0.282473	0.0497607	1.37379e-08	-0.00877545	0.0197688	0.657112	-0.133701	0.481358	0.781199	0.248629	0.346881	0.473525	0.293794	0.198782	0.139416	1
rs384645144	rs384645144	2	132205812	2:132205812	0.442386	G	C	-1.17148	0.759016	0.122728	0.00193969	0.00557232	0.72777	-0.279601	0.0498715	2.06543e-08	-0.00847975	0.0198177	0.668733	-0.25254	0.481972	0.600298	0.289079	0.347247	0.405133	0.352175	0.198995	0.076766	1
rs378284378	rs378284378	2	132205813	2:132205813	0.442386	C	T	-1.17148	0.759016	0.122728	0.00193969	0.00557232	0.72777	-0.279601	0.0498715	2.06543e-08	-0.00847975	0.0198177	0.668733	-0.25254	0.481972	0.600298	0.289079	0.347247	0.405133	0.352175	0.198995	0.076766	1
rs210036676	rs210036676	2	132205834	2:132205834	0.442386	C	T	-1.17148	0.759016	0.122728	0.00193969	0.00557232	0.72777	-0.279601	0.0498715	2.06543e-08	-0.00847975	0.0198177	0.668733	-0.25254	0.481972	0.600298	0.289079	0.347247	0.405133	0.352175	0.198995	0.076766	1
rs378900999	rs378900999	2	132205918	2:132205918	0.404002	A	G	-0.938276	0.759861	0.216905	0.000152084	0.00557815	0.978249	-0.277681	0.0499695	2.74415e-08	-0.0148266	0.0198664	0.455476	-0.519631	0.482577	0.281577	0.313492	0.347734	0.367306	0.461121	0.199219	0.0206325	1
rs383039020	rs383039020	2	132206096	2:132206096	0.40735	G	A	-0.865871	0.762697	0.25626	0.00156785	0.0056021	0.779578	-0.279242	0.0501462	2.56838e-08	-0.00422924	0.0199366	0.832002	-0.47654	0.48448	0.325306	0.303387	0.349139	0.384871	0.411099	0.200027	0.0398576	1
rs382545946	rs382545946	2	132206218	2:132206218	0.40805	G	A	-0.861241	0.762933	0.258959	0.00137921	0.00560095	0.805491	-0.279705	0.0501698	2.47303e-08	-0.00724017	0.0199473	0.716631	-0.546379	0.484528	0.259467	0.31763	0.349143	0.36296	0.480556	0.200026	0.016285	1
rs210282826	rs210282826	2	132206390	2:132206390	0.403924	G	A	-0.936677	0.759812	0.21766	0.000207633	0.00557801	0.970307	-0.278368	0.0499669	2.53206e-08	-0.0149045	0.0198645	0.453068	-0.500913	0.482568	0.299263	0.292599	0.347732	0.400096	0.457551	0.199215	0.0216316	1
rs211492706	rs211492706	2	132206484	2:132206484	0.403768	A	G	-0.946429	0.759472	0.212703	0.000487971	0.00557904	0.930302	-0.277916	0.0499353	2.61381e-08	-0.0115593	0.0198505	0.560353	-0.471501	0.482476	0.328444	0.27554	0.347703	0.428093	0.40836	0.1992	0.0403644	1
rs209079417	rs209079417	2	132206495	2:132206495	0.404235	T	C	-0.950038	0.759436	0.210942	0.000157163	0.00557579	0.977513	-0.276346	0.0499425	3.14287e-08	-0.0149355	0.0198543	0.451896	-0.535362	0.482363	0.267053	0.294387	0.347592	0.397034	0.460603	0.199131	0.0207187	1
rs207708233	rs207708233	2	132206703	2:132206703	0.404313	A	G	-0.952312	0.759594	0.209947	0.000268177	0.00557748	0.961651	-0.278331	0.0499505	2.51651e-08	-0.0142243	0.0198572	0.473789	-0.52084	0.482482	0.280364	0.286902	0.347683	0.409268	0.45617	0.199184	0.0220101	1
rs209387504	rs209387504	2	132206751	2:132206751	0.40369	C	T	-0.936733	0.76006	0.217783	0.000109347	0.00557919	0.984363	-0.279082	0.0499864	2.36197e-08	-0.0150155	0.019874	0.449928	-0.493172	0.482678	0.306903	0.294617	0.347801	0.396948	0.460727	0.199257	0.0207653	1
rs210587830	rs210587830	2	132206752	2:132206752	0.40369	A	G	-0.936733	0.76006	0.217783	0.000109347	0.00557919	0.984363	-0.279082	0.0499864	2.36197e-08	-0.0150155	0.019874	0.449928	-0.493172	0.482678	0.306903	0.294617	0.347801	0.396948	0.460727	0.199257	0.0207653	1
rs210670262	rs210670262	2	132206902	2:132206902	0.403924	G	A	-0.936677	0.759812	0.21766	0.000207633	0.00557801	0.970307	-0.278368	0.0499669	2.53206e-08	-0.0149045	0.0198645	0.453068	-0.500913	0.482568	0.299263	0.292599	0.347732	0.400096	0.457551	0.199215	0.0216316	1
rs208370775	rs208370775	2	132206944	2:132206944	0.403924	G	A	-0.936677	0.759812	0.21766	0.000207633	0.00557801	0.970307	-0.278368	0.0499669	2.53206e-08	-0.0149045	0.0198645	0.453068	-0.500913	0.482568	0.299263	0.292599	0.347732	0.400096	0.457551	0.199215	0.0216316	1
rs209551190	rs209551190	2	132206974	2:132206974	0.444566	A	G	-1.15983	0.757657	0.125817	0.00200246	0.00556725	0.719082	-0.282963	0.0497707	1.30563e-08	-0.010819	0.0197744	0.584295	-0.196161	0.481334	0.683614	0.22873	0.346847	0.509604	0.338805	0.198758	0.0882676	1
rs210310665	rs210310665	2	132207371	2:132207371	0.393725	T	G	-1.04117	0.751462	0.165892	-0.00207285	0.00551531	0.707039	-0.275566	0.0494413	2.49542e-08	-0.0191096	0.0196712	0.331326	-0.317248	0.477144	0.50612	0.0189424	0.343832	0.956065	0.477723	0.19697	0.0152931	1
rs211114980	rs211114980	2	132207440	2:132207440	0.444098	A	C	-1.19012	0.757803	0.116303	0.00184553	0.00556754	0.740282	-0.284633	0.0497807	1.07942e-08	-0.0118617	0.0197776	0.54867	-0.174677	0.481399	0.716716	0.248351	0.346884	0.474022	0.339146	0.19878	0.0879829	1
rs208055929	rs208055929	2	132207462	2:132207462	0.340704	A	C	-1.57196	0.801724	0.0499104	0.00116731	0.00586454	0.842227	-0.309336	0.0527833	4.61504e-09	-0.00872407	0.0209884	0.677657	0.14673	0.508331	0.772848	0.267532	0.366008	0.464813	0.0923847	0.209718	0.659561	1
rs210015508	rs210015508	2	132207962	2:132207962	0.464497	C	T	-1.15391	0.758863	0.128366	0.00405481	0.00557482	0.467015	-0.293647	0.0498384	3.81586e-09	-0.0134856	0.0197904	0.495606	-0.544822	0.482218	0.25855	0.518345	0.347475	0.135765	0.2936	0.19911	0.140331	1
rs378255871	rs378255871	2	132207980	2:132207980	0.464497	T	C	-1.15391	0.758863	0.128366	0.00405481	0.00557482	0.467015	-0.293647	0.0498384	3.81586e-09	-0.0134856	0.0197904	0.495606	-0.544822	0.482218	0.25855	0.518345	0.347475	0.135765	0.2936	0.19911	0.140331	1
rs207643688	rs207643688	2	132208229	2:132208229	0.42331	G	A	-0.983486	0.759874	0.19557	0.00279249	0.00557568	0.616488	-0.29519	0.0499669	3.4687e-09	-0.013789	0.01986	0.487488	-0.955174	0.482672	0.0478238	0.578735	0.34779	0.0961054	0.433002	0.199237	0.0297572	1
rs379193654	rs379193654	2	132208735	2:132208735	0.397695	C	T	-1.38013	0.760969	0.0697311	0.00370317	0.00559207	0.507832	-0.28495	0.0500299	1.22948e-08	-0.011724	0.0198764	0.555295	-0.821071	0.483514	0.0894825	0.542858	0.348444	0.119245	0.376045	0.199637	0.059613	1
rs382610590	rs382610590	2	132208739	2:132208739	0.397695	G	A	-1.38013	0.760969	0.0697311	0.00370317	0.00559207	0.507832	-0.28495	0.0500299	1.22948e-08	-0.011724	0.0198764	0.555295	-0.821071	0.483514	0.0894825	0.542858	0.348444	0.119245	0.376045	0.199637	0.059613	1
rs210501014	rs210501014	2	132209173	2:132209173	0.39645	C	T	-1.42511	0.761697	0.0613494	0.00417296	0.0055973	0.455951	-0.286444	0.0500798	1.06679e-08	-0.012442	0.0198979	0.531779	-0.838444	0.483961	0.0831915	0.553441	0.348767	0.112547	0.376779	0.199822	0.0593528	1
rs520115928	rs520115928	2	132209598	2:132209598	0.374494	C	T	-1.40392	0.7848	0.0736325	0.000252703	0.00574305	0.964903	-0.348113	0.0516633	1.60467e-11	-0.0245303	0.0205481	0.232557	-0.484688	0.498101	0.330518	0.461556	0.358771	0.198272	0.266384	0.205493	0.194867	1
rs211201789	rs211201789	2	132209974	2:132209974	0.463096	G	T	-1.2251	0.759681	0.106819	0.00436126	0.00557816	0.434305	-0.300916	0.0498984	1.63386e-09	-0.0110319	0.0198211	0.577819	-0.617517	0.482592	0.200692	0.552751	0.347715	0.11191	0.319694	0.199256	0.108618	1
rs209456019	rs209456019	2	132210776	2:132210776	0.452429	G	C	-1.29044	0.747233	0.0841759	0.00194324	0.00548452	0.723104	-0.29326	0.0491008	2.33475e-09	-0.0154151	0.0195183	0.42966	-0.396783	0.47448	0.403015	0.26674	0.341858	0.435234	0.339135	0.1959	0.083422	1
rs210682482	rs210682482	2	132212154	2:132212154	0.463018	A	G	-1.23701	0.759608	0.103421	0.00436003	0.00557758	0.434387	-0.301264	0.0498937	1.55921e-09	-0.0105844	0.0198197	0.593318	-0.608929	0.482546	0.206982	0.536563	0.347683	0.122769	0.319037	0.199237	0.109312	1
rs208383419	rs208383419	2	132212228	2:132212228	0.462706	C	T	-1.28273	0.759894	0.0914033	0.0043138	0.00557922	0.439409	-0.300445	0.0499138	1.7519e-09	-0.0109366	0.0198292	0.581262	-0.632013	0.482695	0.190418	0.566515	0.347783	0.103327	0.325289	0.199296	0.10264	1
rs211542506	rs211542506	2	132212861	2:132212861	0.46294	C	G	-1.24777	0.759894	0.100584	0.00446695	0.00557951	0.423364	-0.301385	0.0499127	1.55795e-09	-0.0111657	0.0198273	0.573333	-0.607257	0.482721	0.208396	0.536013	0.347807	0.123287	0.318822	0.199308	0.109677	1
rs378298608	rs378298608	2	132213110	2:132213110	0.461383	G	A	-1.13567	0.759343	0.134759	0.00437592	0.00557896	0.432829	-0.305082	0.049871	9.51046e-10	-0.0103931	0.0198092	0.59982	-0.499726	0.482475	0.300316	0.525309	0.347661	0.130793	0.322048	0.199228	0.105991	1
rs385250093	rs385250093	2	132213441	2:132213441	0.447991	C	A	-1.65294	0.761919	0.0300491	0.00561348	0.00559637	0.315833	-0.310543	0.0500451	5.46075e-10	-0.00783171	0.0198861	0.693708	-0.521121	0.483815	0.281432	0.426992	0.348573	0.220586	0.307087	0.199785	0.124272	1
rs383467224	rs383467224	2	132214583	2:132214583	0.46294	A	T	-1.24777	0.759894	0.100584	0.00446695	0.00557951	0.423364	-0.301385	0.0499127	1.55795e-09	-0.0111657	0.0198273	0.573333	-0.607257	0.482721	0.208396	0.536013	0.347807	0.123287	0.318822	0.199308	0.109677	1
rs209909245	rs209909245	2	132215476	2:132215476	0.459358	T	G	-1.25491	0.760126	0.0987548	0.0041028	0.00558189	0.462328	-0.300285	0.049937	1.81805e-09	-0.00838912	0.019846	0.672506	-0.61343	0.482792	0.203875	0.501485	0.347859	0.149405	0.321562	0.199348	0.106729	1
rs385770600	rs385770600	2	132216630	2:132216630	0.46294	C	T	-1.24777	0.759894	0.100584	0.00446695	0.00557951	0.423364	-0.301385	0.0499127	1.55795e-09	-0.0111657	0.0198273	0.573333	-0.607257	0.482721	0.208396	0.536013	0.347807	0.123287	0.318822	0.199308	0.109677	1
rs209197581	rs209197581	2	132216662	2:132216662	0.461616	C	T	-1.2243	0.761938	0.108093	0.00484277	0.0055929	0.386557	-0.295864	0.0500506	3.39413e-09	-0.0103856	0.0198828	0.601433	-0.548432	0.483986	0.257148	0.513401	0.348702	0.140934	0.312242	0.199819	0.118141	1
rs209901222	rs209901222	2	132216729	2:132216729	0.437792	C	T	-1.48723	0.760391	0.0504791	0.0075597	0.00558177	0.175623	-0.272619	0.0499487	4.81562e-08	0.0024221	0.0198506	0.902886	-0.810831	0.482797	0.0930656	0.706947	0.34781	0.042096	0.389944	0.199334	0.0504373	1
rs207791831	rs207791831	2	132216785	2:132216785	0.462317	C	T	-1.1956	0.759636	0.115508	0.00437425	0.00557851	0.432966	-0.301403	0.0498983	1.53784e-09	-0.0117439	0.0198214	0.553524	-0.592658	0.482588	0.219416	0.52387	0.347723	0.13192	0.313669	0.199256	0.115441	1
rs382962853	rs382962853	2	132216957	2:132216957	0.464341	C	T	-1.16749	0.758883	0.123943	0.00404057	0.00557451	0.468556	-0.290139	0.0498402	5.83575e-09	-0.0140602	0.0197927	0.477473	-0.564665	0.482201	0.241593	0.530299	0.347458	0.126954	0.292437	0.199102	0.141892	1
rs384911792	rs384911792	2	132217410	2:132217410	0.434911	A	G	-1.44024	0.760437	0.0582306	0.00772903	0.00558312	0.166249	-0.272583	0.0499446	4.82342e-08	0.00106543	0.0198429	0.95718	-0.729389	0.482952	0.130974	0.540528	0.347942	0.120304	0.422672	0.199397	0.0340272	1
rs381897169	rs381897169	2	132217628	2:132217628	0.438337	G	T	-1.44758	0.759128	0.0565333	0.00726886	0.00557183	0.192039	-0.275467	0.0498738	3.32726e-08	0.00237885	0.0198249	0.904489	-0.868403	0.481953	0.0715704	0.707443	0.347201	0.0415938	0.399098	0.198981	0.0448875	1
rs384027878	rs384027878	2	132217734	2:132217734	0.437792	G	A	-1.55628	0.758124	0.0400917	0.00768119	0.00556932	0.167834	-0.279988	0.0497933	1.87666e-08	0.000853824	0.0197868	0.965581	-0.858669	0.481484	0.0745245	0.716611	0.346906	0.0388546	0.394268	0.198817	0.0473596	1
rs379409401	rs379409401	2	132217737	2:132217737	0.437792	T	C	-1.55628	0.758124	0.0400917	0.00768119	0.00556932	0.167834	-0.279988	0.0497933	1.87666e-08	0.000853824	0.0197868	0.965581	-0.858669	0.481484	0.0745245	0.716611	0.346906	0.0388546	0.394268	0.198817	0.0473596	1
rs382007894	rs382007894	2	132217779	2:132217779	0.437792	C	T	-1.55628	0.758124	0.0400917	0.00768119	0.00556932	0.167834	-0.279988	0.0497933	1.87666e-08	0.000853824	0.0197868	0.965581	-0.858669	0.481484	0.0745245	0.716611	0.346906	0.0388546	0.394268	0.198817	0.0473596	1
rs383038588	rs383038588	2	132217868	2:132217868	0.436936	G	A	-1.48131	0.759116	0.0510139	0.0076606	0.00557382	0.16932	-0.274595	0.0498718	3.67026e-08	0.000942884	0.0198239	0.962065	-0.900747	0.481995	0.0616522	0.727242	0.34725	0.0362341	0.407341	0.199011	0.0406752	1
rs380210012	rs380210012	2	132218009	2:132218009	0.432342	A	G	-1.29202	0.755854	0.0873855	0.00685405	0.00556145	0.217792	-0.276294	0.0496512	2.62607e-08	0.00469907	0.0197233	0.811688	-0.635756	0.480427	0.185731	0.672559	0.346254	0.0520903	0.382474	0.198412	0.053895	1
rs380297562	rs380297562	2	132218147	2:132218147	0.439116	A	G	-1.52105	0.758206	0.0448439	0.00717965	0.00556739	0.197193	-0.279059	0.0498029	2.10352e-08	0.00157431	0.0197915	0.936599	-0.841218	0.481469	0.0806042	0.704521	0.346873	0.0422485	0.390735	0.198794	0.0493535	1
rs207593146	rs207593146	2	132218189	2:132218189	0.436468	T	G	-1.40227	0.754231	0.0629985	0.00713385	0.00554583	0.198322	-0.278385	0.0495316	1.90574e-08	0.00253213	0.0196784	0.897615	-0.756643	0.479226	0.114363	0.673206	0.345342	0.0512491	0.37963	0.19791	0.0550858	1
rs209218880	rs209218880	2	132218196	2:132218196	0.436468	T	C	-1.40227	0.754231	0.0629985	0.00713385	0.00554583	0.198322	-0.278385	0.0495316	1.90574e-08	0.00253213	0.0196784	0.897615	-0.756643	0.479226	0.114363	0.673206	0.345342	0.0512491	0.37963	0.19791	0.0550858	1
rs383741134	rs383741134	2	132218333	2:132218333	0.438882	A	G	-1.47765	0.758266	0.0513292	0.00743883	0.00556857	0.181595	-0.277187	0.0498061	2.61672e-08	0.00170503	0.0197912	0.931346	-0.81732	0.481548	0.0896441	0.681367	0.346939	0.0495371	0.389727	0.198829	0.0499827	1
rs378845326	rs378845326	2	132218351	2:132218351	0.438882	C	G	-1.47765	0.758266	0.0513292	0.00743883	0.00556857	0.181595	-0.277187	0.0498061	2.61672e-08	0.00170503	0.0197912	0.931346	-0.81732	0.481548	0.0896441	0.681367	0.346939	0.0495371	0.389727	0.198829	0.0499827	1
rs381196868	rs381196868	2	132218363	2:132218363	0.438882	G	A	-1.47765	0.758266	0.0513292	0.00743883	0.00556857	0.181595	-0.277187	0.0498061	2.61672e-08	0.00170503	0.0197912	0.931346	-0.81732	0.481548	0.0896441	0.681367	0.346939	0.0495371	0.389727	0.198829	0.0499827	1
rs384835365	rs384835365	2	132218370	2:132218370	0.439116	T	C	-1.52105	0.758206	0.0448439	0.00717965	0.00556739	0.197193	-0.279059	0.0498029	2.10352e-08	0.00157431	0.0197915	0.936599	-0.841218	0.481469	0.0806042	0.704521	0.346873	0.0422485	0.390735	0.198794	0.0493535	1
rs379341072	rs379341072	2	132218441	2:132218441	0.4346	C	T	-1.44981	0.759916	0.0564107	0.00753938	0.00557869	0.176548	-0.275305	0.0499104	3.46842e-08	0.000175974	0.0198289	0.992919	-0.760857	0.482591	0.114886	0.587885	0.347673	0.0908532	0.427793	0.199246	0.0317881	1
rs384751407	rs384751407	2	132218531	2:132218531	0.429695	A	G	-1.42302	0.758691	0.0607076	0.00678607	0.00557767	0.223738	-0.273775	0.0498365	3.94143e-08	0.0036763	0.0197969	0.852679	-0.695053	0.482114	0.149394	0.585342	0.347425	0.0920273	0.427235	0.199081	0.0318703	1
rs378948232	rs378948232	2	132218536	2:132218536	0.429695	T	C	-1.42302	0.758691	0.0607076	0.00678607	0.00557767	0.223738	-0.273775	0.0498365	3.94143e-08	0.0036763	0.0197969	0.852679	-0.695053	0.482114	0.149394	0.585342	0.347425	0.0920273	0.427235	0.199081	0.0318703	1
rs208329644	rs208329644	2	132219137	2:132219137	0.455848	G	A	-1.48041	0.759737	0.0513453	0.00551794	0.00558804	0.32342	-0.315934	0.049884	2.39862e-10	-0.00907992	0.0198056	0.646627	-0.574502	0.482978	0.234244	0.475526	0.34809	0.171908	0.313804	0.199469	0.115672	1
rs209894549	rs209894549	2	132219172	2:132219172	0.439116	T	A	-1.52105	0.758206	0.0448439	0.00717965	0.00556739	0.197193	-0.279059	0.0498029	2.10352e-08	0.00157431	0.0197915	0.936599	-0.841218	0.481469	0.0806042	0.704521	0.346873	0.0422485	0.390735	0.198794	0.0493535	1
rs380290110	rs380290110	2	132219247	2:132219247	0.434678	T	C	-1.46595	0.760413	0.0538762	0.0072938	0.00558086	0.191236	-0.272516	0.0499496	4.87463e-08	-0.00044923	0.0198476	0.981942	-0.748033	0.482842	0.121327	0.57702	0.34784	0.0971425	0.429513	0.19934	0.0311875	1
rs380883035	rs380883035	2	132219459	2:132219459	0.439038	A	T	-1.51725	0.757784	0.0452605	0.00726768	0.00556496	0.191562	-0.280238	0.0497727	1.79849e-08	0.00156505	0.0197783	0.936929	-0.860721	0.481231	0.0736822	0.719863	0.346708	0.0378682	0.392019	0.1987	0.0485046	1
rs378363661	rs378363661	2	132219472	2:132219472	0.439038	G	A	-1.51725	0.757784	0.0452605	0.00726768	0.00556496	0.191562	-0.280238	0.0497727	1.79849e-08	0.00156505	0.0197783	0.936929	-0.860721	0.481231	0.0736822	0.719863	0.346708	0.0378682	0.392019	0.1987	0.0485046	1
rs384653193	rs384653193	2	132219529	2:132219529	0.439116	T	C	-1.52105	0.758206	0.0448439	0.00717965	0.00556739	0.197193	-0.279059	0.0498029	2.10352e-08	0.00157431	0.0197915	0.936599	-0.841218	0.481469	0.0806042	0.704521	0.346873	0.0422485	0.390735	0.198794	0.0493535	1
rs381599625	rs381599625	2	132219922	2:132219922	0.461538	G	A	-1.22149	0.762183	0.10902	0.00475678	0.00559448	0.395178	-0.294531	0.0500678	4.03763e-09	-0.0105089	0.0198896	0.597249	-0.550392	0.484127	0.25559	0.514353	0.3488	0.14031	0.313141	0.199876	0.11719	1
rs385364750	rs385364750	2	132220541	2:132220541	0.43787	A	G	-1.55799	0.758181	0.0398887	0.0076264	0.00556954	0.170904	-0.279312	0.0497963	2.03404e-08	0.00093408	0.0197889	0.962352	-0.877331	0.481497	0.0684411	0.737423	0.346911	0.0335295	0.397827	0.198823	0.045402	1
rs380056869	rs380056869	2	132220564	2:132220564	0.43787	A	C	-1.55799	0.758181	0.0398887	0.0076264	0.00556954	0.170904	-0.279312	0.0497963	2.03404e-08	0.00093408	0.0197889	0.962352	-0.877331	0.481497	0.0684411	0.737423	0.346911	0.0335295	0.397827	0.198823	0.045402	1
rs382198830	rs382198830	2	132220586	2:132220586	0.43787	A	G	-1.55799	0.758181	0.0398887	0.0076264	0.00556954	0.170904	-0.279312	0.0497963	2.03404e-08	0.00093408	0.0197889	0.962352	-0.877331	0.481497	0.0684411	0.737423	0.346911	0.0335295	0.397827	0.198823	0.045402	1
rs385379166	rs385379166	2	132220631	2:132220631	0.439193	C	A	-1.52276	0.758265	0.0446205	0.00712488	0.00556761	0.20065	-0.278385	0.0498062	2.27906e-08	0.00165482	0.0197937	0.933372	-0.859877	0.481482	0.0741156	0.725327	0.346877	0.0365264	0.394293	0.1988	0.047327	1
rs384121213	rs384121213	2	132220770	2:132220770	0.438882	C	A	-1.47765	0.758266	0.0513292	0.00743883	0.00556857	0.181595	-0.277187	0.0498061	2.61672e-08	0.00170503	0.0197912	0.931346	-0.81732	0.481548	0.0896441	0.681367	0.346939	0.0495371	0.389727	0.198829	0.0499827	1
rs210335476	rs210335476	2	132220816	2:132220816	0.439116	T	C	-1.52105	0.758206	0.0448439	0.00717965	0.00556739	0.197193	-0.279059	0.0498029	2.10352e-08	0.00157431	0.0197915	0.936599	-0.841218	0.481469	0.0806042	0.704521	0.346873	0.0422485	0.390735	0.198794	0.0493535	1
rs380759946	rs380759946	2	132220891	2:132220891	0.434444	G	C	-1.43292	0.760499	0.0595397	0.00777695	0.00558286	0.163619	-0.272722	0.0499491	4.76161e-08	0.000627733	0.0198454	0.974766	-0.717403	0.482949	0.137421	0.566533	0.347929	0.103461	0.42797	0.199393	0.0318442	1
rs208247240	rs208247240	2	132221223	2:132221223	0.462006	A	G	-1.25093	0.762256	0.100779	0.00487462	0.00559629	0.38373	-0.296599	0.0500677	3.14282e-09	-0.00999145	0.01989	0.615432	-0.601355	0.484216	0.214268	0.533079	0.348877	0.126516	0.320103	0.199923	0.109347	1
rs209807545	rs209807545	2	132221300	2:132221300	0.435145	T	C	-1.48393	0.760385	0.0509918	0.00746842	0.00558195	0.18091	-0.274472	0.0499419	3.88907e-08	0.000934066	0.0198436	0.962456	-0.753457	0.482873	0.118674	0.563868	0.347875	0.10504	0.423676	0.199362	0.0335738	1
rs384066181	rs384066181	2	132221474	2:132221474	0.439193	T	G	-1.52276	0.758265	0.0446205	0.00712488	0.00556761	0.20065	-0.278385	0.0498062	2.27906e-08	0.00165482	0.0197937	0.933372	-0.859877	0.481482	0.0741156	0.725327	0.346877	0.0365264	0.394293	0.1988	0.047327	1
rs380784074	rs380784074	2	132221701	2:132221701	0.438648	A	G	-1.47524	0.758101	0.0516594	0.00709673	0.00556649	0.202344	-0.27868	0.0497991	2.19239e-08	0.00174606	0.01979	0.929694	-0.840028	0.481399	0.0809895	0.700728	0.346821	0.043339	0.393553	0.198763	0.0477018	1
rs208412307	rs208412307	2	132221967	2:132221967	0.438882	A	G	-1.52138	0.758427	0.0448592	0.00708502	0.00556869	0.203268	-0.279736	0.0498194	1.96552e-08	0.00147945	0.0197983	0.940433	-0.833708	0.48159	0.0834238	0.706747	0.346955	0.0416501	0.393892	0.198842	0.0475993	1
rs209471763	rs209471763	2	132222039	2:132222039	0.44114	G	A	-1.54799	0.7576	0.0410247	0.00647361	0.00556819	0.244989	-0.282742	0.0497362	1.30939e-08	-0.00114468	0.0197551	0.953794	-0.930803	0.481299	0.0531207	0.78282	0.346789	0.0239868	0.412681	0.198759	0.0378672	1
rs385134432	rs385134432	2	132222088	2:132222088	0.439116	G	C	-1.52105	0.758206	0.0448439	0.00717965	0.00556739	0.197193	-0.279059	0.0498029	2.10352e-08	0.00157431	0.0197915	0.936599	-0.841218	0.481469	0.0806042	0.704521	0.346873	0.0422485	0.390735	0.198794	0.0493535	1
rs211542660	rs211542660	2	132222089	2:132222089	0.439116	C	A	-1.52105	0.758206	0.0448439	0.00717965	0.00556739	0.197193	-0.279059	0.0498029	2.10352e-08	0.00157431	0.0197915	0.936599	-0.841218	0.481469	0.0806042	0.704521	0.346873	0.0422485	0.390735	0.198794	0.0493535	1
rs208853969	rs208853969	2	132222115	2:132222115	0.439116	A	G	-1.52105	0.758206	0.0448439	0.00717965	0.00556739	0.197193	-0.279059	0.0498029	2.10352e-08	0.00157431	0.0197915	0.936599	-0.841218	0.481469	0.0806042	0.704521	0.346873	0.0422485	0.390735	0.198794	0.0493535	1
rs211045864	rs211045864	2	132222180	2:132222180	0.435223	G	A	-1.60825	0.75616	0.0334311	0.00606962	0.00555417	0.274479	-0.278117	0.0496578	2.13517e-08	-0.00603926	0.0197303	0.759536	-0.793734	0.480223	0.098362	0.670456	0.345984	0.0526445	0.366015	0.198294	0.0649184	1
rs211449181	rs211449181	2	132222270	2:132222270	0.438882	C	G	-1.47765	0.758266	0.0513292	0.00743883	0.00556857	0.181595	-0.277187	0.0498061	2.61672e-08	0.00170503	0.0197912	0.931346	-0.81732	0.481548	0.0896441	0.681367	0.346939	0.0495371	0.389727	0.198829	0.0499827	1
rs208540733	rs208540733	2	132222304	2:132222304	0.439193	C	T	-1.52276	0.758265	0.0446205	0.00712488	0.00556761	0.20065	-0.278385	0.0498062	2.27906e-08	0.00165482	0.0197937	0.933372	-0.859877	0.481482	0.0741156	0.725327	0.346877	0.0365264	0.394293	0.1988	0.047327	1
rs468293883	rs468293883	2	132222357	2:132222357	0.438493	G	C	-1.4615	0.757907	0.0538129	0.00781424	0.00556911	0.160575	-0.276695	0.049773	2.71114e-08	0.00376376	0.0197749	0.84905	-0.781027	0.481441	0.104745	0.663422	0.346895	0.0558175	0.36276	0.198805	0.0680462	1
rs451809584	rs451809584	2	132222358	2:132222358	0.438493	C	T	-1.4615	0.757907	0.0538129	0.00781424	0.00556911	0.160575	-0.276695	0.049773	2.71114e-08	0.00376376	0.0197749	0.84905	-0.781027	0.481441	0.104745	0.663422	0.346895	0.0558175	0.36276	0.198805	0.0680462	1
rs383568546	rs383568546	2	132222427	2:132222427	0.432576	A	G	-1.46437	0.761015	0.0543254	0.00821449	0.00558666	0.14146	-0.273529	0.0499885	4.45358e-08	0.00498035	0.0198643	0.802032	-0.866955	0.483212	0.0727891	0.796421	0.34811	0.0221467	0.408527	0.199506	0.0405899	1
rs207729725	rs207729725	2	132222631	2:132222631	0.429072	T	C	-1.55953	0.746694	0.0367458	0.00465859	0.00547809	0.3951	-0.277584	0.0490741	1.54566e-08	-0.00392646	0.0195144	0.840536	-0.605554	0.473882	0.201299	0.428875	0.341371	0.208997	0.398339	0.195636	0.0417384	1
rs209873871	rs209873871	2	132222632	2:132222632	0.429072	G	A	-1.55953	0.746694	0.0367458	0.00465859	0.00547809	0.3951	-0.277584	0.0490741	1.54566e-08	-0.00392646	0.0195144	0.840536	-0.605554	0.473882	0.201299	0.428875	0.341371	0.208997	0.398339	0.195636	0.0417384	1
rs440779429	rs440779429	2	132222642	2:132222642	0.429072	G	A	-1.55953	0.746694	0.0367458	0.00465859	0.00547809	0.3951	-0.277584	0.0490741	1.54566e-08	-0.00392646	0.0195144	0.840536	-0.605554	0.473882	0.201299	0.428875	0.341371	0.208997	0.398339	0.195636	0.0417384	1
rs457873476	rs457873476	2	132222650	2:132222650	0.429072	A	G	-1.55953	0.746694	0.0367458	0.00465859	0.00547809	0.3951	-0.277584	0.0490741	1.54566e-08	-0.00392646	0.0195144	0.840536	-0.605554	0.473882	0.201299	0.428875	0.341371	0.208997	0.398339	0.195636	0.0417384	1
rs377896930	rs377896930	2	132222681	2:132222681	0.428683	C	T	-1.52438	0.746755	0.0412176	0.00506838	0.00547975	0.355003	-0.27666	0.0490752	1.72568e-08	-0.00365365	0.0195127	0.851468	-0.572219	0.473982	0.227332	0.40593	0.341457	0.234512	0.397915	0.195683	0.0420047	1
rs381574322	rs381574322	2	132222710	2:132222710	0.439349	C	T	-1.46022	0.757427	0.0538719	0.00755999	0.0055623	0.1741	-0.282452	0.0497561	1.37297e-08	0.00108958	0.0197714	0.956052	-0.795029	0.481016	0.0983691	0.693101	0.346558	0.0455048	0.378933	0.198606	0.0563955	1
rs207798486	rs207798486	2	132222775	2:132222775	0.439738	G	A	-1.49625	0.757327	0.0481893	0.00713609	0.00556052	0.199369	-0.283366	0.0497519	1.22956e-08	0.000810196	0.0197718	0.967314	-0.829211	0.480896	0.0846531	0.71655	0.346459	0.0386203	0.37936	0.198552	0.0560523	1
rs209312837	rs209312837	2	132222853	2:132222853	0.440128	C	T	-1.51243	0.757354	0.0458259	0.0071991	0.0055616	0.195517	-0.283497	0.0497508	1.20982e-08	0.00147372	0.0197711	0.940582	-0.849368	0.480948	0.077391	0.711169	0.346506	0.040131	0.378229	0.198579	0.0568221	1
rs208159866	rs208159866	2	132222875	2:132222875	0.440206	C	G	-1.50272	0.757301	0.0472215	0.00699879	0.00556184	0.208262	-0.282023	0.0497453	1.43347e-08	0.00245618	0.0197679	0.901117	-0.843801	0.480947	0.0793524	0.707915	0.346513	0.0410555	0.378307	0.198582	0.0567749	1
rs210671026	rs210671026	2	132223250	2:132223250	0.439894	G	A	-1.48824	0.757333	0.0494021	0.00688119	0.00556099	0.215937	-0.281219	0.0497496	1.57961e-08	0.00187332	0.0197707	0.924511	-0.842259	0.480908	0.0798782	0.734055	0.34647	0.0341185	0.382987	0.198561	0.0537548	1
rs210770068	rs210770068	2	132223487	2:132223487	0.437013	G	A	-1.49058	0.755406	0.0484705	0.00706042	0.00554923	0.203258	-0.27553	0.0496088	2.7912e-08	0.00231517	0.0197092	0.90649	-0.931156	0.479807	0.0522961	0.792532	0.3457	0.0218744	0.377953	0.19812	0.0564308	1
rs211671212	rs211671212	2	132223831	2:132223831	0.439816	G	A	-1.48654	0.757274	0.0496446	0.00693585	0.00556076	0.212293	-0.281893	0.0497465	1.4567e-08	0.00179296	0.0197685	0.927733	-0.823646	0.480896	0.0867617	0.713299	0.346466	0.0395147	0.379438	0.198555	0.0560057	1
rs378500261	rs378500261	2	132223881	2:132223881	0.437169	G	A	-1.53258	0.75548	0.0424973	0.00676886	0.00554962	0.222579	-0.272873	0.0496151	3.80215e-08	0.00177466	0.01971	0.928257	-0.888245	0.479885	0.0641765	0.769197	0.345761	0.0261047	0.373265	0.198147	0.0595949	1
rs379442444	rs379442444	2	132224102	2:132224102	0.42915	T	A	-1.55007	0.746639	0.0378886	0.00446403	0.00547832	0.415156	-0.276148	0.0490686	1.82525e-08	-0.00296756	0.0195111	0.879111	-0.600148	0.47388	0.20535	0.425706	0.341377	0.212388	0.398414	0.195639	0.0417026	1
rs383111425	rs383111425	2	132224119	2:132224119	0.421909	T	C	-1.43589	0.742105	0.0530033	0.00652204	0.00544767	0.231222	-0.269262	0.0487534	3.33367e-08	0.00318006	0.0193826	0.869678	-0.701552	0.471023	0.136376	0.517654	0.33933	0.127131	0.405099	0.194481	0.0372536	1
rs385478571	rs385478571	2	132224268	2:132224268	0.445413	G	A	-1.03646	0.760136	0.172719	0.00641225	0.0055605	0.248837	-0.275449	0.0499784	3.56087e-08	-0.00481186	0.01987	0.80865	-0.776571	0.482193	0.107289	0.55848	0.347225	0.107746	0.443785	0.198952	0.0257063	1
rs382401120	rs382401120	2	132224937	2:132224937	0.458113	C	T	-1.27829	0.761748	0.0933284	0.0031474	0.00558727	0.57322	-0.322668	0.0500498	1.14134e-10	-0.0112024	0.0198845	0.573181	-0.696383	0.483698	0.149951	0.582487	0.348447	0.0945901	0.34225	0.199676	0.0865232	1
rs382596535	rs382596535	2	132225162	2:132225162	0.451955	C	T	-1.36284	0.764467	0.0746296	0.0035614	0.00560355	0.525063	-0.324291	0.0502339	1.07777e-10	-0.0113516	0.0199597	0.569541	-0.798137	0.48529	0.10004	0.70172	0.349555	0.0447002	0.383003	0.200315	0.0558755	1
rs380056801	rs380056801	2	132225213	2:132225213	0.427671	C	T	-1.77132	0.762877	0.0202386	0.00439825	0.00560222	0.4324	-0.308838	0.0501164	7.16421e-10	-0.00585183	0.0199152	0.768882	-0.68953	0.484371	0.154575	0.61888	0.348957	0.0761441	0.335784	0.200011	0.0931852	1
rs211499666	rs211499666	2	132225325	2:132225325	0.458106	G	A	-1.33941	0.762183	0.0788599	0.0030653	0.0055903	0.583469	-0.328059	0.0500755	5.70461e-11	-0.0130332	0.0198947	0.512397	-0.706718	0.483965	0.144217	0.583965	0.348638	0.0939369	0.349303	0.199787	0.0803986	1
rs211055831	rs211055831	2	132225510	2:132225510	0.4342	G	T	-1.60291	0.760644	0.0350913	0.00569645	0.00558133	0.307432	-0.305219	0.0499684	1.00743e-09	0.000794045	0.0198586	0.968105	-0.902901	0.4829	0.0615188	0.727596	0.34786	0.0364714	0.403451	0.199363	0.0430005	1
rs377856232	rs377856232	2	132225897	2:132225897	0.403068	A	G	-2.04426	0.763969	0.00745407	0.00720689	0.00561067	0.198968	-0.289303	0.0501882	8.19641e-09	0.00646633	0.0199525	0.745873	-0.832198	0.484915	0.0861306	0.746959	0.349325	0.032493	0.38718	0.200238	0.0531624	1
rs384005113	rs384005113	2	132228988	2:132228988	0.453519	G	A	-1.45997	0.759963	0.0547177	0.00279231	0.00557707	0.616599	-0.307432	0.0499308	7.40615e-10	-0.0141256	0.0198309	0.476277	-0.696118	0.482804	0.149352	0.569951	0.347853	0.101322	0.34001	0.199313	0.0880251	1
rs380677796	rs380677796	2	132231470	2:132231470	0.457646	C	T	-1.55006	0.762263	0.0420021	0.00315616	0.00559236	0.572503	-0.329166	0.0500805	4.93997e-11	-0.0136616	0.0198944	0.492269	-0.693977	0.484105	0.151708	0.556923	0.348761	0.110296	0.355175	0.199849	0.0755333	1
rs378491263	rs378491263	2	132231624	2:132231624	0.407116	T	A	-0.442294	0.763509	0.562393	0.00643393	0.00561048	0.251477	-0.290855	0.0501393	6.59487e-09	-0.0220134	0.0198901	0.268402	-0.904264	0.485637	0.0626009	0.616497	0.350019	0.0781832	0.340488	0.200506	0.0894802	1
rs207643368	rs207643368	2	132231755	2:132231755	0.457879	G	A	-1.41392	0.762658	0.0637488	0.00339284	0.00559417	0.544185	-0.326406	0.0501066	7.30594e-11	-0.0132335	0.0199054	0.506167	-0.6914	0.484318	0.153414	0.564907	0.348901	0.105425	0.361557	0.199931	0.0705432	1
rs211070125	rs211070125	2	132232198	2:132232198	0.457646	C	T	-1.42692	0.761052	0.0608018	0.00370345	0.00558413	0.507197	-0.323815	0.0499974	9.37855e-11	-0.0135078	0.0198592	0.496392	-0.738094	0.48337	0.126767	0.586262	0.348235	0.092274	0.372325	0.199548	0.062064	1
rs210502705	rs210502705	2	132232286	2:132232286	0.457879	C	T	-1.38162	0.762017	0.0698141	0.00359661	0.00559024	0.519982	-0.322556	0.050064	1.17231e-10	-0.0130502	0.0198872	0.51169	-0.694303	0.483954	0.151388	0.566778	0.348648	0.104025	0.362455	0.199783	0.0696406	1
rs378980565	rs378980565	2	132232305	2:132232305	0.457879	G	A	-1.38162	0.762017	0.0698141	0.00359661	0.00559024	0.519982	-0.322556	0.050064	1.17231e-10	-0.0130502	0.0198872	0.51169	-0.694303	0.483954	0.151388	0.566778	0.348648	0.104025	0.362455	0.199783	0.0696406	1
rs385465984	rs385465984	2	132232377	2:132232377	0.451495	G	A	-1.40172	0.764674	0.066789	0.00425591	0.00560601	0.447751	-0.320374	0.0502466	1.81728e-10	-0.0116182	0.0199625	0.560568	-0.773904	0.485503	0.110931	0.680355	0.349722	0.051725	0.395766	0.200403	0.0482852	1
rs384239692	rs384239692	2	132232407	2:132232407	0.451573	C	T	-1.41276	0.764422	0.0645811	0.00426449	0.00560444	0.446709	-0.319794	0.0502294	1.93177e-10	-0.0112195	0.0199553	0.573958	-0.775189	0.485353	0.110229	0.684131	0.349617	0.0503712	0.396862	0.200342	0.0476004	1
rs457469180	rs457469180	2	132232844	2:132232844	0.460293	C	T	-1.30077	0.7609	0.0873546	0.00331106	0.00559123	0.553724	-0.314797	0.0499703	2.98271e-10	-0.0168514	0.0198401	0.395679	-0.648469	0.483644	0.179986	0.521064	0.348525	0.1349	0.358776	0.199704	0.0724081	1
rs379028185	rs379028185	2	132233100	2:132233100	0.459358	G	A	-1.31053	0.761648	0.0853133	0.00322128	0.00559081	0.564498	-0.314819	0.0500319	3.12687e-10	-0.0155924	0.0198676	0.432561	-0.639281	0.483889	0.186458	0.551274	0.348638	0.113828	0.337421	0.199769	0.0912085	1
rs209976435	rs209976435	2	132234653	2:132234653	0.397929	G	A	-1.10953	0.768846	0.14899	0.00167736	0.0056438	0.766311	-0.315661	0.0505296	4.18273e-10	-0.00999595	0.0200889	0.618775	-0.83312	0.488285	0.087968	0.595864	0.351834	0.0903424	0.378083	0.201581	0.0607116	1
rs209068782	rs209068782	2	132235081	2:132235081	0.382669	G	A	-1.24759	0.772853	0.10647	0.00515335	0.00566856	0.363292	-0.302483	0.0507989	2.60826e-09	-0.00305853	0.0201877	0.879578	-1.14836	0.490724	0.0192764	0.701295	0.353518	0.0472824	0.624763	0.202548	0.00203882	1
rs211086190	rs211086190	2	132235604	2:132235604	0.384382	T	C	-1.35925	0.77348	0.0788637	0.00503544	0.00566897	0.374408	-0.297157	0.0508455	5.08688e-09	-0.00330421	0.020207	0.870111	-1.28594	0.491	0.00881819	0.732313	0.353675	0.0383982	0.635938	0.202635	0.0016991	1
rs386118865	rs386118865	2	132235955	2:132235955	0.409452	C	T	-1.10743	0.768483	0.149568	0.00140786	0.00563641	0.802758	-0.315541	0.0505066	4.17024e-10	-0.0133059	0.0200599	0.507134	-1.25242	0.488135	0.0102958	0.860538	0.351665	0.0144034	0.539494	0.201479	0.00741366	1
rs383762066	rs383762066	2	132236006	2:132236006	0.386795	T	C	-1.18645	0.773435	0.12503	0.00511443	0.00566895	0.366959	-0.288872	0.0508487	1.33908e-08	0.00247961	0.0202127	0.902364	-1.2866	0.490965	0.00877897	0.737431	0.353659	0.0370557	0.611017	0.202623	0.00256522	1
rs210811463	rs210811463	2	132236287	2:132236287	0.385939	C	T	-1.27209	0.772375	0.0995616	0.00525632	0.00566147	0.353181	-0.290532	0.0507727	1.05152e-08	0.000318656	0.0201792	0.987401	-1.26676	0.490342	0.00978278	0.70838	0.353216	0.0449078	0.611065	0.202366	0.00253104	1
rs207593586	rs207593586	2	132236343	2:132236343	0.386406	C	T	-1.28747	0.772561	0.0956155	0.00547167	0.00566292	0.33393	-0.28889	0.0507814	1.2786e-08	0.000352031	0.0201808	0.986083	-1.3204	0.490471	0.00710029	0.70638	0.353308	0.0455725	0.625963	0.20242	0.00198546	1
rs385482769	rs385482769	2	132236624	2:132236624	0.378932	C	G	-1.50837	0.76894	0.0498072	0.00458348	0.00563903	0.416325	-0.29136	0.0505526	8.23885e-09	-0.00389456	0.0200859	0.846258	-1.16378	0.488394	0.0171783	0.657182	0.351873	0.0618083	0.584451	0.201563	0.00373637	1
rs208532611	rs208532611	2	132236744	2:132236744	0.386017	G	A	-1.13057	0.772177	0.143158	0.00555078	0.00565874	0.326631	-0.27977	0.0507606	3.55657e-08	-0.00259616	0.0201774	0.897621	-1.23173	0.49009	0.0119619	0.703191	0.35301	0.0463726	0.599107	0.202259	0.00305577	1
rs379357489	rs379357489	2	132237394	2:132237394	0.38843	C	T	-1.24032	0.771082	0.107716	0.00426825	0.00565593	0.450459	-0.294412	0.0506582	6.18274e-09	-0.0063318	0.0201255	0.753053	-1.43851	0.489615	0.00330284	0.802066	0.352707	0.0229641	0.635915	0.202099	0.00165206	1
rs384316997	rs384316997	2	132237433	2:132237433	0.384226	C	T	-1.25508	0.770634	0.10339	0.00365037	0.00565352	0.518486	-0.295533	0.0506207	5.27717e-09	-0.00676827	0.020108	0.736422	-1.47511	0.489374	0.00257584	0.84092	0.35254	0.0170642	0.601253	0.202005	0.00291633	1
rs386131218	rs386131218	2	132238945	2:132238945	0.410853	G	A	-0.808943	0.771253	0.294238	0.0015113	0.0056525	0.789186	-0.314482	0.0507007	5.54984e-10	-0.0169313	0.0201483	0.40072	-1.10354	0.489694	0.0242258	0.592518	0.352757	0.0930203	0.486374	0.202097	0.0161003	1
rs382761335	rs382761335	2	132239132	2:132239132	0.378075	C	T	-0.942223	0.777103	0.225328	0.00433118	0.00570122	0.447438	-0.289346	0.0510861	1.47971e-08	-0.00325651	0.0203023	0.872565	-1.26974	0.493475	0.0100807	0.652112	0.355516	0.0666146	0.653878	0.203682	0.00132605	1
rs41850042	rs41850042	2	132239970	2:132239970	0.402211	A	G	1.79969	0.766678	0.0189056	0.00746643	0.00562532	0.184413	0.296609	0.0503819	3.92777e-09	0.00169107	0.0200446	0.932766	0.87558	0.486661	0.0719938	-0.589353	0.350606	0.0927719	-0.21899	0.200921	0.275745	1
rs382439524	rs382439524	2	132239987	2:132239987	0.410698	T	C	-0.817927	0.775505	0.291561	0.00715742	0.00568081	0.207695	-0.291151	0.0509401	1.09352e-08	-0.00237118	0.0202481	0.906776	-1.13619	0.492069	0.0209432	0.776056	0.354359	0.0285223	0.561967	0.203089	0.00565583	1
rs41850044	rs41850044	2	132240836	2:132240836	0.402367	T	C	1.83751	0.766702	0.016546	0.00761955	0.00562603	0.175629	0.301213	0.0503815	2.25004e-09	0.00218693	0.0200424	0.913111	0.870499	0.486723	0.073697	-0.596074	0.350659	0.0891562	-0.217692	0.200947	0.278662	1
rs385921423	rs385921423	2	132241078	2:132241078	0.416225	C	T	-0.780712	0.77115	0.311347	0.00635966	0.00565384	0.260658	-0.291815	0.0506469	8.32415e-09	-0.00403075	0.0201234	0.841245	-1.06503	0.48955	0.0295907	0.667894	0.35261	0.058206	0.502719	0.202069	0.0128514	1
rs211540091	rs211540091	2	132242230	2:132242230	0.364217	C	T	0.00800919	0.777789	0.991784	0.00365454	0.00572079	0.522942	-0.294471	0.0510841	8.1932e-09	-0.0328962	0.0202551	0.104356	-1.36474	0.495053	0.00583762	0.709404	0.356887	0.0468388	0.458755	0.204392	0.0248008	1
rs379040940	rs379040940	2	132246596	2:132246596	0.409452	A	G	-0.81414	0.774842	0.293388	0.00713072	0.00568112	0.209421	-0.28964	0.050883	1.2536e-08	0.000353693	0.0202178	0.986042	-1.09794	0.491885	0.025608	0.766351	0.354284	0.0305336	0.483181	0.203042	0.0173262	1
rs383683510	rs383683510	2	132246713	2:132246713	0.415603	A	T	-0.744996	0.770741	0.333746	0.00636163	0.00565218	0.26037	-0.294997	0.0506199	5.61999e-09	-0.00404005	0.0201118	0.840793	-1.01847	0.489335	0.0374026	0.6336	0.35247	0.0722405	0.485088	0.201987	0.0163243	1
rs382427277	rs382427277	2	132246837	2:132246837	0.398007	T	C	-0.937797	0.767347	0.221659	0.00548566	0.00561655	0.32872	-0.285695	0.0504353	1.47383e-08	-0.00264866	0.0200477	0.894891	-1.42159	0.486766	0.00349503	0.790656	0.350529	0.0240951	0.623491	0.200846	0.00190711	1
rs380732786	rs380732786	2	132247062	2:132247062	0.444098	G	A	-0.62501	0.768095	0.415809	0.00296868	0.0056356	0.598351	-0.32064	0.0504486	2.07364e-10	-0.0156027	0.0200381	0.436186	-0.888884	0.4879	0.068477	0.615418	0.351501	0.0799757	0.372205	0.201409	0.0646016	1
rs383679993	rs383679993	2	132247593	2:132247593	0.416148	A	G	-0.79685	0.771206	0.301486	0.00634526	0.00565398	0.26175	-0.293214	0.050651	7.08498e-09	-0.00417767	0.0201252	0.835554	-1.04939	0.489577	0.0320763	0.654245	0.352627	0.0635474	0.495473	0.202078	0.0142108	1
rs378537736	rs378537736	2	132248072	2:132248072	0.416148	C	T	-0.79685	0.771206	0.301486	0.00634526	0.00565398	0.26175	-0.293214	0.050651	7.08498e-09	-0.00417767	0.0201252	0.835554	-1.04939	0.489577	0.0320763	0.654245	0.352627	0.0635474	0.495473	0.202078	0.0142108	1
rs381648634	rs381648634	2	132248082	2:132248082	0.416148	A	T	-0.79685	0.771206	0.301486	0.00634526	0.00565398	0.26175	-0.293214	0.050651	7.08498e-09	-0.00417767	0.0201252	0.835554	-1.04939	0.489577	0.0320763	0.654245	0.352627	0.0635474	0.495473	0.202078	0.0142108	1
rs384519766	rs384519766	2	132248165	2:132248165	0.462551	A	G	-0.45693	0.768761	0.552263	0.00325286	0.00561264	0.562212	-0.301462	0.0505484	2.46409e-09	-0.0135128	0.0201095	0.501608	-0.694064	0.487131	0.154215	0.557961	0.350631	0.11154	0.300069	0.200938	0.135349	1
rs382447267	rs382447267	2	132248416	2:132248416	0.354952	G	C	-0.100884	0.79149	0.898576	0.00908084	0.00581411	0.11832	-0.284566	0.0519544	4.32044e-08	-0.0196509	0.0206092	0.340336	-1.21671	0.50335	0.0156395	0.66297	0.362739	0.0675975	0.509746	0.2078	0.0141646	1
rs379756738	rs379756738	2	132248537	2:132248537	0.376051	G	A	0.0919157	0.786642	0.906982	0.00594721	0.00577694	0.303256	-0.305146	0.051666	3.50223e-09	-0.0292945	0.0204837	0.152678	-1.11717	0.500481	0.0256027	0.737138	0.360698	0.0409889	0.404492	0.206587	0.0502333	1
rs383196140	rs383196140	2	132248567	2:132248567	0.443787	C	A	-0.619303	0.768035	0.420042	0.00295666	0.00563535	0.599818	-0.324946	0.0504452	1.18251e-10	-0.0152486	0.0200366	0.446635	-0.893834	0.487862	0.0669295	0.620607	0.351475	0.0774424	0.363399	0.201395	0.071167	1
rs385862421	rs385862421	2	132248650	2:132248650	0.443398	C	T	-0.780296	0.768523	0.309954	0.00272682	0.00563938	0.628718	-0.330469	0.0504787	5.88161e-11	-0.0158396	0.0200496	0.429514	-0.914623	0.488191	0.0610004	0.627388	0.351718	0.0744594	0.363802	0.201532	0.0710466	1
rs380790474	rs380790474	2	132248706	2:132248706	0.431641	T	A	-0.678937	0.770334	0.378126	0.00193156	0.00565119	0.732503	-0.31193	0.050609	7.11445e-10	-0.0150975	0.0201149	0.452916	-1.01269	0.489151	0.038424	0.697009	0.352377	0.0479265	0.39109	0.201935	0.0527809	1
rs381961260	rs381961260	2	132248716	2:132248716	0.431408	C	T	-0.662604	0.769986	0.389492	0.00181184	0.00564916	0.748417	-0.316128	0.0505858	4.12184e-10	-0.014139	0.0201049	0.481893	-1.01913	0.488946	0.0371299	0.702705	0.352235	0.0460437	0.382436	0.201854	0.0581437	1
rs385782741	rs385782741	2	132248741	2:132248741	0.37574	A	G	-0.0298731	0.781564	0.969511	0.00448371	0.00575016	0.435536	-0.312231	0.0513154	1.16815e-09	-0.0334394	0.0203479	0.100304	-1.20706	0.497474	0.0152502	0.764283	0.358617	0.0330733	0.408069	0.205423	0.0469802	1
rs380573217	rs380573217	2	132249044	2:132249044	0.430863	C	T	-0.855432	0.76565	0.263882	0.00300543	0.0056167	0.59259	-0.31575	0.0503029	3.45229e-10	-0.0167203	0.0199742	0.40254	-0.849594	0.486507	0.0807561	0.682931	0.350518	0.0513729	0.373301	0.200809	0.0630289	1
rs385852807	rs385852807	2	132258149	2:132258149	0.446278	G	A	-0.611183	0.767949	0.426111	0.00278183	0.00563343	0.621442	-0.320731	0.0504486	2.04967e-10	-0.0179755	0.020039	0.369706	-0.927398	0.487764	0.0572595	0.584536	0.35139	0.0962127	0.373836	0.201347	0.0633576	1
rs379890345	rs379890345	2	132262712	2:132262712	0.432498	C	T	-0.708033	0.756858	0.349536	0.000792712	0.00554434	0.886309	-0.309178	0.0497599	5.18507e-10	-0.0271985	0.0197901	0.169333	-0.794641	0.480243	0.0979927	0.346197	0.345904	0.316901	0.409716	0.198206	0.0387229	1
rs378434738	rs378434738	2	132263414	2:132263414	0.404158	G	A	-1.33229	0.762952	0.0807705	-0.000691458	0.00560214	0.901769	-0.304152	0.0501305	1.30151e-09	-0.00986095	0.0199119	0.620439	-0.520353	0.484627	0.282948	0.317566	0.349169	0.363091	0.23747	0.200082	0.235281	1
rs209717202	rs209717202	2	132268784	2:132268784	0.446512	G	A	-0.581677	0.767737	0.44866	0.00295507	0.00563058	0.599705	-0.31815	0.0504412	2.8386e-10	-0.0176385	0.020039	0.378746	-0.966632	0.487583	0.0474239	0.592127	0.351251	0.0918413	0.389777	0.201265	0.0527898	1
rs382652699	rs382652699	2	132268864	2:132268864	0.427826	C	T	-0.647037	0.760854	0.395098	0.000608502	0.0055809	0.913176	-0.305741	0.0499979	9.65027e-10	-0.0177553	0.0198701	0.371553	-1.22979	0.483139	0.0109147	0.692386	0.348061	0.0466719	0.452878	0.199434	0.0231582	1
rs378372469	rs378372469	2	132269090	2:132269090	0.418172	G	A	-0.875544	0.77044	0.255781	0.00597331	0.00564787	0.290228	-0.292869	0.0506142	7.19552e-09	-0.0069863	0.0201143	0.728343	-1.10034	0.489067	0.024457	0.620731	0.352261	0.0780467	0.496934	0.201865	0.0138274	1
rs383721068	rs383721068	2	132269529	2:132269529	0.386017	C	T	0.230773	0.780333	0.767432	0.00535798	0.00574284	0.350828	-0.302437	0.051217	3.52622e-09	-0.0362026	0.0202948	0.0744508	-1.0679	0.496925	0.0316328	0.665472	0.358259	0.0632381	0.347128	0.205199	0.0907095	1
rs379100536	rs379100536	2	132273187	2:132273187	0.44659	G	A	-0.572164	0.768127	0.456343	0.00316231	0.00563225	0.574481	-0.31911	0.0504739	2.57723e-10	-0.0175443	0.0200533	0.381638	-0.968296	0.487792	0.0471378	0.598193	0.351393	0.08869	0.381704	0.201342	0.057986	1
rs383387356	rs383387356	2	132279670	2:132279670	0.446746	C	T	-0.580505	0.767634	0.449513	0.00302852	0.00562869	0.590542	-0.320399	0.0504423	2.12821e-10	-0.0177514	0.0200412	0.375756	-0.966981	0.487479	0.0472962	0.597961	0.351168	0.0886103	0.380923	0.201212	0.0583398	1
rs383754419	rs383754419	2	132280555	2:132280555	0.414279	T	C	-0.598609	0.747309	0.423121	0.00103347	0.00550303	0.851033	-0.281486	0.0490881	9.79198e-09	-0.0151416	0.0194828	0.437055	-0.325842	0.475427	0.493111	0.290246	0.342747	0.397093	0.280717	0.19636	0.152831	1
rs383204851	rs383204851	2	132291780	2:132291780	0.446823	G	A	-0.57565	0.767788	0.453405	0.00303021	0.00562951	0.590389	-0.320127	0.0504527	2.22308e-10	-0.0178549	0.0200456	0.373082	-0.979695	0.487565	0.0444988	0.627623	0.351228	0.0739469	0.373903	0.201247	0.0631779	1
rs385884451	rs385884451	2	132291849	2:132291849	0.446823	A	G	-0.57565	0.767788	0.453405	0.00303021	0.00562951	0.590389	-0.320127	0.0504527	2.22308e-10	-0.0178549	0.0200456	0.373082	-0.979695	0.487565	0.0444988	0.627623	0.351228	0.0739469	0.373903	0.201247	0.0631779	1
rs385396554	rs385396554	2	132293761	2:132293761	0.447057	T	C	-0.564919	0.768189	0.462102	0.00321532	0.00563241	0.568094	-0.318862	0.0504796	2.67318e-10	-0.0186474	0.0200558	0.352487	-1.02401	0.487833	0.0358078	0.67761	0.351422	0.0538306	0.370121	0.201356	0.0660412	1
rs385805134	rs385805134	2	132293805	2:132293805	0.446823	T	C	-0.57565	0.767788	0.453405	0.00303021	0.00562951	0.590389	-0.320127	0.0504527	2.22308e-10	-0.0178549	0.0200456	0.373082	-0.979695	0.487565	0.0444988	0.627623	0.351228	0.0739469	0.373903	0.201247	0.0631779	1
rs380497452	rs380497452	2	132295784	2:132295784	0.446823	A	T	-0.57565	0.767788	0.453405	0.00303021	0.00562951	0.590389	-0.320127	0.0504527	2.22308e-10	-0.0178549	0.0200456	0.373082	-0.979695	0.487565	0.0444988	0.627623	0.351228	0.0739469	0.373903	0.201247	0.0631779	1
rs209245208	rs209245208	2	132296237	2:132296237	0.446823	G	T	-0.57565	0.767788	0.453405	0.00303021	0.00562951	0.590389	-0.320127	0.0504527	2.22308e-10	-0.0178549	0.0200456	0.373082	-0.979695	0.487565	0.0444988	0.627623	0.351228	0.0739469	0.373903	0.201247	0.0631779	1
rs384626754	rs384626754	2	132296328	2:132296328	0.434133	A	G	-0.659564	0.757564	0.383952	0.000864045	0.00554303	0.876128	-0.311157	0.0498336	4.26735e-10	-0.0252526	0.0198269	0.202787	-0.781517	0.480472	0.10383	0.375953	0.346016	0.277249	0.400534	0.198255	0.0433531	1
rs210808974	rs210808974	2	132296599	2:132296599	0.446823	T	G	-0.57565	0.767788	0.453405	0.00303021	0.00562951	0.590389	-0.320127	0.0504527	2.22308e-10	-0.0178549	0.0200456	0.373082	-0.979695	0.487565	0.0444988	0.627623	0.351228	0.0739469	0.373903	0.201247	0.0631779	1
rs379901043	rs379901043	2	132298716	2:132298716	0.437792	A	G	-0.71165	0.767061	0.353531	0.000618207	0.00562194	0.912438	-0.313889	0.0504107	4.76594e-10	-0.00999844	0.0200273	0.617609	-0.803572	0.487101	0.0990037	0.505822	0.350874	0.149414	0.292059	0.201035	0.146287	1
rs383377369	rs383377369	2	132298717	2:132298717	0.437792	C	T	-0.71165	0.767061	0.353531	0.000618207	0.00562194	0.912438	-0.313889	0.0504107	4.76594e-10	-0.00999844	0.0200273	0.617609	-0.803572	0.487101	0.0990037	0.505822	0.350874	0.149414	0.292059	0.201035	0.146287	1
rs382141067	rs382141067	2	132298927	2:132298927	0.438804	A	G	-0.590443	0.767939	0.441973	0.0015926	0.00562504	0.77708	-0.306937	0.0504702	1.19025e-09	-0.00883491	0.0200505	0.659478	-0.800124	0.48754	0.100767	0.511561	0.351153	0.14517	0.281203	0.201198	0.162221	1
rs381122953	rs381122953	2	132299267	2:132299267	0.438804	T	C	-0.614581	0.767975	0.423559	0.00161357	0.00562581	0.774254	-0.30801	0.0504707	1.04265e-09	-0.00974834	0.020049	0.626806	-0.800019	0.487605	0.100857	0.508273	0.351207	0.147836	0.286964	0.201225	0.153845	1
rs384461476	rs384461476	2	132299470	2:132299470	0.43896	G	A	-0.605972	0.768149	0.430186	0.00139152	0.00562672	0.804672	-0.309425	0.0504827	8.82524e-10	-0.00948045	0.020055	0.636412	-0.80283	0.487683	0.0997199	0.509124	0.351257	0.147217	0.28708	0.201258	0.153744	1
rs380636578	rs380636578	2	132299739	2:132299739	0.470492	C	T	-0.629971	0.766224	0.410977	0.00196462	0.00562209	0.726754	-0.296753	0.0503474	3.76694e-09	0.00345811	0.0199898	0.862656	-0.807023	0.486734	0.0973098	0.530264	0.350648	0.130473	0.315117	0.200922	0.116798	1
rs383200098	rs383200098	2	132300006	2:132300006	0.438026	C	T	-0.701359	0.766984	0.360487	0.00063862	0.00562067	0.909539	-0.313748	0.0504083	4.84223e-10	-0.00981901	0.0200269	0.623928	-0.782647	0.487027	0.108057	0.497358	0.350815	0.156272	0.285224	0.201	0.155891	1
rs379726665	rs379726665	2	132300175	2:132300175	0.437403	C	T	-0.73715	0.767247	0.336666	0.000587395	0.00562427	0.916821	-0.314002	0.0504189	4.72811e-10	-0.00961202	0.020027	0.631261	-0.765809	0.487284	0.116046	0.468781	0.351017	0.181716	0.294154	0.201115	0.143572	1
rs382582472	rs382582472	2	132300213	2:132300213	0.437948	C	T	-0.705662	0.767018	0.357569	0.000614069	0.00562141	0.913014	-0.313552	0.0504092	4.96746e-10	-0.010063	0.0200255	0.61531	-0.762622	0.487082	0.11742	0.471413	0.350861	0.179081	0.287785	0.201024	0.15226	1
rs380453873	rs380453873	2	132300297	2:132300297	0.438026	T	A	-0.701359	0.766984	0.360487	0.00063862	0.00562067	0.909539	-0.313748	0.0504083	4.84223e-10	-0.00981901	0.0200269	0.623928	-0.782647	0.487027	0.108057	0.497358	0.350815	0.156272	0.285224	0.201	0.155891	1
rs382665996	rs382665996	2	132300477	2:132300477	0.438804	T	G	-0.596372	0.767889	0.437372	0.00137324	0.00562586	0.807158	-0.306726	0.0504645	1.21648e-09	-0.00891996	0.020048	0.65637	-0.801591	0.487562	0.100159	0.51267	0.351183	0.144336	0.286132	0.201214	0.155018	1
rs385517091	rs385517091	2	132300478	2:132300478	0.438804	C	T	-0.596372	0.767889	0.437372	0.00137324	0.00562586	0.807158	-0.306726	0.0504645	1.21648e-09	-0.00891996	0.020048	0.65637	-0.801591	0.487562	0.100159	0.51267	0.351183	0.144336	0.286132	0.201214	0.155018	1
rs383573213	rs383573213	2	132300767	2:132300767	0.437636	G	C	-0.678337	0.766709	0.376298	0.00094944	0.00561884	0.865817	-0.31493	0.0503913	4.11273e-10	-0.010418	0.0200192	0.602787	-0.774987	0.48687	0.111435	0.475513	0.350707	0.175141	0.286444	0.200935	0.153997	1
rs378078537	rs378078537	2	132300791	2:132300791	0.437792	T	C	-0.676245	0.766765	0.377806	0.000855756	0.00561877	0.878948	-0.315107	0.0503946	4.03198e-10	-0.0102792	0.0200219	0.607672	-0.793853	0.486871	0.102992	0.500553	0.3507	0.153495	0.283492	0.200934	0.158283	1
rs381617169	rs381617169	2	132300997	2:132300997	0.43787	C	A	-0.707008	0.766971	0.356624	0.000702692	0.00562131	0.90052	-0.314078	0.050404	4.6284e-10	-0.00993232	0.0200238	0.619876	-0.770163	0.487054	0.113817	0.483444	0.350842	0.168218	0.286487	0.201016	0.154099	1
rs209838356	rs209838356	2	132301192	2:132301192	0.437636	T	C	-0.677588	0.766344	0.376598	0.000926566	0.00561691	0.868975	-0.316054	0.0503628	3.48391e-10	-0.0105151	0.020006	0.599168	-0.793834	0.486673	0.10286	0.490521	0.350571	0.161752	0.287455	0.200858	0.152391	1
rs377967891	rs377967891	2	132301328	2:132301328	0.438726	A	G	-0.721224	0.767852	0.34759	0.000292257	0.00562425	0.958558	-0.313301	0.0504718	5.38538e-10	-0.00800584	0.0200575	0.689787	-0.735578	0.487423	0.131269	0.463494	0.351067	0.186754	0.230365	0.20115	0.25211	1
rs382759922	rs382759922	2	132301466	2:132301466	0.436313	A	G	-0.67421	0.766947	0.379356	0.000801047	0.00562493	0.886756	-0.312153	0.0503884	5.83092e-10	-0.0105542	0.0200143	0.597963	-0.715203	0.487172	0.142085	0.461236	0.350965	0.188781	0.26511	0.201089	0.187379	1
rs384977275	rs384977275	2	132301484	2:132301484	0.472594	A	T	-1.3521	0.760613	0.0754622	-0.00625981	0.00558908	0.262711	-0.283625	0.0499413	1.35349e-08	0.00149204	0.0198208	0.939995	-0.852941	0.483675	0.0778234	0.604729	0.348583	0.0827726	0.219324	0.199705	0.272099	1
rs721229676	rs721229676	2	132301485	2:132301485	0.436313	A	T	-0.67421	0.766947	0.379356	0.000801047	0.00562493	0.886756	-0.312153	0.0503884	5.83092e-10	-0.0105542	0.0200143	0.597963	-0.715203	0.487172	0.142085	0.461236	0.350965	0.188781	0.26511	0.201089	0.187379	1
rs435212330	rs435212330	2	132301486	2:132301486	0.437013	A	T	-0.661111	0.766695	0.38853	0.000793967	0.00562607	0.887773	-0.315416	0.0503641	3.78335e-10	-0.0126067	0.0200042	0.528562	-0.708846	0.487112	0.145614	0.43906	0.350951	0.210914	0.285637	0.201085	0.155468	1
rs384767491	rs384767491	2	132301638	2:132301638	0.438571	C	T	-0.693956	0.766642	0.365365	0.00061404	0.00562215	0.91303	-0.317878	0.0503741	2.78419e-10	-0.0119282	0.0200113	0.551126	-0.795696	0.486956	0.102255	0.47872	0.350804	0.172367	0.312842	0.200998	0.119603	1
rs380026142	rs380026142	2	132301729	2:132301729	0.436624	A	G	-0.80536	0.766752	0.293556	0.00068518	0.00562499	0.903049	-0.309952	0.0503745	7.6051e-10	-0.00654026	0.0200065	0.743738	-0.711094	0.487118	0.144345	0.463725	0.35094	0.186375	0.250551	0.201075	0.212743	1
rs385806600	rs385806600	2	132301873	2:132301873	0.437325	T	G	-0.627672	0.766514	0.412864	0.000960878	0.00562382	0.864335	-0.313459	0.0503554	4.81748e-10	-0.0123696	0.0200022	0.536304	-0.708453	0.486948	0.145701	0.4454	0.350823	0.204232	0.279153	0.201012	0.164913	1
rs380711023	rs380711023	2	132301922	2:132301922	0.438726	T	G	-0.688228	0.766726	0.369389	0.000631491	0.00562184	0.910563	-0.317002	0.0503831	3.13768e-10	-0.0118742	0.0200163	0.553028	-0.776279	0.486967	0.110911	0.475201	0.350803	0.175542	0.305735	0.200997	0.128236	1
rs211369386	rs211369386	2	132302162	2:132302162	0.448926	C	A	-0.651843	0.767399	0.395648	0.00349078	0.00562987	0.535227	-0.328141	0.0504141	7.57001e-11	-0.0181254	0.0200326	0.365574	-0.945331	0.487385	0.0524285	0.565989	0.351125	0.106977	0.38531	0.201201	0.055486	1
rs382163958	rs382163958	2	132302478	2:132302478	0.437481	A	C	-0.620968	0.76631	0.417747	0.000369249	0.00562282	0.947641	-0.313308	0.0503442	4.86755e-10	-0.00952633	0.019999	0.633833	-0.79117	0.486832	0.104132	0.511236	0.350745	0.144959	0.272001	0.200969	0.175912	1
rs381970469	rs381970469	2	132302690	2:132302690	0.438415	A	G	-0.758605	0.766321	0.322208	0.000705349	0.00562013	0.900125	-0.315607	0.0503507	3.65337e-10	-0.0114363	0.0200026	0.567498	-0.777943	0.486742	0.109984	0.492837	0.35065	0.159874	0.30947	0.200914	0.123485	1
rs379168268	rs379168268	2	132302763	2:132302763	0.437558	A	C	-0.672701	0.766484	0.380136	0.000599941	0.00562312	0.915033	-0.318972	0.0503613	2.39408e-10	-0.0115206	0.0200024	0.564642	-0.72901	0.486954	0.134372	0.426273	0.350827	0.224346	0.304516	0.201006	0.129783	1
rs381824590	rs381824590	2	132302822	2:132302822	0.43787	C	G	-0.643892	0.76591	0.400522	0.000862931	0.00561873	0.87794	-0.319399	0.0503239	2.19743e-10	-0.0109689	0.019989	0.58318	-0.765866	0.486569	0.115485	0.461112	0.350546	0.188372	0.301646	0.200848	0.133132	1
rs210839763	rs210839763	2	132302902	2:132302902	0.426736	A	G	-0.74497	0.75745	0.32535	-0.00199053	0.00553779	0.719262	-0.310109	0.0498361	4.89021e-10	-0.0201669	0.0198326	0.309221	-0.558478	0.480261	0.244884	0.187285	0.345819	0.588114	0.318899	0.198142	0.107519	1
rs380848924	rs380848924	2	132303044	2:132303044	0.438493	A	G	-0.671517	0.76683	0.38119	0.00117401	0.005624	0.834644	-0.315543	0.0503843	3.78303e-10	-0.0113268	0.0200139	0.571429	-0.740072	0.487104	0.12868	0.427819	0.350918	0.22279	0.304119	0.201062	0.13039	1
rs380497510	rs380497510	2	132303228	2:132303228	0.438726	A	G	-0.688228	0.766726	0.369389	0.000631491	0.00562184	0.910563	-0.317002	0.0503831	3.13768e-10	-0.0118742	0.0200163	0.553028	-0.776279	0.486967	0.110911	0.475201	0.350803	0.175542	0.305735	0.200997	0.128236	1
rs211510167	rs211510167	2	132303459	2:132303459	0.438726	C	A	-0.766737	0.766129	0.316927	0.000716602	0.00561913	0.898522	-0.317914	0.0503368	2.68887e-10	-0.0115303	0.0199958	0.564185	-0.814053	0.486636	0.0943635	0.488853	0.350579	0.163192	0.330612	0.200872	0.099787	1
rs378469577	rs378469577	2	132304772	2:132304772	0.438103	A	G	-0.723994	0.766992	0.345201	0.000580226	0.00562543	0.917849	-0.317262	0.0503941	3.06171e-10	-0.0116678	0.0200167	0.559957	-0.759437	0.487224	0.119067	0.446599	0.351005	0.203251	0.314687	0.201112	0.117644	1
rs381110937	rs381110937	2	132304836	2:132304836	0.438103	G	T	-0.723994	0.766992	0.345201	0.000580226	0.00562543	0.917849	-0.317262	0.0503941	3.06171e-10	-0.0116678	0.0200167	0.559957	-0.759437	0.487224	0.119067	0.446599	0.351005	0.203251	0.314687	0.201112	0.117644	1
rs384451022	rs384451022	2	132304860	2:132304860	0.449003	C	T	-0.6505	0.767451	0.396654	0.00340208	0.00563005	0.545663	-0.327619	0.0504195	8.14662e-11	-0.0182576	0.0200343	0.362128	-0.937819	0.487418	0.0543474	0.553959	0.351147	0.114665	0.386626	0.201211	0.0546697	1
rs382553306	rs382553306	2	132305042	2:132305042	0.449003	G	A	-0.6505	0.767451	0.396654	0.00340208	0.00563005	0.545663	-0.327619	0.0504195	8.14662e-11	-0.0182576	0.0200343	0.362128	-0.937819	0.487418	0.0543474	0.553959	0.351147	0.114665	0.386626	0.201211	0.0546697	1
rs379929551	rs379929551	2	132306281	2:132306281	0.449003	A	G	-0.6505	0.767451	0.396654	0.00340208	0.00563005	0.545663	-0.327619	0.0504195	8.14662e-11	-0.0182576	0.0200343	0.362128	-0.937819	0.487418	0.0543474	0.553959	0.351147	0.114665	0.386626	0.201211	0.0546697	1
rs382784725	rs382784725	2	132306317	2:132306317	0.449003	T	A	-0.6505	0.767451	0.396654	0.00340208	0.00563005	0.545663	-0.327619	0.0504195	8.14662e-11	-0.0182576	0.0200343	0.362128	-0.937819	0.487418	0.0543474	0.553959	0.351147	0.114665	0.386626	0.201211	0.0546697	1
rs379228802	rs379228802	2	132306392	2:132306392	0.449003	G	C	-0.6505	0.767451	0.396654	0.00340208	0.00563005	0.545663	-0.327619	0.0504195	8.14662e-11	-0.0182576	0.0200343	0.362128	-0.937819	0.487418	0.0543474	0.553959	0.351147	0.114665	0.386626	0.201211	0.0546697	1
rs210683669	rs210683669	2	132306440	2:132306440	0.447602	A	T	-0.710746	0.767055	0.354139	0.00378085	0.00562941	0.501823	-0.329808	0.0503882	5.93639e-11	-0.018967	0.0200212	0.343461	-0.954835	0.487219	0.0500233	0.565054	0.351024	0.107457	0.389221	0.201146	0.0529883	1
rs378746044	rs378746044	2	132322260	2:132322260	0.460916	C	T	-0.637142	0.768688	0.407178	0.0033849	0.00563852	0.548295	-0.322425	0.050498	1.71503e-10	-0.016395	0.0200772	0.414157	-0.807211	0.488012	0.0981116	0.494131	0.351557	0.159858	0.363291	0.201473	0.071361	1
rs381151218	rs381151218	2	132322441	2:132322441	0.448536	C	A	-0.68234	0.767766	0.374146	0.00381087	0.00563202	0.498632	-0.325292	0.0504465	1.13136e-10	-0.0185362	0.020048	0.35518	-0.903612	0.487583	0.0638465	0.542828	0.351264	0.12226	0.381549	0.201279	0.0580097	1
rs209229252	rs209229252	2	132323198	2:132323198	0.390766	A	G	-1.11312	0.78082	0.15399	0.00387336	0.00571972	0.498283	-0.332167	0.0513397	9.80112e-11	-0.0178104	0.020406	0.382771	-0.771516	0.495562	0.119506	0.642215	0.356937	0.0719809	0.258191	0.204506	0.206764	1
rs381126108	rs381126108	2	132323923	2:132323923	0.448536	G	A	-0.68234	0.767766	0.374146	0.00381087	0.00563202	0.498632	-0.325292	0.0504465	1.13136e-10	-0.0185362	0.020048	0.35518	-0.903612	0.487583	0.0638465	0.542828	0.351264	0.12226	0.381549	0.201279	0.0580097	1
rs208807912	rs208807912	2	132323977	2:132323977	0.448536	A	G	-0.68234	0.767766	0.374146	0.00381087	0.00563202	0.498632	-0.325292	0.0504465	1.13136e-10	-0.0185362	0.020048	0.35518	-0.903612	0.487583	0.0638465	0.542828	0.351264	0.12226	0.381549	0.201279	0.0580097	1
rs384277639	rs384277639	2	132325052	2:132325052	0.448536	C	T	-0.68234	0.767766	0.374146	0.00381087	0.00563202	0.498632	-0.325292	0.0504465	1.13136e-10	-0.0185362	0.020048	0.35518	-0.903612	0.487583	0.0638465	0.542828	0.351264	0.12226	0.381549	0.201279	0.0580097	1
rs378635722	rs378635722	2	132325525	2:132325525	0.448536	C	T	-0.68234	0.767766	0.374146	0.00381087	0.00563202	0.498632	-0.325292	0.0504465	1.13136e-10	-0.0185362	0.020048	0.35518	-0.903612	0.487583	0.0638465	0.542828	0.351264	0.12226	0.381549	0.201279	0.0580097	1
rs207818235	rs207818235	2	132325849	2:132325849	0.448536	A	G	-0.68234	0.767766	0.374146	0.00381087	0.00563202	0.498632	-0.325292	0.0504465	1.13136e-10	-0.0185362	0.020048	0.35518	-0.903612	0.487583	0.0638465	0.542828	0.351264	0.12226	0.381549	0.201279	0.0580097	1
rs383750884	rs383750884	2	132326263	2:132326263	0.448536	C	A	-0.68234	0.767766	0.374146	0.00381087	0.00563202	0.498632	-0.325292	0.0504465	1.13136e-10	-0.0185362	0.020048	0.35518	-0.903612	0.487583	0.0638465	0.542828	0.351264	0.12226	0.381549	0.201279	0.0580097	1
rs208054818	rs208054818	2	132326803	2:132326803	0.448614	T	C	-0.683642	0.767626	0.373148	0.00377313	0.00563143	0.50285	-0.326547	0.0504368	9.51967e-11	-0.0182403	0.0200441	0.362818	-0.886054	0.487508	0.069138	0.539642	0.351214	0.124415	0.377478	0.20125	0.0607007	1
rs384777402	rs384777402	2	132326887	2:132326887	0.448692	C	T	-0.683788	0.767601	0.37303	0.00375399	0.00563108	0.504993	-0.324877	0.0504351	1.18305e-10	-0.0183451	0.0200432	0.360044	-0.890407	0.487487	0.0677714	0.541739	0.351198	0.122941	0.378164	0.20124	0.0602217	1
rs386012487	rs386012487	2	132327097	2:132327097	0.448614	C	T	-0.681588	0.767519	0.374519	0.00387193	0.0056304	0.491652	-0.324909	0.0504319	1.17504e-10	-0.0182399	0.0200425	0.36279	-0.891541	0.487435	0.0673925	0.542621	0.351161	0.122293	0.37854	0.201217	0.0599381	1
rs437155134	rs437155134	2	132327300	2:132327300	0.448692	G	A	-0.683788	0.767601	0.37303	0.00375399	0.00563108	0.504993	-0.324877	0.0504351	1.18305e-10	-0.0183451	0.0200432	0.360044	-0.890407	0.487487	0.0677714	0.541739	0.351198	0.122941	0.378164	0.20124	0.0602217	1
rs211355871	rs211355871	2	132327364	2:132327364	0.448692	A	C	-0.683788	0.767601	0.37303	0.00375399	0.00563108	0.504993	-0.324877	0.0504351	1.18305e-10	-0.0183451	0.0200432	0.360044	-0.890407	0.487487	0.0677714	0.541739	0.351198	0.122941	0.378164	0.20124	0.0602217	1
rs208342850	rs208342850	2	132327515	2:132327515	0.442463	G	A	-0.512696	0.761646	0.500857	0.00583152	0.00558916	0.29678	-0.317128	0.0500424	2.33996e-10	-0.0124332	0.0198831	0.531764	-0.939604	0.483773	0.0521076	0.612281	0.348547	0.0789743	0.389124	0.199709	0.0513608	1
rs385625229	rs385625229	2	132328446	2:132328446	0.456556	T	A	-0.67574	0.76692	0.378259	0.00265761	0.00562802	0.636776	-0.321768	0.0503932	1.71231e-10	-0.0208736	0.0200207	0.297133	-0.905409	0.487206	0.0631166	0.559378	0.351036	0.111047	0.329482	0.201125	0.10138	1
rs378017586	rs378017586	2	132328676	2:132328676	0.436001	G	A	-0.765078	0.75752	0.312506	0.00156497	0.00554525	0.777776	-0.315926	0.0498267	2.29028e-10	-0.0257444	0.01983	0.1942	-0.695056	0.480462	0.147997	0.292713	0.346031	0.397599	0.404774	0.198276	0.0412039	1
rs378486603	rs378486603	2	132331112	2:132331112	0.433422	C	T	-0.712803	0.761893	0.349496	0.00336501	0.00560388	0.548187	-0.315342	0.0500275	2.91249e-10	-0.0100894	0.01988	0.611794	-0.707192	0.484113	0.144071	0.512276	0.348878	0.142008	0.345376	0.199955	0.0841193	1
rs385042689	rs385042689	2	132332957	2:132332957	0.448147	G	A	-0.677331	0.767171	0.377293	0.00397764	0.005631	0.479951	-0.324157	0.0503986	1.26044e-10	-0.015613	0.0200272	0.435632	-0.839474	0.48732	0.0849546	0.529845	0.351109	0.131283	0.329137	0.201192	0.101854	1
rs207750347	rs207750347	2	132333883	2:132333883	0.466833	T	C	1.35712	0.730293	0.0631224	0.00398743	0.00537331	0.458038	0.263237	0.0479403	3.99821e-08	0.00255565	0.0190166	0.893094	1.05825	0.46452	0.0227168	-0.439449	0.33483	0.189367	-0.238176	0.19183	0.214384	1
rs380653092	rs380653092	2	132333889	2:132333889	0.466833	T	G	1.35712	0.730293	0.0631224	0.00398743	0.00537331	0.458038	0.263237	0.0479403	3.99821e-08	0.00255565	0.0190166	0.893094	1.05825	0.46452	0.0227168	-0.439449	0.33483	0.189367	-0.238176	0.19183	0.214384	1
rs378580422	rs378580422	2	132334028	2:132334028	0.46621	T	G	1.32482	0.730206	0.0696308	0.0039378	0.00537186	0.463533	0.263084	0.0479365	4.06101e-08	0.00274297	0.0190185	0.885322	1.07374	0.464398	0.0207715	-0.465699	0.334732	0.164146	-0.230222	0.191777	0.229958	1
rs384944327	rs384944327	2	132334083	2:132334083	0.484818	T	C	-1.35105	0.764536	0.0772033	-0.00316986	0.00561935	0.572688	-0.296737	0.0501903	3.3748e-09	-0.00544056	0.0199249	0.784813	-1.03631	0.486075	0.0330069	0.69116	0.350305	0.048493	0.333963	0.200722	0.0961508	1
rs437540176	rs437540176	2	132334156	2:132334156	0.463407	T	C	1.60254	0.727841	0.0276813	0.00138389	0.00535585	0.796107	0.264763	0.0477874	3.01732e-08	0.0107932	0.0189585	0.569147	1.10533	0.462943	0.0169576	-0.503246	0.333699	0.131534	-0.286109	0.191175	0.134501	1
2:132334984	NA	2	132334984	2:132334984	0.383993	T	C	-1.15056	0.781008	0.140706	0.00209781	0.00572352	0.713974	-0.323882	0.0513575	2.85572e-10	-0.0189687	0.0204209	0.352948	-0.799304	0.495646	0.10682	0.590929	0.357011	0.0978818	0.238278	0.204565	0.244098	1
rs3423149004	rs3423149004	2	132335026	2:132335026	0.455933	T	C	1.30361	0.734196	0.0758045	0.00143533	0.00540615	0.790624	0.274972	0.0481739	1.14381e-08	0.0085599	0.0191123	0.654244	1.23268	0.466982	0.00829846	-0.542488	0.33662	0.107055	-0.306642	0.19289	0.111898	1
rs380820191	rs380820191	2	132336176	2:132336176	0.455777	T	C	1.31127	0.734014	0.0740295	0.00155409	0.00540445	0.773686	0.276386	0.048163	9.54882e-09	0.00876412	0.0191087	0.646489	1.23191	0.466847	0.00832058	-0.54265	0.336519	0.106845	-0.306191	0.192833	0.112319	1
rs211124077	rs211124077	2	132336945	2:132336945	0.379944	T	C	-1.19623	0.78332	0.126728	0.000875931	0.00573883	0.878688	-0.323174	0.0515015	3.49522e-10	-0.0111937	0.020465	0.584403	-0.583971	0.49732	0.2403	0.522918	0.358228	0.144363	0.186831	0.205229	0.362634	1
rs383459414	rs383459414	2	132359732	2:132359732	0.442697	A	G	-0.59318	0.761015	0.435709	0.00490596	0.00558413	0.379643	-0.316041	0.0500017	2.6055e-10	-0.0133394	0.019865	0.5019	-0.857718	0.483297	0.075944	0.58301	0.348184	0.094046	0.375984	0.199507	0.0594888	1
rs379403335	rs379403335	2	132360308	2:132360308	0.482638	T	C	-1.29641	0.763417	0.0894761	-0.00374823	0.00561075	0.504105	-0.297479	0.0501215	2.93553e-09	-0.00735319	0.0199015	0.71177	-0.870595	0.485295	0.072821	0.631909	0.349736	0.0707905	0.311765	0.200397	0.119772	1
rs527146053	rs527146053	2	132364380	2:132364380	0.320617	G	A	-0.759229	0.821796	0.355556	0.0011873	0.00603046	0.843919	-0.316557	0.0540035	4.57911e-09	-0.0291007	0.0214557	0.174998	-0.834391	0.522117	0.110023	0.624488	0.376177	0.0968967	0.413727	0.215528	0.0549084	1
rs432934076	rs432934076	2	132365191	2:132365191	0.314154	C	T	-1.03846	0.817131	0.20378	0.00072328	0.0060053	0.904134	-0.317718	0.0536885	3.26252e-09	-0.0331946	0.0213149	0.119389	-0.673704	0.519725	0.194882	0.567167	0.374582	0.129993	0.384523	0.214572	0.073125	1
rs385085458	rs385085458	2	132365524	2:132365524	0.361492	C	T	-0.274136	0.782949	0.726239	0.0033795	0.00575534	0.557073	-0.2844	0.0514049	3.1562e-08	-0.0223275	0.0204097	0.27397	-1.13315	0.497853	0.0228419	0.568629	0.358807	0.113017	0.603134	0.205572	0.00334702	1
rs135420680	rs135420680	2	132365686	2:132365686	0.366942	G	A	-0.534173	0.811917	0.510593	0.000704384	0.00595022	0.905767	-0.351205	0.053379	4.72149e-11	-0.0422561	0.0212068	0.0463082	-0.357749	0.515734	0.487889	0.452566	0.371522	0.22317	0.216602	0.21285	0.308855	1
rs479046654	rs479046654	2	132366006	2:132366006	0.320227	A	G	-0.747884	0.821682	0.362724	0.00111854	0.00603042	0.852851	-0.316738	0.0539957	4.46435e-09	-0.0302346	0.0214485	0.158648	-0.832038	0.522132	0.111039	0.623296	0.376202	0.0975576	0.408084	0.215532	0.0583076	1
rs209867917	rs209867917	2	132367845	2:132367845	0.48365	A	T	-1.24059	0.765296	0.105004	-0.00338287	0.00562263	0.547406	-0.293257	0.0502481	5.34121e-09	-0.00770701	0.0199546	0.699329	-0.864628	0.486382	0.0754573	0.611644	0.350493	0.0809684	0.325017	0.200839	0.105599	1
rs519965274	rs519965274	2	132369620	2:132369620	0.308082	A	G	-0.875164	0.816618	0.283858	-0.00139188	0.00597839	0.815902	-0.31376	0.0537159	5.18565e-09	-0.0381596	0.0213665	0.0741062	-0.624159	0.51817	0.228379	0.344008	0.373215	0.356662	0.450669	0.213818	0.0350555	1
rs470020701	rs470020701	2	132370071	2:132370071	0.324354	A	G	-0.808983	0.820822	0.32434	0.00059531	0.00602343	0.921271	-0.31554	0.0539437	4.9325e-09	-0.0329793	0.0214306	0.123832	-0.79673	0.521527	0.12659	0.58538	0.375757	0.119264	0.397894	0.215283	0.0645678	1
rs378690578	rs378690578	2	132370711	2:132370711	0.447135	T	C	-0.5031	0.768971	0.51295	0.00400426	0.00563996	0.477716	-0.318815	0.0505272	2.79458e-10	-0.0179956	0.0200824	0.370204	-0.769665	0.488234	0.114927	0.4876	0.351711	0.165636	0.361222	0.201545	0.0730905	1
rs381124862	rs381124862	2	132373382	2:132373382	0.44659	A	C	-0.470315	0.769195	0.54091	0.00395692	0.00564222	0.483112	-0.321151	0.0505372	2.08772e-10	-0.0203765	0.020085	0.310337	-0.767812	0.488388	0.11592	0.468429	0.351827	0.183051	0.376134	0.201615	0.0620961	1
rs136132582	rs136132582	2	132377254	2:132377254	0.466443	A	G	0.366664	0.727504	0.61426	-0.00665788	0.00534826	0.21318	0.272535	0.0477335	1.13297e-08	0.019576	0.0189673	0.302029	0.910726	0.462012	0.0486992	-0.387051	0.332896	0.24496	-0.325769	0.190829	0.087799	1
rs43036173	rs43036173	2	132377912	2:132377912	0.466366	G	A	0.354561	0.727356	0.625928	-0.00666295	0.0053472	0.212741	0.272041	0.0477241	1.19614e-08	0.019213	0.0189628	0.310968	0.922131	0.461929	0.0459054	-0.381761	0.332837	0.251386	-0.31954	0.190794	0.0939748	1
rs384081965	rs384081965	2	132379326	2:132379326	0.447368	T	C	-0.517297	0.769264	0.501293	0.00371463	0.00564192	0.510283	-0.320818	0.0505475	2.19755e-10	-0.0187829	0.02009	0.34982	-0.76483	0.488422	0.117367	0.473069	0.351846	0.178775	0.368502	0.20162	0.0675935	1
rs380069963	rs380069963	2	132380287	2:132380287	0.450794	G	T	-0.55733	0.768718	0.468445	0.00388649	0.00563473	0.490359	-0.32431	0.0505093	1.35564e-10	-0.0191849	0.0200802	0.33937	-0.773388	0.487818	0.112875	0.473236	0.35135	0.17801	0.345625	0.201365	0.0860866	1
rs382819088	rs382819088	2	132380329	2:132380329	0.37465	G	A	-0.0916376	0.780199	0.9065	-0.00221791	0.00573466	0.698938	-0.292799	0.0512385	1.10069e-08	-0.0266615	0.0203372	0.189867	-0.774128	0.496357	0.11885	0.284487	0.357765	0.42651	0.438175	0.204942	0.0325134	1
rs722897755	rs722897755	2	132386666	2:132386666	0.329882	A	G	-0.83031	0.830652	0.31751	0.00261797	0.00607262	0.666388	-0.302083	0.0546713	3.2867e-08	0.000895915	0.021774	0.967179	-0.31501	0.526371	0.549536	0.401658	0.378945	0.289173	0.19289	0.217167	0.374427	1
rs717160580	rs717160580	2	132386841	2:132386841	0.333775	A	G	-1.06039	0.829046	0.200879	0.0011405	0.00605984	0.850715	-0.317639	0.0545724	5.86735e-09	-0.00393009	0.0217371	0.856524	-0.326389	0.525295	0.534373	0.422014	0.378156	0.264431	0.188657	0.216717	0.384015	1
rs477678114	rs477678114	2	132391725	2:132391725	0.333541	T	C	-0.901138	0.82723	0.276002	0.00421529	0.00603585	0.484942	-0.301994	0.0544565	2.92957e-08	-0.00962507	0.0216963	0.657312	-0.230359	0.523799	0.660093	0.38738	0.376981	0.304145	0.180265	0.216047	0.404067	1
rs451042696	rs451042696	2	132391733	2:132391733	0.334787	T	C	-0.871412	0.827083	0.292068	0.00345934	0.00603135	0.566266	-0.297721	0.0544495	4.55554e-08	-0.0089285	0.0216955	0.680679	-0.284756	0.523568	0.586526	0.386781	0.376771	0.304624	0.198111	0.215936	0.358906	1
rs469675834	rs469675834	2	132392081	2:132392081	0.321629	C	T	-0.81747	0.847626	0.334834	0.0033374	0.00618337	0.589377	-0.314953	0.0558073	1.66546e-08	-0.00569367	0.0222297	0.797852	-0.359433	0.536688	0.503033	0.368376	0.386228	0.340196	0.277716	0.221343	0.209593	1
rs481724599	rs481724599	2	132392123	2:132392123	0.321551	A	G	-0.819215	0.847625	0.333802	0.00344498	0.00618365	0.577452	-0.315651	0.0558049	1.54644e-08	-0.00553439	0.0222291	0.803383	-0.368696	0.536689	0.492093	0.383023	0.386231	0.321346	0.276183	0.221347	0.212129	1
rs384914795	rs384914795	2	132392424	2:132392424	0.406854	T	C	-0.815473	0.76945	0.28923	0.00297636	0.00563678	0.597482	-0.280988	0.0505648	2.74464e-08	0.00703306	0.0201129	0.72658	-0.548963	0.488036	0.260657	0.49468	0.351434	0.159248	0.218604	0.20144	0.277831	1
rs210458359	rs210458359	2	132437627	2:132437627	0.480146	C	T	-0.865641	0.747305	0.246721	0.00365619	0.00548468	0.505015	-0.27025	0.0490745	3.65131e-08	-0.00300463	0.0195051	0.877575	-0.434262	0.474259	0.359842	0.391023	0.341637	0.252393	0.426335	0.195817	0.0294651	1
rs454449922	rs454449922	2	132894275	2:132894275	0.456633	C	T	-0.406466	0.753493	0.589582	0.00400071	0.00551	0.467789	-0.284127	0.0495791	9.99746e-09	-0.0477158	0.0197535	0.015711	-0.544418	0.477358	0.254085	0.654095	0.343667	0.0570037	0.125935	0.196978	0.522605	1
rs717015124	rs717015124	2	132939102	2:132939102	0.318281	T	C	-0.877775	0.815527	0.28178	0.0031241	0.00595671	0.599953	-0.305986	0.053691	1.20495e-08	-0.0590772	0.0213569	0.00567157	0.160209	0.516964	0.756635	0.0652669	0.372186	0.860796	-0.0164521	0.213216	0.938495	1
rs721461041	rs721461041	2	132939119	2:132939119	0.330505	C	A	-0.785416	0.809511	0.331929	0.00272589	0.00589727	0.643918	-0.299504	0.0533221	1.94443e-08	-0.0605261	0.0212199	0.00434003	0.0911324	0.512561	0.858881	0.120741	0.368827	0.743393	-0.00691673	0.211311	0.973888	1
rs209332429	rs209332429	2	132939137	2:132939137	0.346232	T	C	-0.863466	0.801556	0.281374	0.00152113	0.00584123	0.794546	-0.293358	0.0527855	2.73586e-08	-0.0570739	0.0210141	0.0066079	0.0793325	0.50747	0.875773	0.205325	0.365178	0.573938	-0.0549635	0.209237	0.792793	1
rs722842745	rs722842745	2	132964031	2:132964031	0.319916	C	T	-1.11164	0.803042	0.166272	-0.000970936	0.00587351	0.868702	-0.309627	0.052846	4.65524e-09	-0.046012	0.0210019	0.0284628	-0.0730252	0.50946	0.886023	0.104809	0.366853	0.77511	0.154143	0.210167	0.463297	1
rs478282460	rs478282460	2	132964196	2:132964196	0.319604	G	A	-1.06329	0.803385	0.185665	-0.000584824	0.00587688	0.920731	-0.306145	0.0528656	6.99634e-09	-0.0459351	0.0210076	0.0287719	-0.0130181	0.509718	0.979624	0.0636387	0.367048	0.862353	0.142295	0.210277	0.498596	1
rs1115233603	rs1115233603	2	133026181	2:133026181	0.328169	G	A	-1.02707	0.803749	0.201302	0.0031043	0.00586773	0.596774	-0.307586	0.0529299	6.20303e-09	-0.0502787	0.0210472	0.0169008	0.331159	0.509441	0.515664	-0.0769753	0.366723	0.833745	-0.0167235	0.210088	0.936553	1
rs465777702	rs465777702	2	133038128	2:133038128	0.310028	T	G	-1.31603	0.827658	0.111821	0.000287302	0.00605728	0.96217	-0.343999	0.0544935	2.74282e-10	-0.0454699	0.0216545	0.0357468	0.0389526	0.525145	0.940871	-0.0411688	0.378187	0.913315	0.142086	0.216646	0.511924	1
rs524771879	rs524771879	2	133038192	2:133038192	0.307069	C	G	-1.3291	0.831277	0.109849	0.000347348	0.00608525	0.954481	-0.342731	0.0547274	3.78823e-10	-0.0512069	0.0217435	0.0185205	-0.114282	0.527505	0.828484	0.0557797	0.379907	0.88327	0.17437	0.217628	0.422998	1
rs720965312	rs720965312	2	133038331	2:133038331	0.31104	A	T	-1.06263	0.803046	0.185751	0.00517022	0.0058936	0.380345	-0.320472	0.0527908	1.27433e-09	-0.0464748	0.0209555	0.0265693	-0.0672863	0.510206	0.895079	0.119008	0.367611	0.746141	0.0379644	0.210586	0.856933	1
rs714054559	rs714054559	2	133038340	2:133038340	0.318904	C	G	-0.817299	0.795984	0.304525	0.00543157	0.0058316	0.351646	-0.307947	0.0523347	4.0002e-09	-0.0486276	0.0207856	0.0193104	-0.0107499	0.505233	0.983025	0.116108	0.363887	0.749669	0.0158942	0.208488	0.939232	1
rs715667184	rs715667184	2	133039279	2:133039279	0.311741	A	G	-1.05208	0.802528	0.189872	0.00531148	0.00588806	0.367017	-0.321274	0.0527647	1.13747e-09	-0.0452022	0.0209505	0.0309612	-0.0246899	0.50978	0.961372	0.101549	0.367286	0.782175	0.0307478	0.210402	0.883813	1
rs720148051	rs720148051	2	133039303	2:133039303	0.311741	A	G	-1.05208	0.802528	0.189872	0.00531148	0.00588806	0.367017	-0.321274	0.0527647	1.13747e-09	-0.0452022	0.0209505	0.0309612	-0.0246899	0.50978	0.961372	0.101549	0.367286	0.782175	0.0307478	0.210402	0.883813	1
rs722047203	rs722047203	2	133039397	2:133039397	0.300374	A	G	-1.29197	0.807962	0.109809	0.00199437	0.00593695	0.736927	-0.295088	0.0530791	2.70718e-08	-0.0412771	0.0210593	0.049991	-0.0613918	0.513713	0.904875	0.118836	0.370211	0.748215	0.05652	0.21208	0.789852	1
rs526404302	rs526404302	2	133041262	2:133041262	0.3045	A	C	-1.15598	0.803032	0.150003	0.00238577	0.00589513	0.685697	-0.316052	0.0527824	2.12677e-09	-0.0419184	0.0209515	0.0454208	-0.240132	0.51031	0.637954	0.199117	0.367713	0.588162	0.126557	0.21064	0.547957	1
rs522079984	rs522079984	2	133041304	2:133041304	0.30232	C	T	-1.17597	0.804537	0.143832	0.00251195	0.00590894	0.670756	-0.306393	0.0528716	6.83071e-09	-0.0414853	0.0209828	0.0480297	-0.201516	0.511395	0.693542	0.171845	0.368519	0.640991	0.119854	0.211104	0.570207	1
rs516079278	rs516079278	2	133041487	2:133041487	0.317347	T	C	-0.829508	0.796646	0.297759	0.00572629	0.00583662	0.326545	-0.300315	0.0523828	9.86184e-09	-0.0466475	0.0208062	0.0249618	0.0696985	0.505669	0.890371	0.0698574	0.3642	0.847891	0.00203858	0.208668	0.992205	1
rs523633793	rs523633793	2	133049442	2:133049442	0.320227	T	C	-0.869625	0.795427	0.27427	0.00603452	0.00581944	0.299755	-0.29106	0.0523192	2.64948e-08	-0.0504544	0.0207964	0.0152615	-0.0470001	0.504443	0.925767	0.0941918	0.363225	0.795388	0.0253316	0.208125	0.903126	1
rs439277465	rs439277465	2	133178746	2:133178746	0.390844	C	T	-0.676572	0.784111	0.388219	-0.00339099	0.00574736	0.555185	-0.287871	0.05152	2.30281e-08	-0.0258372	0.020459	0.206633	-0.451149	0.497921	0.364901	0.198808	0.358649	0.579357	0.343793	0.205504	0.094342	1
rs441930778	rs441930778	2	133178902	2:133178902	0.389287	G	A	-0.728192	0.784761	0.353451	-0.00335399	0.00575438	0.559988	-0.284761	0.0515607	3.33569e-08	-0.0267456	0.0204707	0.191372	-0.499014	0.498469	0.316781	0.22081	0.359076	0.538595	0.341035	0.205739	0.0973963	1
rs471135681	rs471135681	2	133189663	2:133189663	0.347945	T	C	-0.904296	0.83857	0.280865	-0.00104647	0.00612267	0.864289	-0.323085	0.0551843	4.78024e-09	-0.021992	0.0219273	0.315884	-0.586982	0.531868	0.269756	0.469505	0.382857	0.220079	0.389628	0.219342	0.0756753	1
rs137744211	rs137744211	2	133189831	2:133189831	0.309405	G	A	-1.12931	0.835582	0.176529	-0.000470676	0.00613651	0.938861	-0.327763	0.0549444	2.44084e-09	-0.00506505	0.0218112	0.816365	-0.374206	0.530993	0.480979	0.551178	0.382587	0.149681	0.183235	0.219204	0.403204	1
rs520435875	rs520435875	2	133190033	2:133190033	0.335487	G	A	-0.649409	0.836203	0.437385	0.00273854	0.0061059	0.653787	-0.305001	0.0550292	2.9814e-08	-0.0202425	0.0218667	0.354589	-0.661999	0.530381	0.211974	0.497385	0.381813	0.19268	0.363922	0.218725	0.0961456	1
rs516543910	rs516543910	2	133190176	2:133190176	0.334865	G	T	-1.52044	0.829051	0.0666616	-0.0017297	0.00606355	0.775444	-0.332661	0.0545665	1.08454e-09	-0.0205548	0.021675	0.342968	-0.312917	0.526302	0.55214	0.265286	0.378984	0.483933	0.315831	0.217098	0.145729	1
rs522655811	rs522655811	2	133191232	2:133191232	0.348412	G	T	-0.731453	0.840306	0.384049	0.00012332	0.0061285	0.983946	-0.316828	0.0553098	1.01474e-08	-0.0142098	0.02199	0.518155	-0.690463	0.532618	0.194852	0.535225	0.383311	0.162619	0.387156	0.219623	0.0779313	1
rs716752702	rs716752702	2	133192504	2:133192504	0.34958	T	A	-0.680915	0.841655	0.418504	-0.000636442	0.00613494	0.917375	-0.309801	0.055416	2.26475e-08	-0.0160312	0.0220312	0.466824	-0.677201	0.533412	0.204239	0.539954	0.383859	0.159532	0.373858	0.219921	0.0891383	1
rs456628056	rs456628056	2	133197216	2:133197216	0.352772	C	T	-0.666205	0.835535	0.425254	-0.000425483	0.00609666	0.944361	-0.305996	0.0550047	2.65034e-08	-0.0148027	0.0218613	0.498332	-0.640212	0.52977	0.226866	0.572866	0.381306	0.132999	0.313918	0.218453	0.150716	1
rs439729126	rs439729126	2	133198518	2:133198518	0.353239	A	T	-0.686836	0.836307	0.411492	-0.000245486	0.00610199	0.967909	-0.312069	0.0550545	1.4417e-08	-0.0149744	0.0218774	0.493677	-0.63888	0.53028	0.228282	0.546749	0.38167	0.151996	0.311574	0.218659	0.154177	1
rs516241602	rs516241602	2	133199595	2:133199595	0.353317	C	T	-0.69908	0.836109	0.403092	-0.000259841	0.00610098	0.966028	-0.311889	0.0550404	1.45701e-08	-0.0150043	0.0218706	0.492684	-0.641154	0.530179	0.226541	0.54758	0.381602	0.151301	0.311365	0.218619	0.154377	1
rs208854950	rs208854950	2	133200457	2:133200457	0.353161	T	G	-0.688776	0.83653	0.410296	-0.000238611	0.00610324	0.968814	-0.314645	0.0550693	1.1059e-08	-0.015255	0.0218841	0.485752	-0.63759	0.530399	0.229327	0.545212	0.381751	0.153238	0.311911	0.218707	0.153822	1
rs207782061	rs207782061	2	133204315	2:133204315	0.384693	T	C	-0.832338	0.821063	0.310711	-0.00256974	0.00599236	0.668042	-0.294938	0.054034	4.80505e-08	-0.014185	0.0214977	0.509358	-0.577884	0.520227	0.266641	0.588142	0.374427	0.116234	0.201308	0.214573	0.348153	1
rs526090888	rs526090888	2	133228206	2:133228206	0.324432	A	G	-1.52846	0.824366	0.0637247	-0.00169892	0.00603825	0.778435	-0.310383	0.0542531	1.05885e-08	-0.0143662	0.0215463	0.504928	-0.281757	0.523659	0.59054	0.191867	0.377196	0.610986	0.330091	0.216054	0.126559	1
rs519623581	rs519623581	2	133228213	2:133228213	0.324432	T	C	-1.52846	0.824366	0.0637247	-0.00169892	0.00603825	0.778435	-0.310383	0.0542531	1.05885e-08	-0.0143662	0.0215463	0.504928	-0.281757	0.523659	0.59054	0.191867	0.377196	0.610986	0.330091	0.216054	0.126559	1
rs718152823	rs718152823	2	133228264	2:133228264	0.324665	A	G	-1.55861	0.824486	0.0587038	-0.00183998	0.00603749	0.76055	-0.310547	0.0542646	1.04764e-08	-0.0144029	0.0215543	0.503997	-0.288744	0.523652	0.581357	0.209037	0.377174	0.579429	0.329518	0.216044	0.1272	1
rs715825176	rs715825176	2	133228277	2:133228277	0.279742	G	A	-2.04125	0.831913	0.0141401	0.00282781	0.00611813	0.643937	-0.315368	0.0546873	8.08135e-09	0.00135872	0.0217061	0.950088	-0.0537417	0.528809	0.919052	0.244297	0.381123	0.521529	0.20186	0.218359	0.355257	1
rs516682118	rs516682118	2	133228286	2:133228286	0.332918	T	C	-1.01147	0.838397	0.227651	-5.33703e-06	0.00612041	0.999304	-0.306276	0.0552056	2.89077e-08	-0.0113673	0.0219475	0.604504	-0.545413	0.53164	0.304936	0.343641	0.382698	0.369215	0.409477	0.219237	0.0617988	1
rs518568453	rs518568453	2	133228792	2:133228792	0.332918	C	A	-1.01147	0.838397	0.227651	-5.33703e-06	0.00612041	0.999304	-0.306276	0.0552056	2.89077e-08	-0.0113673	0.0219475	0.604504	-0.545413	0.53164	0.304936	0.343641	0.382698	0.369215	0.409477	0.219237	0.0617988	1
rs524797798	rs524797798	2	133229450	2:133229450	0.33066	G	C	-1.01608	0.838188	0.225423	0.000248542	0.00611862	0.967598	-0.301005	0.0551935	4.93497e-08	-0.0194511	0.0219383	0.375279	-0.60911	0.531542	0.251824	0.412179	0.382627	0.281375	0.420137	0.219188	0.055265	1
rs526917693	rs526917693	2	133229738	2:133229738	0.289629	T	C	-1.98136	0.832703	0.0173392	0.0029488	0.00611015	0.629375	-0.316437	0.0547735	7.59624e-09	0.00314495	0.0217689	0.88513	-0.247569	0.528634	0.639557	0.245499	0.380842	0.519173	0.297405	0.218217	0.172918	1
rs518826106	rs518826106	2	133230414	2:133230414	0.332762	C	G	-1.00695	0.838541	0.229817	0.000139744	0.00612253	0.98179	-0.306213	0.0552117	2.9201e-08	-0.0115472	0.0219482	0.598813	-0.560404	0.531777	0.291959	0.351245	0.382807	0.358854	0.409221	0.2193	0.0620364	1
rs714378007	rs714378007	2	133230679	2:133230679	0.336032	C	T	-0.926093	0.840029	0.270265	-7.91969e-05	0.00613074	0.989693	-0.302587	0.0553101	4.48192e-08	-0.013947	0.0219687	0.525523	-0.637981	0.532899	0.231233	0.410123	0.383609	0.285017	0.432935	0.219728	0.0488019	1
rs516500091	rs516500091	2	133230885	2:133230885	0.33214	C	G	-1.12371	0.838678	0.18029	-0.000755702	0.0061227	0.90177	-0.308442	0.0552245	2.33365e-08	-0.0114672	0.0219571	0.601494	-0.509638	0.531781	0.337881	0.330358	0.382799	0.388133	0.399549	0.2193	0.0684654	1
rs520697745	rs520697745	2	133230903	2:133230903	0.33214	C	T	-1.12371	0.838678	0.18029	-0.000755702	0.0061227	0.90177	-0.308442	0.0552245	2.33365e-08	-0.0114672	0.0219571	0.601494	-0.509638	0.531781	0.337881	0.330358	0.382799	0.388133	0.399549	0.2193	0.0684654	1
rs516320820	rs516320820	2	133230933	2:133230933	0.33214	G	A	-1.12371	0.838678	0.18029	-0.000755702	0.0061227	0.90177	-0.308442	0.0552245	2.33365e-08	-0.0114672	0.0219571	0.601494	-0.509638	0.531781	0.337881	0.330358	0.382799	0.388133	0.399549	0.2193	0.0684654	1
rs521307545	rs521307545	2	133230960	2:133230960	0.336344	G	A	-1.13654	0.838555	0.175306	-0.000941614	0.00612165	0.877754	-0.312607	0.0552039	1.4895e-08	-0.0156505	0.0219296	0.475432	-0.578298	0.531909	0.276942	0.391932	0.382898	0.306027	0.426326	0.219338	0.0519323	1
rs470166478	rs470166478	2	133231099	2:133231099	0.332762	A	G	-1.02704	0.837984	0.220346	0.000102461	0.00611806	0.986638	-0.30563	0.0551749	3.03683e-08	-0.0106807	0.021934	0.626297	-0.582654	0.531404	0.272885	0.365432	0.382534	0.33943	0.415215	0.219144	0.0581303	1
rs521982577	rs521982577	2	133231108	2:133231108	0.332762	A	G	-1.02704	0.837984	0.220346	0.000102461	0.00611806	0.986638	-0.30563	0.0551749	3.03683e-08	-0.0106807	0.021934	0.626297	-0.582654	0.531404	0.272885	0.365432	0.382534	0.33943	0.415215	0.219144	0.0581303	1
rs525436251	rs525436251	2	133231115	2:133231115	0.332762	C	T	-1.02704	0.837984	0.220346	0.000102461	0.00611806	0.986638	-0.30563	0.0551749	3.03683e-08	-0.0106807	0.021934	0.626297	-0.582654	0.531404	0.272885	0.365432	0.382534	0.33943	0.415215	0.219144	0.0581303	1
rs521794996	rs521794996	2	133231352	2:133231352	0.332762	A	G	-1.00695	0.838541	0.229817	0.000139744	0.00612253	0.98179	-0.306213	0.0552117	2.9201e-08	-0.0115472	0.0219482	0.598813	-0.560404	0.531777	0.291959	0.351245	0.382807	0.358854	0.409221	0.2193	0.0620364	1
rs526810333	rs526810333	2	133231555	2:133231555	0.332918	G	A	-1.01147	0.838397	0.227651	-5.33703e-06	0.00612041	0.999304	-0.306276	0.0552056	2.89077e-08	-0.0113673	0.0219475	0.604504	-0.545413	0.53164	0.304936	0.343641	0.382698	0.369215	0.409477	0.219237	0.0617988	1
rs518929247	rs518929247	2	133231562	2:133231562	0.332918	A	G	-1.01147	0.838397	0.227651	-5.33703e-06	0.00612041	0.999304	-0.306276	0.0552056	2.89077e-08	-0.0113673	0.0219475	0.604504	-0.545413	0.53164	0.304936	0.343641	0.382698	0.369215	0.409477	0.219237	0.0617988	1
rs522495208	rs522495208	2	133231605	2:133231605	0.33214	A	C	-0.920313	0.839754	0.273109	8.86573e-05	0.00612789	0.988457	-0.302007	0.0553069	4.74624e-08	-0.0104282	0.0219901	0.635341	-0.578164	0.532438	0.277532	0.346575	0.383253	0.365837	0.419925	0.219548	0.0557891	1
rs526084010	rs526084010	2	133231653	2:133231653	0.339302	C	G	-1.14717	0.832476	0.168195	0.000791122	0.00607223	0.896341	-0.311747	0.0548135	1.28975e-08	-0.00858067	0.0217941	0.693791	-0.53064	0.527669	0.314594	0.328064	0.379789	0.387695	0.445896	0.217575	0.0404238	1
rs519528380	rs519528380	2	133231671	2:133231671	0.338835	C	T	-1.09597	0.832092	0.187796	0.00147537	0.00606968	0.807949	-0.313765	0.0547799	1.01774e-08	-0.00646978	0.0217828	0.766456	-0.566089	0.52738	0.283092	0.356461	0.379575	0.347677	0.448293	0.217465	0.0392604	1
rs523017002	rs523017002	2	133231674	2:133231674	0.338835	G	A	-1.09597	0.832092	0.187796	0.00147537	0.00606968	0.807949	-0.313765	0.0547799	1.01774e-08	-0.00646978	0.0217828	0.766456	-0.566089	0.52738	0.283092	0.356461	0.379575	0.347677	0.448293	0.217465	0.0392604	1
rs720701252	rs720701252	2	133232007	2:133232007	0.333074	A	T	-1.00277	0.83843	0.231695	0.000509356	0.00612049	0.933675	-0.308193	0.0552067	2.37048e-08	-0.0106162	0.0219504	0.628637	-0.569737	0.531619	0.283854	0.356339	0.382678	0.351764	0.404495	0.219232	0.0650294	1
rs524959456	rs524959456	2	133232101	2:133232101	0.332918	C	T	-1.01147	0.838397	0.227651	-5.33703e-06	0.00612041	0.999304	-0.306276	0.0552056	2.89077e-08	-0.0113673	0.0219475	0.604504	-0.545413	0.53164	0.304936	0.343641	0.382698	0.369215	0.409477	0.219237	0.0617988	1
rs516982460	rs516982460	2	133232108	2:133232108	0.332762	G	A	-1.00695	0.838541	0.229817	0.000139744	0.00612253	0.98179	-0.306213	0.0552117	2.9201e-08	-0.0115472	0.0219482	0.598813	-0.560404	0.531777	0.291959	0.351245	0.382807	0.358854	0.409221	0.2193	0.0620364	1
rs520527822	rs520527822	2	133232168	2:133232168	0.332918	G	T	-1.01147	0.838397	0.227651	-5.33703e-06	0.00612041	0.999304	-0.306276	0.0552056	2.89077e-08	-0.0113673	0.0219475	0.604504	-0.545413	0.53164	0.304936	0.343641	0.382698	0.369215	0.409477	0.219237	0.0617988	1
rs517578059	rs517578059	2	133232299	2:133232299	0.332762	C	T	-1.00695	0.838541	0.229817	0.000139744	0.00612253	0.98179	-0.306213	0.0552117	2.9201e-08	-0.0115472	0.0219482	0.598813	-0.560404	0.531777	0.291959	0.351245	0.382807	0.358854	0.409221	0.2193	0.0620364	1
rs451819093	rs451819093	2	133232377	2:133232377	0.332918	G	C	-1.01147	0.838397	0.227651	-5.33703e-06	0.00612041	0.999304	-0.306276	0.0552056	2.89077e-08	-0.0113673	0.0219475	0.604504	-0.545413	0.53164	0.304936	0.343641	0.382698	0.369215	0.409477	0.219237	0.0617988	1
rs517522941	rs517522941	2	133232436	2:133232436	0.332918	C	G	-1.01147	0.838397	0.227651	-5.33703e-06	0.00612041	0.999304	-0.306276	0.0552056	2.89077e-08	-0.0113673	0.0219475	0.604504	-0.545413	0.53164	0.304936	0.343641	0.382698	0.369215	0.409477	0.219237	0.0617988	1
rs523732619	rs523732619	2	133233278	2:133233278	0.335254	G	A	-1.16883	0.836331	0.162241	-0.00106003	0.0061074	0.862208	-0.306657	0.0550486	2.53771e-08	-0.0165961	0.021865	0.447838	-0.646356	0.53062	0.223181	0.395687	0.381999	0.30028	0.458686	0.218816	0.0360627	1
rs520605943	rs520605943	2	133233403	2:133233403	0.332295	T	G	-1.02938	0.839574	0.220169	0.000156434	0.00613135	0.979645	-0.30404	0.0552748	3.78705e-08	-0.0109187	0.0219721	0.619234	-0.573011	0.532502	0.281894	0.347568	0.383343	0.364578	0.421712	0.219605	0.0548175	1
rs524166238	rs524166238	2	133233411	2:133233411	0.332295	G	A	-1.02938	0.839574	0.220169	0.000156434	0.00613135	0.979645	-0.30404	0.0552748	3.78705e-08	-0.0109187	0.0219721	0.619234	-0.573011	0.532502	0.281894	0.347568	0.383343	0.364578	0.421712	0.219605	0.0548175	1
rs516263718	rs516263718	2	133233426	2:133233426	0.332762	A	G	-1.00695	0.838541	0.229817	0.000139744	0.00612253	0.98179	-0.306213	0.0552117	2.9201e-08	-0.0115472	0.0219482	0.598813	-0.560404	0.531777	0.291959	0.351245	0.382807	0.358854	0.409221	0.2193	0.0620364	1
rs521224290	rs521224290	2	133233480	2:133233480	0.339069	C	T	-1.12809	0.832792	0.175548	0.000843208	0.00607543	0.889616	-0.311424	0.0548305	1.34884e-08	-0.00896647	0.0217994	0.68084	-0.550651	0.527903	0.296906	0.334179	0.379963	0.379128	0.451661	0.217677	0.0379942	1
rs467563234	rs467563234	2	133233527	2:133233527	0.33105	C	T	-0.979756	0.83742	0.242014	-0.000166554	0.00611191	0.97826	-0.300799	0.0551491	4.91713e-08	-0.0118787	0.0219259	0.587981	-0.605031	0.531002	0.25453	0.365066	0.382235	0.339535	0.420003	0.218961	0.05509	1
rs519330461	rs519330461	2	133234037	2:133234037	0.331984	G	A	-0.947668	0.839028	0.258694	0.000358186	0.00612669	0.95338	-0.302847	0.0552438	4.20543e-08	-0.0109545	0.02196	0.617894	-0.600048	0.532138	0.259482	0.362077	0.383076	0.344565	0.41513	0.219449	0.0585327	1
rs527178026	rs527178026	2	133234090	2:133234090	0.31104	C	T	-1.50369	0.849114	0.0765794	0.00130968	0.00621342	0.833057	-0.315577	0.0558878	1.63642e-08	-0.00246013	0.0222246	0.911859	-0.39061	0.538561	0.468277	0.241871	0.387805	0.532829	0.396341	0.22221	0.0744834	1
rs519243670	rs519243670	2	133234103	2:133234103	0.31104	C	T	-1.50369	0.849114	0.0765794	0.00130968	0.00621342	0.833057	-0.315577	0.0558878	1.63642e-08	-0.00246013	0.0222246	0.911859	-0.39061	0.538561	0.468277	0.241871	0.387805	0.532829	0.396341	0.22221	0.0744834	1
rs524267728	rs524267728	2	133234130	2:133234130	0.310962	A	G	-1.48847	0.84959	0.0797761	0.00131433	0.00621604	0.832542	-0.313889	0.0559222	1.98888e-08	-0.00220751	0.0222392	0.92093	-0.361897	0.538831	0.501817	0.245683	0.387991	0.526592	0.39987	0.222316	0.0720733	1
rs516301344	rs516301344	2	133234139	2:133234139	0.310962	A	G	-1.48847	0.84959	0.0797761	0.00131433	0.00621604	0.832542	-0.313889	0.0559222	1.98888e-08	-0.00220751	0.0222392	0.92093	-0.361897	0.538831	0.501817	0.245683	0.387991	0.526592	0.39987	0.222316	0.0720733	1
rs715564608	rs715564608	2	133234427	2:133234427	0.331906	A	G	-1.03374	0.838584	0.217681	-6.20677e-05	0.00612418	0.991914	-0.304279	0.0552124	3.56678e-08	-0.0106071	0.021948	0.628894	-0.607128	0.531867	0.25366	0.367277	0.382887	0.337441	0.416266	0.219344	0.057725	1
rs517340539	rs517340539	2	133234446	2:133234446	0.331906	C	G	-1.03374	0.838584	0.217681	-6.20677e-05	0.00612418	0.991914	-0.304279	0.0552124	3.56678e-08	-0.0106071	0.021948	0.628894	-0.607128	0.531867	0.25366	0.367277	0.382887	0.337441	0.416266	0.219344	0.057725	1
rs522320703	rs522320703	2	133234449	2:133234449	0.331906	T	C	-1.03374	0.838584	0.217681	-6.20677e-05	0.00612418	0.991914	-0.304279	0.0552124	3.56678e-08	-0.0106071	0.021948	0.628894	-0.607128	0.531867	0.25366	0.367277	0.382887	0.337441	0.416266	0.219344	0.057725	1
rs524443014	rs524443014	2	133234483	2:133234483	0.331984	C	T	-0.915739	0.839896	0.275581	0.000234164	0.00613002	0.969529	-0.301939	0.0553128	4.79474e-08	-0.0106085	0.0219908	0.629515	-0.593213	0.532574	0.265339	0.3542	0.383361	0.355521	0.419672	0.21961	0.0560064	1
rs517990459	rs517990459	2	133234492	2:133234492	0.331984	C	G	-0.915739	0.839896	0.275581	0.000234164	0.00613002	0.969529	-0.301939	0.0553128	4.79474e-08	-0.0106085	0.0219908	0.629515	-0.593213	0.532574	0.265339	0.3542	0.383361	0.355521	0.419672	0.21961	0.0560064	1
rs521541301	rs521541301	2	133234507	2:133234507	0.332217	A	C	-0.963094	0.839771	0.251442	6.89483e-05	0.00613011	0.991026	-0.304993	0.0552999	3.48289e-08	-0.0105309	0.0219856	0.631947	-0.610387	0.532522	0.251705	0.371225	0.383334	0.332838	0.417337	0.219597	0.0573715	1
rs526510387	rs526510387	2	133234520	2:133234520	0.33214	T	C	-0.954232	0.839771	0.255831	0.000213157	0.00613039	0.972263	-0.303577	0.0552984	4.02392e-08	-0.0107989	0.021984	0.623275	-0.5862	0.532538	0.270998	0.355161	0.383347	0.3542	0.416208	0.219605	0.058058	1
rs522807704	rs522807704	2	133234615	2:133234615	0.332062	C	T	-0.950445	0.839773	0.257724	0.000212851	0.00613069	0.972304	-0.303325	0.0552968	4.12527e-08	-0.0107751	0.0219822	0.624012	-0.598307	0.532557	0.261242	0.357338	0.383364	0.351279	0.421181	0.219613	0.0551328	1
rs523481601	rs523481601	2	133234797	2:133234797	0.328091	C	T	-1.11227	0.842775	0.186911	0.000555043	0.00615335	0.928127	-0.318753	0.0554903	9.22999e-09	-0.00824021	0.0220661	0.708827	-0.505452	0.534323	0.344166	0.349196	0.384626	0.363939	0.36969	0.220365	0.0934207	1
rs516961772	rs516961772	2	133234818	2:133234818	0.32778	C	T	-1.08236	0.842875	0.199097	5.59879e-05	0.00615302	0.99274	-0.315176	0.0555039	1.35921e-08	-0.00880722	0.0220701	0.689851	-0.487933	0.534388	0.361206	0.335409	0.384666	0.383237	0.378221	0.22038	0.0861219	1
rs519113222	rs519113222	2	133234888	2:133234888	0.32778	T	G	-1.1165	0.842881	0.185294	0.000181486	0.00615553	0.976479	-0.316745	0.0554945	1.14528e-08	-0.00918085	0.0220632	0.677325	-0.495993	0.534488	0.35342	0.344054	0.384762	0.371216	0.374452	0.220437	0.0893794	1
rs524150629	rs524150629	2	133234896	2:133234896	0.32778	C	G	-1.1165	0.842881	0.185294	0.000181486	0.00615553	0.976479	-0.316745	0.0554945	1.14528e-08	-0.00918085	0.0220632	0.677325	-0.495993	0.534488	0.35342	0.344054	0.384762	0.371216	0.374452	0.220437	0.0893794	1
rs516083088	rs516083088	2	133234925	2:133234925	0.32778	G	A	-1.1165	0.842881	0.185294	0.000181486	0.00615553	0.976479	-0.316745	0.0554945	1.14528e-08	-0.00918085	0.0220632	0.677325	-0.495993	0.534488	0.35342	0.344054	0.384762	0.371216	0.374452	0.220437	0.0893794	1
rs515983959	rs515983959	2	133235057	2:133235057	0.332762	C	T	-1.00695	0.838541	0.229817	0.000139744	0.00612253	0.98179	-0.306213	0.0552117	2.9201e-08	-0.0115472	0.0219482	0.598813	-0.560404	0.531777	0.291959	0.351245	0.382807	0.358854	0.409221	0.2193	0.0620364	1
rs518045304	rs518045304	2	133235164	2:133235164	0.332762	G	A	-1.00695	0.838541	0.229817	0.000139744	0.00612253	0.98179	-0.306213	0.0552117	2.9201e-08	-0.0115472	0.0219482	0.598813	-0.560404	0.531777	0.291959	0.351245	0.382807	0.358854	0.409221	0.2193	0.0620364	1
rs525128556	rs525128556	2	133235267	2:133235267	0.33214	C	T	-0.954232	0.839771	0.255831	0.000213157	0.00613039	0.972263	-0.303577	0.0552984	4.02392e-08	-0.0107989	0.021984	0.623275	-0.5862	0.532538	0.270998	0.355161	0.383347	0.3542	0.416208	0.219605	0.058058	1
rs471540374	rs471540374	2	133235405	2:133235405	0.332918	G	A	-1.01147	0.838397	0.227651	-5.33703e-06	0.00612041	0.999304	-0.306276	0.0552056	2.89077e-08	-0.0113673	0.0219475	0.604504	-0.545413	0.53164	0.304936	0.343641	0.382698	0.369215	0.409477	0.219237	0.0617988	1
rs719271535	rs719271535	2	133235685	2:133235685	0.332373	C	T	-0.994611	0.839883	0.236324	-0.000362481	0.00613189	0.952861	-0.302736	0.0553018	4.39343e-08	-0.0106823	0.021987	0.627077	-0.593563	0.532591	0.265072	0.344158	0.383387	0.369357	0.438112	0.219634	0.0460714	1
rs519131647	rs519131647	2	133235762	2:133235762	0.332451	C	G	-0.999524	0.838781	0.233403	0.000158644	0.00612592	0.979339	-0.302488	0.0552234	4.31278e-08	-0.0108609	0.0219487	0.620719	-0.551123	0.532035	0.30026	0.352894	0.383015	0.356863	0.395274	0.219413	0.0716234	1
rs524059865	rs524059865	2	133235893	2:133235893	0.33214	A	G	-0.954232	0.839771	0.255831	0.000213157	0.00613039	0.972263	-0.303577	0.0552984	4.02392e-08	-0.0107989	0.021984	0.623275	-0.5862	0.532538	0.270998	0.355161	0.383347	0.3542	0.416208	0.219605	0.058058	1
rs516074535	rs516074535	2	133236144	2:133236144	0.332295	A	G	-0.958787	0.839628	0.253488	6.76428e-05	0.00612825	0.991193	-0.303643	0.0552924	3.98338e-08	-0.0106186	0.0219833	0.629074	-0.571154	0.532401	0.283365	0.347535	0.383238	0.364493	0.416462	0.219542	0.0578337	1
rs715674521	rs715674521	2	133236427	2:133236427	0.33214	T	C	-0.920313	0.839754	0.273109	8.86573e-05	0.00612789	0.988457	-0.302007	0.0553069	4.74624e-08	-0.0104282	0.0219901	0.635341	-0.578164	0.532438	0.277532	0.346575	0.383253	0.365837	0.419925	0.219548	0.0557891	1
rs516623057	rs516623057	2	133236428	2:133236428	0.33214	G	A	-0.920313	0.839754	0.273109	8.86573e-05	0.00612789	0.988457	-0.302007	0.0553069	4.74624e-08	-0.0104282	0.0219901	0.635341	-0.578164	0.532438	0.277532	0.346575	0.383253	0.365837	0.419925	0.219548	0.0557891	1
rs525131932	rs525131932	2	133236546	2:133236546	0.33214	T	C	-0.920313	0.839754	0.273109	8.86573e-05	0.00612789	0.988457	-0.302007	0.0553069	4.74624e-08	-0.0104282	0.0219901	0.635341	-0.578164	0.532438	0.277532	0.346575	0.383253	0.365837	0.419925	0.219548	0.0557891	1
rs517231409	rs517231409	2	133236552	2:133236552	0.33214	C	T	-0.920313	0.839754	0.273109	8.86573e-05	0.00612789	0.988457	-0.302007	0.0553069	4.74624e-08	-0.0104282	0.0219901	0.635341	-0.578164	0.532438	0.277532	0.346575	0.383253	0.365837	0.419925	0.219548	0.0557891	1
rs520810014	rs520810014	2	133236556	2:133236556	0.33214	C	T	-0.920313	0.839754	0.273109	8.86573e-05	0.00612789	0.988457	-0.302007	0.0553069	4.74624e-08	-0.0104282	0.0219901	0.635341	-0.578164	0.532438	0.277532	0.346575	0.383253	0.365837	0.419925	0.219548	0.0557891	1
rs518623097	rs518623097	2	133236671	2:133236671	0.332217	T	C	-0.955003	0.83963	0.255367	6.7323e-05	0.00612856	0.991235	-0.303391	0.0552908	4.08374e-08	-0.0105948	0.0219815	0.629815	-0.583254	0.53242	0.273307	0.34971	0.383255	0.361519	0.421432	0.219551	0.0549188	1
rs522151838	rs522151838	2	133236763	2:133236763	0.33214	A	G	-0.920313	0.839754	0.273109	8.86573e-05	0.00612789	0.988457	-0.302007	0.0553069	4.74624e-08	-0.0104282	0.0219901	0.635341	-0.578164	0.532438	0.277532	0.346575	0.383253	0.365837	0.419925	0.219548	0.0557891	1
rs522724411	rs522724411	2	133236899	2:133236899	0.332762	A	G	-0.984483	0.838767	0.240505	6.62092e-05	0.00612256	0.991372	-0.302848	0.0552327	4.17856e-08	-0.0103167	0.0219578	0.63847	-0.554991	0.53187	0.29673	0.343127	0.382859	0.370134	0.409277	0.219327	0.0620325	1
rs526270545	rs526270545	2	133236962	2:133236962	0.33284	T	C	-0.999436	0.838593	0.233339	0.000159186	0.00612139	0.979253	-0.303128	0.0552224	4.03724e-08	-0.0101044	0.0219532	0.645324	-0.549673	0.531775	0.301296	0.344518	0.382795	0.368116	0.403211	0.219286	0.0659533	1
rs519807770	rs519807770	2	133236977	2:133236977	0.332762	C	T	-0.984483	0.838767	0.240505	6.62092e-05	0.00612256	0.991372	-0.302848	0.0552327	4.17856e-08	-0.0103167	0.0219578	0.63847	-0.554991	0.53187	0.29673	0.343127	0.382859	0.370134	0.409277	0.219327	0.0620325	1
rs526881749	rs526881749	2	133237013	2:133237013	0.332762	A	G	-0.984483	0.838767	0.240505	6.62092e-05	0.00612256	0.991372	-0.302848	0.0552327	4.17856e-08	-0.0103167	0.0219578	0.63847	-0.554991	0.53187	0.29673	0.343127	0.382859	0.370134	0.409277	0.219327	0.0620325	1
rs519629123	rs519629123	2	133237030	2:133237030	0.332762	T	C	-0.984483	0.838767	0.240505	6.62092e-05	0.00612256	0.991372	-0.302848	0.0552327	4.17856e-08	-0.0103167	0.0219578	0.63847	-0.554991	0.53187	0.29673	0.343127	0.382859	0.370134	0.409277	0.219327	0.0620325	1
rs523169036	rs523169036	2	133237077	2:133237077	0.332762	G	A	-0.984483	0.838767	0.240505	6.62092e-05	0.00612256	0.991372	-0.302848	0.0552327	4.17856e-08	-0.0103167	0.0219578	0.63847	-0.554991	0.53187	0.29673	0.343127	0.382859	0.370134	0.409277	0.219327	0.0620325	1
rs475167592	rs475167592	2	133237334	2:133237334	0.332451	T	C	-1.06858	0.838614	0.202585	-6.66993e-05	0.00612322	0.991309	-0.303474	0.0552167	3.88375e-08	-0.00985602	0.0219504	0.653422	-0.573656	0.531825	0.280742	0.355157	0.382842	0.35357	0.409849	0.21932	0.0616612	1
rs520886029	rs520886029	2	133237702	2:133237702	0.332762	G	A	-0.984483	0.838767	0.240505	6.62092e-05	0.00612256	0.991372	-0.302848	0.0552327	4.17856e-08	-0.0103167	0.0219578	0.63847	-0.554991	0.53187	0.29673	0.343127	0.382859	0.370134	0.409277	0.219327	0.0620325	1
rs524399508	rs524399508	2	133237746	2:133237746	0.332607	A	G	-0.979949	0.838912	0.242758	0.000211442	0.00612469	0.97246	-0.302784	0.0552389	4.22064e-08	-0.0104965	0.0219586	0.63264	-0.57	0.532008	0.283983	0.350738	0.382969	0.359752	0.409021	0.219389	0.0622709	1
rs517828257	rs517828257	2	133238084	2:133238084	0.332762	A	G	-0.984483	0.838767	0.240505	6.62092e-05	0.00612256	0.991372	-0.302848	0.0552327	4.17856e-08	-0.0103167	0.0219578	0.63847	-0.554991	0.53187	0.29673	0.343127	0.382859	0.370134	0.409277	0.219327	0.0620325	1
rs522793821	rs522793821	2	133238091	2:133238091	0.332762	A	C	-0.984483	0.838767	0.240505	6.62092e-05	0.00612256	0.991372	-0.302848	0.0552327	4.17856e-08	-0.0103167	0.0219578	0.63847	-0.554991	0.53187	0.29673	0.343127	0.382859	0.370134	0.409277	0.219327	0.0620325	1
rs526383424	rs526383424	2	133238106	2:133238106	0.332762	A	G	-0.984483	0.838767	0.240505	6.62092e-05	0.00612256	0.991372	-0.302848	0.0552327	4.17856e-08	-0.0103167	0.0219578	0.63847	-0.554991	0.53187	0.29673	0.343127	0.382859	0.370134	0.409277	0.219327	0.0620325	1
rs461015033	rs461015033	2	133238148	2:133238148	0.332762	C	G	-0.984483	0.838767	0.240505	6.62092e-05	0.00612256	0.991372	-0.302848	0.0552327	4.17856e-08	-0.0103167	0.0219578	0.63847	-0.554991	0.53187	0.29673	0.343127	0.382859	0.370134	0.409277	0.219327	0.0620325	1
rs518962915	rs518962915	2	133238260	2:133238260	0.331672	T	C	-1.03209	0.836196	0.217102	-0.000238577	0.00610413	0.968823	-0.303424	0.0550627	3.57768e-08	-0.0126194	0.0218903	0.564289	-0.579327	0.530246	0.274586	0.361144	0.381699	0.344072	0.413045	0.218658	0.0588919	1
rs523224159	rs523224159	2	133238280	2:133238280	0.331672	G	C	-1.03209	0.836196	0.217102	-0.000238577	0.00610413	0.968823	-0.303424	0.0550627	3.57768e-08	-0.0126194	0.0218903	0.564289	-0.579327	0.530246	0.274586	0.361144	0.381699	0.344072	0.413045	0.218658	0.0588919	1
rs441430783	rs441430783	2	133238364	2:133238364	0.332762	A	G	-0.984483	0.838767	0.240505	6.62092e-05	0.00612256	0.991372	-0.302848	0.0552327	4.17856e-08	-0.0103167	0.0219578	0.63847	-0.554991	0.53187	0.29673	0.343127	0.382859	0.370134	0.409277	0.219327	0.0620325	1
rs459932477	rs459932477	2	133238450	2:133238450	0.332762	C	T	-1.00695	0.838541	0.229817	0.000139744	0.00612253	0.98179	-0.306213	0.0552117	2.9201e-08	-0.0115472	0.0219482	0.598813	-0.560404	0.531777	0.291959	0.351245	0.382807	0.358854	0.409221	0.2193	0.0620364	1
rs478542990	rs478542990	2	133238517	2:133238517	0.332762	T	A	-0.984483	0.838767	0.240505	6.62092e-05	0.00612256	0.991372	-0.302848	0.0552327	4.17856e-08	-0.0103167	0.0219578	0.63847	-0.554991	0.53187	0.29673	0.343127	0.382859	0.370134	0.409277	0.219327	0.0620325	1
rs516436390	rs516436390	2	133238781	2:133238781	0.331984	C	T	-0.915739	0.839896	0.275581	0.000234164	0.00613002	0.969529	-0.301939	0.0553128	4.79474e-08	-0.0106085	0.0219908	0.629515	-0.593213	0.532574	0.265339	0.3542	0.383361	0.355521	0.419672	0.21961	0.0560064	1
rs521440028	rs521440028	2	133238885	2:133238885	0.332529	G	A	-1.06596	0.838468	0.203615	-0.00020842	0.00612218	0.972843	-0.304217	0.0552075	3.57973e-08	-0.0101497	0.0219466	0.643742	-0.577107	0.531737	0.277777	0.355946	0.38278	0.352424	0.410163	0.219284	0.061419	1
rs715653093	rs715653093	2	133239298	2:133239298	0.332762	T	G	-0.984483	0.838767	0.240505	6.62092e-05	0.00612256	0.991372	-0.302848	0.0552327	4.17856e-08	-0.0103167	0.0219578	0.63847	-0.554991	0.53187	0.29673	0.343127	0.382859	0.370134	0.409277	0.219327	0.0620325	1
rs521970493	rs521970493	2	133239327	2:133239327	0.332762	G	A	-0.984483	0.838767	0.240505	6.62092e-05	0.00612256	0.991372	-0.302848	0.0552327	4.17856e-08	-0.0103167	0.0219578	0.63847	-0.554991	0.53187	0.29673	0.343127	0.382859	0.370134	0.409277	0.219327	0.0620325	1
rs525512323	rs525512323	2	133239348	2:133239348	0.332762	T	C	-0.984483	0.838767	0.240505	6.62092e-05	0.00612256	0.991372	-0.302848	0.0552327	4.17856e-08	-0.0103167	0.0219578	0.63847	-0.554991	0.53187	0.29673	0.343127	0.382859	0.370134	0.409277	0.219327	0.0620325	1
rs522604475	rs522604475	2	133239434	2:133239434	0.332762	T	C	-0.984483	0.838767	0.240505	6.62092e-05	0.00612256	0.991372	-0.302848	0.0552327	4.17856e-08	-0.0103167	0.0219578	0.63847	-0.554991	0.53187	0.29673	0.343127	0.382859	0.370134	0.409277	0.219327	0.0620325	1
rs449310093	rs449310093	2	133239686	2:133239686	0.310884	G	A	-1.46763	0.849382	0.0840094	0.00128013	0.00621235	0.836743	-0.311067	0.0559179	2.65296e-08	-0.0015088	0.0222392	0.94591	-0.361358	0.538618	0.502285	0.240297	0.387816	0.535511	0.406335	0.222215	0.067464	1
rs467928556	rs467928556	2	133239767	2:133239767	0.331984	C	T	-0.915739	0.839896	0.275581	0.000234164	0.00613002	0.969529	-0.301939	0.0553128	4.79474e-08	-0.0106085	0.0219908	0.629515	-0.593213	0.532574	0.265339	0.3542	0.383361	0.355521	0.419672	0.21961	0.0560064	1
rs446649026	rs446649026	2	133239982	2:133239982	0.338913	C	T	-1.10153	0.833138	0.186121	0.000914241	0.00607732	0.880422	-0.308039	0.0548563	1.96133e-08	-0.0079276	0.0218095	0.716237	-0.560063	0.528111	0.288916	0.333641	0.380109	0.380078	0.451468	0.217757	0.0381476	1
rs473793500	rs473793500	2	133240518	2:133240518	0.332607	A	G	-0.979949	0.838912	0.242758	0.000211442	0.00612469	0.97246	-0.302784	0.0552389	4.22064e-08	-0.0104965	0.0219586	0.63264	-0.57	0.532008	0.283983	0.350738	0.382969	0.359752	0.409021	0.219389	0.0622709	1
rs517034862	rs517034862	2	133240668	2:133240668	0.33214	C	T	-0.920313	0.839754	0.273109	8.86573e-05	0.00612789	0.988457	-0.302007	0.0553069	4.74624e-08	-0.0104282	0.0219901	0.635341	-0.578164	0.532438	0.277532	0.346575	0.383253	0.365837	0.419925	0.219548	0.0557891	1
rs457028486	rs457028486	2	133240832	2:133240832	0.33214	A	G	-0.954232	0.839771	0.255831	0.000213157	0.00613039	0.972263	-0.303577	0.0552984	4.02392e-08	-0.0107989	0.021984	0.623275	-0.5862	0.532538	0.270998	0.355161	0.383347	0.3542	0.416208	0.219605	0.058058	1
rs436023295	rs436023295	2	133241316	2:133241316	0.332062	A	G	-0.927969	0.83969	0.269102	0.000219512	0.00612891	0.971429	-0.30176	0.0552982	4.84344e-08	-0.0106417	0.0219842	0.628343	-0.595499	0.53246	0.263399	0.35509	0.383282	0.354214	0.419405	0.219565	0.0561128	1
rs521780434	rs521780434	2	133241779	2:133241779	0.33214	C	T	-0.920313	0.839754	0.273109	8.86573e-05	0.00612789	0.988457	-0.302007	0.0553069	4.74624e-08	-0.0104282	0.0219901	0.635341	-0.578164	0.532438	0.277532	0.346575	0.383253	0.365837	0.419925	0.219548	0.0557891	1
rs439145221	rs439145221	2	133245376	2:133245376	0.33214	T	C	-0.958266	0.839285	0.253552	9.58097e-05	0.00612593	0.987522	-0.302057	0.055272	4.63144e-08	-0.0106741	0.021975	0.627153	-0.584631	0.532193	0.271972	0.349823	0.383092	0.36116	0.421367	0.219456	0.0548511	1
rs464017510	rs464017510	2	133245430	2:133245430	0.33214	A	G	-0.958266	0.839285	0.253552	9.58097e-05	0.00612593	0.987522	-0.302057	0.055272	4.63144e-08	-0.0106741	0.021975	0.627153	-0.584631	0.532193	0.271972	0.349823	0.383092	0.36116	0.421367	0.219456	0.0548511	1
rs446754085	rs446754085	2	133245604	2:133245604	0.33214	G	C	-0.958266	0.839285	0.253552	9.58097e-05	0.00612593	0.987522	-0.302057	0.055272	4.63144e-08	-0.0106741	0.021975	0.627153	-0.584631	0.532193	0.271972	0.349823	0.383092	0.36116	0.421367	0.219456	0.0548511	1
rs518603529	rs518603529	2	133245650	2:133245650	0.33214	G	C	-0.958266	0.839285	0.253552	9.58097e-05	0.00612593	0.987522	-0.302057	0.055272	4.63144e-08	-0.0106741	0.021975	0.627153	-0.584631	0.532193	0.271972	0.349823	0.383092	0.36116	0.421367	0.219456	0.0548511	1
rs515884813	rs515884813	2	133260369	2:133260369	0.331906	G	A	-0.878389	0.840011	0.295705	-4.12605e-05	0.00613126	0.994631	-0.303824	0.0553152	3.96065e-08	-0.0120324	0.0219915	0.584285	-0.521484	0.532666	0.327577	0.324789	0.383431	0.396961	0.394282	0.219651	0.072648	1
rs716041101	rs716041101	2	133262103	2:133262103	0.33175	C	A	-0.877937	0.839669	0.295757	-1.29891e-05	0.00612894	0.998309	-0.302237	0.0552949	4.60526e-08	-0.0120869	0.0219833	0.582442	-0.535014	0.532458	0.314993	0.327097	0.383284	0.393434	0.39921	0.219565	0.0690357	1
rs719106957	rs719106957	2	133262105	2:133262105	0.33175	C	T	-0.877937	0.839669	0.295757	-1.29891e-05	0.00612894	0.998309	-0.302237	0.0552949	4.60526e-08	-0.0120869	0.0219833	0.582442	-0.535014	0.532458	0.314993	0.327097	0.383284	0.393434	0.39921	0.219565	0.0690357	1
rs523639064	rs523639064	2	133262177	2:133262177	0.331906	C	T	-0.878389	0.840011	0.295705	-4.12605e-05	0.00613126	0.994631	-0.303824	0.0553152	3.96065e-08	-0.0120324	0.0219915	0.584285	-0.521484	0.532666	0.327577	0.324789	0.383431	0.396961	0.394282	0.219651	0.072648	1
rs523485126	rs523485126	2	133262235	2:133262235	0.331906	C	G	-0.878389	0.840011	0.295705	-4.12605e-05	0.00613126	0.994631	-0.303824	0.0553152	3.96065e-08	-0.0120324	0.0219915	0.584285	-0.521484	0.532666	0.327577	0.324789	0.383431	0.396961	0.394282	0.219651	0.072648	1
rs526999839	rs526999839	2	133270183	2:133270183	0.333074	A	G	-0.98545	0.836015	0.238499	-0.00149659	0.00610918	0.806477	-0.301863	0.0550332	4.13232e-08	-0.0162333	0.0218791	0.458116	-0.533168	0.530331	0.314729	0.350363	0.381829	0.358833	0.371279	0.218738	0.089627	1
rs135308250	rs135308250	2	133281475	2:133281475	0.33105	C	T	-0.914882	0.837352	0.274574	-0.000239348	0.00611134	0.968759	-0.303894	0.0551475	3.57678e-08	-0.0140468	0.0219261	0.521754	-0.44161	0.530955	0.405562	0.272143	0.382201	0.476439	0.380269	0.218939	0.0824096	1
rs527080745	rs527080745	2	133295358	2:133295358	0.332996	A	T	-0.913241	0.837721	0.275647	0.000160049	0.00611393	0.979116	-0.302862	0.0551776	4.04552e-08	-0.0122556	0.0219422	0.576476	-0.503341	0.53118	0.343338	0.315592	0.382363	0.40916	0.391005	0.219033	0.0742378	1
rs521491816	rs521491816	2	133298799	2:133298799	0.334242	C	A	-0.935422	0.832748	0.261312	0.000157695	0.0060878	0.979334	-0.314366	0.0548227	9.79536e-09	-0.0137751	0.021791	0.527292	-0.399475	0.52842	0.449662	0.263502	0.380482	0.488592	0.392666	0.217957	0.0716129	1
rs522763063	rs522763063	2	133299328	2:133299328	0.338135	C	T	-1.10501	0.829772	0.182958	0.000786371	0.00606157	0.896779	-0.321177	0.0546348	4.13703e-09	-0.0123311	0.0217196	0.57021	-0.457688	0.526384	0.384576	0.303502	0.378978	0.423223	0.428068	0.217093	0.0486306	1
rs516562222	rs516562222	2	133300294	2:133300294	0.334242	C	T	-1.00903	0.832974	0.225757	-0.000462701	0.00609078	0.939445	-0.315153	0.0548308	9.04442e-09	-0.0126251	0.0217963	0.562434	-0.45678	0.528562	0.387481	0.31645	0.380593	0.405711	0.394256	0.218032	0.0705682	1
rs461497613	rs461497613	2	133300742	2:133300742	0.333619	C	T	-0.956727	0.833653	0.251121	-0.000877487	0.00609394	0.885506	-0.313904	0.0548853	1.0698e-08	-0.0109674	0.0218173	0.615178	-0.406452	0.528949	0.442241	0.303781	0.380859	0.425091	0.366289	0.218176	0.0931776	1
rs434238040	rs434238040	2	133301280	2:133301280	0.336967	G	A	-0.885469	0.831147	0.286714	-0.00072371	0.00608015	0.905253	-0.305586	0.0547041	2.32148e-08	-0.0147718	0.0217509	0.497054	-0.492546	0.527436	0.350381	0.383559	0.379813	0.312561	0.361522	0.217591	0.0966184	1
rs516619229	rs516619229	2	133301459	2:133301459	0.354485	G	A	-0.815686	0.845254	0.334535	0.00198397	0.00617135	0.747846	-0.311646	0.0556536	2.14678e-08	-0.0189646	0.022143	0.391745	-0.192998	0.535885	0.718737	0.216531	0.385748	0.574574	0.271887	0.221018	0.218639	1
rs525061868	rs525061868	2	133301814	2:133301814	0.34631	G	A	-0.908676	0.842625	0.280861	-0.000907288	0.00615924	0.882891	-0.307686	0.0554607	2.89245e-08	-0.0147547	0.0220415	0.503237	-0.412884	0.534811	0.440104	0.312362	0.385079	0.417271	0.378385	0.220593	0.0862877	1
rs516202658	rs516202658	2	133396112	2:133396112	0.367642	G	A	-1.2628	0.833707	0.129852	-0.00049249	0.0060675	0.935308	-0.322699	0.0549255	4.22279e-09	-0.0164687	0.0218212	0.450422	-0.484857	0.528289	0.358729	0.244868	0.38009	0.519423	0.357441	0.217729	0.100656	1
rs524605004	rs524605004	2	133396565	2:133396565	0.366007	C	T	-1.29079	0.8337	0.121558	-0.00171765	0.00606445	0.776998	-0.308683	0.054948	1.93484e-08	-0.0191362	0.0218336	0.380783	-0.47394	0.528241	0.369611	0.266573	0.380042	0.483035	0.320545	0.217683	0.140877	1
rs518011671	rs518011671	2	133400563	2:133400563	0.364217	T	C	-1.212	0.833806	0.146064	-0.00171575	0.00606821	0.777373	-0.313874	0.0549471	1.11461e-08	-0.0121263	0.0218278	0.578521	-0.451248	0.528494	0.393195	0.257151	0.380266	0.498888	0.330619	0.217797	0.129011	1
rs462557621	rs462557621	2	133400794	2:133400794	0.367642	C	G	-1.16772	0.834691	0.161816	-0.000728326	0.00607273	0.904535	-0.322436	0.0550033	4.5699e-09	-0.016603	0.0218553	0.447446	-0.538692	0.528848	0.308387	0.280454	0.380479	0.461057	0.364482	0.217944	0.0944524	1
rs482799395	rs482799395	2	133401127	2:133401127	0.36702	C	T	-1.22427	0.835228	0.142705	-0.00101013	0.00607805	0.868005	-0.324517	0.0550339	3.70928e-09	-0.0161828	0.0218693	0.459312	-0.483571	0.52921	0.360844	0.251491	0.380755	0.508929	0.352021	0.218106	0.106529	1
rs516004398	rs516004398	2	133401246	2:133401246	0.367642	C	T	-1.16772	0.834691	0.161816	-0.000728326	0.00607273	0.904535	-0.322436	0.0550033	4.5699e-09	-0.016603	0.0218553	0.447446	-0.538692	0.528848	0.308387	0.280454	0.380479	0.461057	0.364482	0.217944	0.0944524	1
rs714640015	rs714640015	2	133404315	2:133404315	0.367331	A	G	-1.18099	0.834054	0.156785	-0.00083509	0.00606791	0.890538	-0.324551	0.0549613	3.52453e-09	-0.0155059	0.0218384	0.477685	-0.496098	0.528439	0.347834	0.236512	0.380183	0.533876	0.367319	0.217774	0.0916616	1
rs473748035	rs473748035	2	133405072	2:133405072	0.365462	T	C	-1.22734	0.833373	0.14082	-0.00170404	0.0060616	0.778619	-0.311056	0.0549326	1.49192e-08	-0.0171911	0.0218264	0.430914	-0.467978	0.528048	0.375488	0.229681	0.379905	0.545462	0.333916	0.217595	0.124888	1
rs523208988	rs523208988	2	133405574	2:133405574	0.364684	C	T	-1.19866	0.832604	0.149967	-0.000699651	0.00605749	0.908047	-0.320613	0.0548672	5.11338e-09	-0.022657	0.0217979	0.298613	-0.524957	0.527546	0.319691	0.268437	0.379545	0.479406	0.36372	0.217403	0.0943225	1
rs457686794	rs457686794	2	133405610	2:133405610	0.367409	C	T	-1.19285	0.833973	0.152624	-0.000872628	0.00606718	0.885637	-0.323699	0.0549571	3.86131e-09	-0.0158539	0.0218363	0.467817	-0.517753	0.528393	0.327153	0.239517	0.380149	0.528654	0.374755	0.217752	0.0852473	1
rs524377091	rs524377091	2	133405818	2:133405818	0.36663	A	G	-1.22855	0.833105	0.140302	-0.00132794	0.00606466	0.826678	-0.32659	0.0548971	2.6958e-09	-0.0158575	0.0218117	0.467215	-0.510629	0.52798	0.333476	0.229726	0.379898	0.545376	0.367495	0.217602	0.0912504	1
rs516473661	rs516473661	2	133405941	2:133405941	0.366163	T	C	-1.19068	0.833236	0.15301	-0.00136846	0.00606698	0.821545	-0.324991	0.054903	3.23176e-09	-0.015398	0.0218143	0.480271	-0.512302	0.528102	0.332006	0.238579	0.379999	0.530109	0.364427	0.217661	0.094074	1
rs520703771	rs520703771	2	133406018	2:133406018	0.36663	T	C	-1.22855	0.833105	0.140302	-0.00132794	0.00606466	0.826678	-0.32659	0.0548971	2.6958e-09	-0.0158575	0.0218117	0.467215	-0.510629	0.52798	0.333476	0.229726	0.379898	0.545376	0.367495	0.217602	0.0912504	1
rs525758355	rs525758355	2	133406021	2:133406021	0.36663	A	G	-1.22855	0.833105	0.140302	-0.00132794	0.00606466	0.826678	-0.32659	0.0548971	2.6958e-09	-0.0158575	0.0218117	0.467215	-0.510629	0.52798	0.333476	0.229726	0.379898	0.545376	0.367495	0.217602	0.0912504	1
rs522741518	rs522741518	2	133406131	2:133406131	0.367409	C	T	-1.19285	0.833973	0.152624	-0.000872628	0.00606718	0.885637	-0.323699	0.0549571	3.86131e-09	-0.0158539	0.0218363	0.467817	-0.517753	0.528393	0.327153	0.239517	0.380149	0.528654	0.374755	0.217752	0.0852473	1
rs521954978	rs521954978	2	133406405	2:133406405	0.36663	C	A	-1.13814	0.833416	0.172053	-0.000786371	0.00606668	0.896866	-0.320359	0.0549116	5.40832e-09	-0.0150715	0.0218171	0.489685	-0.485476	0.528167	0.358006	0.186731	0.380025	0.623168	0.382282	0.217682	0.0790625	1
rs526886784	rs526886784	2	133406412	2:133406412	0.36663	A	G	-1.13814	0.833416	0.172053	-0.000786371	0.00606668	0.896866	-0.320359	0.0549116	5.40832e-09	-0.0150715	0.0218171	0.489685	-0.485476	0.528167	0.358006	0.186731	0.380025	0.623168	0.382282	0.217682	0.0790625	1
rs523025150	rs523025150	2	133406855	2:133406855	0.367409	G	A	-1.19285	0.833973	0.152624	-0.000872628	0.00606718	0.885637	-0.323699	0.0549571	3.86131e-09	-0.0158539	0.0218363	0.467817	-0.517753	0.528393	0.327153	0.239517	0.380149	0.528654	0.374755	0.217752	0.0852473	1
rs516528426	rs516528426	2	133406887	2:133406887	0.367253	G	A	-1.17495	0.83379	0.158785	-0.000850495	0.00606553	0.888488	-0.323982	0.0549455	3.71439e-09	-0.0152963	0.021834	0.48357	-0.493761	0.528229	0.349918	0.227925	0.380026	0.548666	0.364059	0.217686	0.0944448	1
rs520080950	rs520080950	2	133406985	2:133406985	0.363672	C	G	-1.141	0.836083	0.172346	-0.000367303	0.00608038	0.951831	-0.313895	0.0551056	1.22476e-08	-0.014161	0.0218991	0.517861	-0.506926	0.529672	0.338538	0.216521	0.381058	0.569893	0.396405	0.218262	0.0693409	1
rs438106382	rs438106382	2	133407318	2:133407318	0.367409	T	C	-1.19285	0.833973	0.152624	-0.000872628	0.00606718	0.885637	-0.323699	0.0549571	3.86131e-09	-0.0158539	0.0218363	0.467817	-0.517753	0.528393	0.327153	0.239517	0.380149	0.528654	0.374755	0.217752	0.0852473	1
rs456582401	rs456582401	2	133407451	2:133407451	0.369978	T	C	-1.18714	0.834536	0.154877	0.000236516	0.00606412	0.968888	-0.315701	0.0550019	9.47776e-09	-0.0161743	0.0218568	0.459292	-0.598338	0.528507	0.25758	0.309253	0.380157	0.415938	0.41145	0.217758	0.0588269	1
rs439887938	rs439887938	2	133407452	2:133407452	0.369978	G	C	-1.18714	0.834536	0.154877	0.000236516	0.00606412	0.968888	-0.315701	0.0550019	9.47776e-09	-0.0161743	0.0218568	0.459292	-0.598338	0.528507	0.25758	0.309253	0.380157	0.415938	0.41145	0.217758	0.0588269	1
rs475085413	rs475085413	2	133407477	2:133407477	0.369978	C	T	-1.18714	0.834536	0.154877	0.000236516	0.00606412	0.968888	-0.315701	0.0550019	9.47776e-09	-0.0161743	0.0218568	0.459292	-0.598338	0.528507	0.25758	0.309253	0.380157	0.415938	0.41145	0.217758	0.0588269	1
rs526104156	rs526104156	2	133407514	2:133407514	0.368343	C	T	-1.26842	0.834896	0.128699	-0.000221788	0.0060641	0.970825	-0.308199	0.0550408	2.1502e-08	-0.0204081	0.0218719	0.350783	-0.526593	0.528714	0.319255	0.281332	0.38029	0.459432	0.362192	0.217819	0.0963497	1
rs523067423	rs523067423	2	133407716	2:133407716	0.366942	T	C	-1.1549	0.834108	0.166178	-0.000912828	0.00606949	0.880452	-0.322099	0.0549632	4.62121e-09	-0.0153935	0.021839	0.480895	-0.519435	0.528517	0.325698	0.248388	0.380251	0.513613	0.371688	0.217811	0.0879208	1
rs525558158	rs525558158	2	133408867	2:133408867	0.366708	G	A	-1.18743	0.83341	0.154218	-0.00133644	0.00606669	0.825644	-0.327798	0.0549172	2.38772e-09	-0.0160144	0.0218173	0.462936	-0.499181	0.528187	0.344615	0.223842	0.380045	0.555869	0.366142	0.217684	0.0925711	1
rs521269734	rs521269734	2	133408933	2:133408933	0.367409	C	A	-1.19285	0.833973	0.152624	-0.000872628	0.00606718	0.885637	-0.323699	0.0549571	3.86131e-09	-0.0158539	0.0218363	0.467817	-0.517753	0.528393	0.327153	0.239517	0.380149	0.528654	0.374755	0.217752	0.0852473	1
rs518275419	rs518275419	2	133409150	2:133409150	0.36484	T	G	-1.13973	0.832926	0.171206	-0.000702986	0.00607351	0.907854	-0.320164	0.0548604	5.34788e-09	-0.014759	0.0217904	0.498206	-0.399638	0.528258	0.449337	0.163317	0.380206	0.667525	0.362636	0.217779	0.095882	1
rs522566345	rs522566345	2	133409197	2:133409197	0.367409	C	T	-1.19285	0.833973	0.152624	-0.000872628	0.00606718	0.885637	-0.323699	0.0549571	3.86131e-09	-0.0158539	0.0218363	0.467817	-0.517753	0.528393	0.327153	0.239517	0.380149	0.528654	0.374755	0.217752	0.0852473	1
rs526176990	rs526176990	2	133409205	2:133409205	0.367409	C	G	-1.19285	0.833973	0.152624	-0.000872628	0.00606718	0.885637	-0.323699	0.0549571	3.86131e-09	-0.0158539	0.0218363	0.467817	-0.517753	0.528393	0.327153	0.239517	0.380149	0.528654	0.374755	0.217752	0.0852473	1
rs518124678	rs518124678	2	133409211	2:133409211	0.367409	G	A	-1.19285	0.833973	0.152624	-0.000872628	0.00606718	0.885637	-0.323699	0.0549571	3.86131e-09	-0.0158539	0.0218363	0.467817	-0.517753	0.528393	0.327153	0.239517	0.380149	0.528654	0.374755	0.217752	0.0852473	1
rs472526889	rs472526889	2	133409244	2:133409244	0.374494	A	G	-1.06734	0.839829	0.203765	0.00254557	0.00609721	0.676314	-0.332369	0.0553822	1.95655e-09	-0.021121	0.0220321	0.337736	-0.300325	0.531371	0.571945	0.130063	0.382146	0.733594	0.286729	0.218922	0.190286	1
rs518754091	rs518754091	2	133409474	2:133409474	0.367409	T	C	-1.19285	0.833973	0.152624	-0.000872628	0.00606718	0.885637	-0.323699	0.0549571	3.86131e-09	-0.0158539	0.0218363	0.467817	-0.517753	0.528393	0.327153	0.239517	0.380149	0.528654	0.374755	0.217752	0.0852473	1
rs525805021	rs525805021	2	133409536	2:133409536	0.367409	G	A	-1.19285	0.833973	0.152624	-0.000872628	0.00606718	0.885637	-0.323699	0.0549571	3.86131e-09	-0.0158539	0.0218363	0.467817	-0.517753	0.528393	0.327153	0.239517	0.380149	0.528654	0.374755	0.217752	0.0852473	1
rs523607612	rs523607612	2	133409761	2:133409761	0.366864	T	C	-1.16124	0.833404	0.16351	-0.000658138	0.0060659	0.913601	-0.322793	0.0549137	4.14768e-09	-0.0148923	0.0218181	0.494881	-0.520872	0.528144	0.32402	0.220429	0.380003	0.561867	0.382813	0.217666	0.0786255	1
rs517114589	rs517114589	2	133409794	2:133409794	0.367409	C	T	-1.19285	0.833973	0.152624	-0.000872628	0.00606718	0.885637	-0.323699	0.0549571	3.86131e-09	-0.0158539	0.0218363	0.467817	-0.517753	0.528393	0.327153	0.239517	0.380149	0.528654	0.374755	0.217752	0.0852473	1
rs524254076	rs524254076	2	133409887	2:133409887	0.367409	C	T	-1.19285	0.833973	0.152624	-0.000872628	0.00606718	0.885637	-0.323699	0.0549571	3.86131e-09	-0.0158539	0.0218363	0.467817	-0.517753	0.528393	0.327153	0.239517	0.380149	0.528654	0.374755	0.217752	0.0852473	1
rs470071835	rs470071835	2	133409910	2:133409910	0.367409	C	T	-1.19285	0.833973	0.152624	-0.000872628	0.00606718	0.885637	-0.323699	0.0549571	3.86131e-09	-0.0158539	0.0218363	0.467817	-0.517753	0.528393	0.327153	0.239517	0.380149	0.528654	0.374755	0.217752	0.0852473	1
rs524879093	rs524879093	2	133410257	2:133410257	0.336266	T	C	-1.22588	0.82845	0.138946	-0.00184545	0.00605043	0.760358	-0.322369	0.0545567	3.44457e-09	-0.021673	0.0216834	0.317543	-0.593705	0.525494	0.258559	0.334269	0.378334	0.37695	0.388061	0.216708	0.0733399	1
rs523493714	rs523493714	2	133411952	2:133411952	0.367409	T	G	-1.19285	0.833973	0.152624	-0.000872628	0.00606718	0.885637	-0.323699	0.0549571	3.86131e-09	-0.0158539	0.0218363	0.467817	-0.517753	0.528393	0.327153	0.239517	0.380149	0.528654	0.374755	0.217752	0.0852473	1
rs723516157	rs723516157	2	133412568	2:133412568	0.360635	A	G	-1.57882	0.833701	0.0582587	-0.00214017	0.00606024	0.723977	-0.337445	0.0549693	8.31508e-10	-0.0123927	0.021847	0.570543	-0.527552	0.528029	0.317748	0.257493	0.379842	0.497839	0.388439	0.217566	0.0741989	1
rs522384466	rs522384466	2	133412615	2:133412615	0.360635	A	G	-1.57882	0.833701	0.0582587	-0.00214017	0.00606024	0.723977	-0.337445	0.0549693	8.31508e-10	-0.0123927	0.021847	0.570543	-0.527552	0.528029	0.317748	0.257493	0.379842	0.497839	0.388439	0.217566	0.0741989	1
rs461704403	rs461704403	2	133412618	2:133412618	0.360324	C	T	-1.61194	0.833788	0.0532025	-0.001999	0.00606135	0.741556	-0.340392	0.0549704	5.9303e-10	-0.0138962	0.0218483	0.524755	-0.514034	0.528076	0.33035	0.241832	0.379877	0.524381	0.374433	0.217592	0.0852863	1
rs480114149	rs480114149	2	133412637	2:133412637	0.359779	C	T	-1.60506	0.833906	0.0542604	-0.00259458	0.00606248	0.66867	-0.34024	0.0549801	6.07695e-10	-0.0151211	0.0218521	0.488954	-0.535506	0.528171	0.310637	0.290853	0.379951	0.443973	0.344872	0.217631	0.113043	1
rs460536438	rs460536438	2	133412684	2:133412684	0.358144	T	C	-1.60749	0.833538	0.0537917	-0.00335115	0.00605739	0.580104	-0.328531	0.0549698	2.27871e-09	-0.0182169	0.0218477	0.404387	-0.438799	0.527919	0.405868	0.242141	0.379757	0.52372	0.304944	0.217505	0.160911	1
rs479355990	rs479355990	2	133412742	2:133412742	0.358144	T	C	-1.60749	0.833538	0.0537917	-0.00335115	0.00605739	0.580104	-0.328531	0.0549698	2.27871e-09	-0.0182169	0.0218477	0.404387	-0.438799	0.527919	0.405868	0.242141	0.379757	0.52372	0.304944	0.217505	0.160911	1
rs526414137	rs526414137	2	133412982	2:133412982	0.360713	T	C	-1.59331	0.83352	0.0559353	-0.00204825	0.0060591	0.73533	-0.337697	0.0549582	8.01535e-10	-0.0121818	0.0218425	0.577043	-0.522303	0.527927	0.322494	0.258881	0.379773	0.495445	0.382469	0.217524	0.0786998	1
rs519963506	rs519963506	2	133412994	2:133412994	0.360635	T	C	-1.60191	0.833452	0.0546039	-0.00200796	0.00605947	0.74036	-0.339221	0.0549518	6.69807e-10	-0.0118538	0.0218388	0.587277	-0.535119	0.527925	0.310761	0.26284	0.379782	0.488886	0.384822	0.217528	0.0768818	1
rs516996723	rs516996723	2	133413097	2:133413097	0.360557	C	T	-1.58743	0.833634	0.0568809	-0.00209989	0.00606061	0.728981	-0.33897	0.054963	6.94923e-10	-0.0120646	0.0218433	0.580725	-0.540373	0.528027	0.306128	0.261452	0.379851	0.491264	0.390794	0.21757	0.0724659	1
rs521133164	rs521133164	2	133413152	2:133413152	0.362971	T	G	-1.66053	0.834337	0.0465641	-0.00106953	0.00605847	0.859874	-0.329683	0.0550166	2.06723e-09	-0.0124037	0.0218671	0.570557	-0.637377	0.528224	0.22757	0.335784	0.379916	0.376784	0.4362	0.217609	0.0450153	1
rs525428346	rs525428346	2	133413208	2:133413208	0.362815	A	G	-1.65725	0.834296	0.0469881	-0.00105983	0.00605816	0.861124	-0.330626	0.0550162	1.85969e-09	-0.0123757	0.0218658	0.571402	-0.61753	0.528221	0.242374	0.341127	0.379916	0.369239	0.426526	0.217606	0.0499854	1
rs449983246	rs449983246	2	133413606	2:133413606	0.360635	C	T	-1.60364	0.833257	0.054287	-0.00216849	0.00605898	0.720421	-0.338878	0.0549399	6.90866e-10	-0.0134593	0.0218327	0.537582	-0.488871	0.527863	0.354378	0.246172	0.379748	0.516824	0.372364	0.217506	0.0869022	1
rs522156264	rs522156264	2	133414328	2:133414328	0.357755	G	T	-1.54793	0.837443	0.0645444	-0.00131878	0.00608627	0.828457	-0.350572	0.0552205	2.17305e-10	-0.0113595	0.0219484	0.604768	-0.540874	0.530296	0.307753	0.229367	0.381453	0.547641	0.396909	0.218494	0.0692834	1
rs472342189	rs472342189	2	133415270	2:133415270	0.341249	C	T	-2.22968	0.837629	0.0077701	-0.00226302	0.00610178	0.710728	-0.356186	0.0552356	1.12963e-10	-0.0091572	0.0219619	0.676709	-0.299091	0.530534	0.572921	0.144671	0.381751	0.704713	0.320377	0.218684	0.142915	1
rs522233064	rs522233064	2	133415874	2:133415874	0.364606	C	T	-1.1337	0.837537	0.175859	-6.61503e-05	0.00609195	0.991336	-0.334637	0.0551962	1.33874e-09	-0.0147884	0.0219328	0.500145	-0.532099	0.53055	0.3159	0.213135	0.381681	0.576564	0.382448	0.218635	0.080247	1
rs136561780	rs136561780	2	133416084	2:133416084	0.336811	C	T	-2.25691	0.833662	0.00678494	-0.00255768	0.0060707	0.673525	-0.346928	0.0549965	2.82309e-10	-0.0114471	0.02187	0.600685	-0.213436	0.527884	0.685975	0.0445903	0.379828	0.906546	0.316792	0.217575	0.145388	1
rs526887522	rs526887522	2	133416339	2:133416339	0.336811	A	T	-2.25691	0.833662	0.00678494	-0.00255768	0.0060707	0.673525	-0.346928	0.0549965	2.82309e-10	-0.0114471	0.02187	0.600685	-0.213436	0.527884	0.685975	0.0445903	0.379828	0.906546	0.316792	0.217575	0.145388	1
rs714619469	rs714619469	2	133416441	2:133416441	0.341249	A	T	-2.21909	0.837674	0.00807032	-0.00231367	0.00610109	0.704522	-0.354422	0.0552416	1.40035e-10	-0.00883942	0.0219669	0.687392	-0.335656	0.5305	0.526918	0.173097	0.381714	0.650207	0.326154	0.218666	0.135814	1
rs461567262	rs461567262	2	133416497	2:133416497	0.341794	A	G	-2.20074	0.837646	0.00860682	-0.00209159	0.00610116	0.731735	-0.351229	0.0552327	2.02967e-10	-0.00718561	0.021962	0.743529	-0.285825	0.530491	0.59003	0.14593	0.381708	0.702233	0.33095	0.218666	0.130154	1
rs473709279	rs473709279	2	133416505	2:133416505	0.341794	C	T	-2.20074	0.837646	0.00860682	-0.00209159	0.00610116	0.731735	-0.351229	0.0552327	2.02967e-10	-0.00718561	0.021962	0.743529	-0.285825	0.530491	0.59003	0.14593	0.381708	0.702233	0.33095	0.218666	0.130154	1
rs440817332	rs440817332	2	133416589	2:133416589	0.341327	G	A	-2.23243	0.837806	0.00770777	-0.00232982	0.0061022	0.70261	-0.355487	0.0552492	1.24078e-10	-0.00906478	0.0219695	0.679894	-0.321761	0.53059	0.544235	0.169874	0.381781	0.656354	0.324715	0.218705	0.137619	1
rs524561702	rs524561702	2	133416707	2:133416707	0.341794	T	C	-2.20074	0.837646	0.00860682	-0.00209159	0.00610116	0.731735	-0.351229	0.0552327	2.02967e-10	-0.00718561	0.021962	0.743529	-0.285825	0.530491	0.59003	0.14593	0.381708	0.702233	0.33095	0.218666	0.130154	1
rs517851172	rs517851172	2	133416791	2:133416791	0.34047	C	T	-2.1627	0.837145	0.0097825	-0.00222708	0.00610177	0.715119	-0.350969	0.0551932	2.03191e-10	-0.00805828	0.021945	0.713467	-0.303371	0.530354	0.56731	0.119965	0.38166	0.753275	0.3339	0.218636	0.126712	1
rs524913029	rs524913029	2	133416853	2:133416853	0.336889	G	A	-2.25922	0.833437	0.00671368	-0.002616	0.00606896	0.666435	-0.347668	0.0549807	2.55793e-10	-0.0120076	0.0218644	0.582878	-0.205617	0.527726	0.696811	0.041467	0.379711	0.913039	0.314986	0.21751	0.147577	1
rs521997336	rs521997336	2	133416891	2:133416891	0.341327	A	G	-2.23338	0.837479	0.00765798	-0.00222042	0.0060999	0.715851	-0.35465	0.0552288	1.34965e-10	-0.00862715	0.0219617	0.694448	-0.330423	0.530388	0.533296	0.174526	0.381637	0.64745	0.32014	0.218621	0.143096	1
rs451853726	rs451853726	2	133416949	2:133416949	0.336811	C	T	-2.25691	0.833662	0.00678494	-0.00255768	0.0060707	0.673525	-0.346928	0.0549965	2.82309e-10	-0.0114471	0.02187	0.600685	-0.213436	0.527884	0.685975	0.0445903	0.379828	0.906546	0.316792	0.217575	0.145388	1
rs519026504	rs519026504	2	133416950	2:133416950	0.336811	A	G	-2.25691	0.833662	0.00678494	-0.00255768	0.0060707	0.673525	-0.346928	0.0549965	2.82309e-10	-0.0114471	0.02187	0.600685	-0.213436	0.527884	0.685975	0.0445903	0.379828	0.906546	0.316792	0.217575	0.145388	1
rs522556847	rs522556847	2	133416951	2:133416951	0.336811	G	T	-2.25691	0.833662	0.00678494	-0.00255768	0.0060707	0.673525	-0.346928	0.0549965	2.82309e-10	-0.0114471	0.02187	0.600685	-0.213436	0.527884	0.685975	0.0445903	0.379828	0.906546	0.316792	0.217575	0.145388	1
rs526179729	rs526179729	2	133417019	2:133417019	0.318798	C	T	-2.36726	0.839563	0.00480782	-0.00294449	0.00612337	0.630615	-0.349234	0.0553516	2.80155e-10	-0.0126527	0.0220035	0.565272	-0.0212321	0.532204	0.968177	0.0107171	0.38311	0.977683	0.209442	0.219411	0.339797	1
rs455474189	rs455474189	2	133417281	2:133417281	0.364606	C	T	-1.1337	0.837537	0.175859	-6.61503e-05	0.00609195	0.991336	-0.334637	0.0551962	1.33874e-09	-0.0147884	0.0219328	0.500145	-0.532099	0.53055	0.3159	0.213135	0.381681	0.576564	0.382448	0.218635	0.080247	1
rs516548054	rs516548054	2	133417304	2:133417304	0.336655	C	G	-2.27757	0.833402	0.00627862	-0.00226713	0.00606873	0.708721	-0.346936	0.0549772	2.78046e-10	-0.010394	0.021863	0.63449	-0.219104	0.527699	0.67799	0.0412598	0.379692	0.913467	0.324719	0.2175	0.135447	1
rs515744102	rs515744102	2	133417455	2:133417455	0.339225	A	G	-2.33386	0.834849	0.00518129	-0.0015256	0.00607259	0.801639	-0.338021	0.0550808	8.41851e-10	-0.0118007	0.0219079	0.590126	-0.310457	0.528347	0.5568	0.118958	0.380083	0.754296	0.362558	0.21773	0.0958781	1
rs479222601	rs479222601	2	133417924	2:133417924	0.319838	T	C	-2.22215	0.839666	0.00813369	-0.00248338	0.00611835	0.684823	-0.352847	0.0553781	1.87068e-10	-0.0150779	0.0220168	0.493448	-0.00954781	0.53205	0.985682	-0.00217836	0.382938	0.995461	0.191639	0.219307	0.382205	1
rs522627026	rs522627026	2	133418382	2:133418382	0.341171	G	A	-2.19551	0.836834	0.00870099	-0.00183508	0.00609875	0.763495	-0.352388	0.0551724	1.69141e-10	-0.00627752	0.0219347	0.774731	-0.294265	0.530143	0.578848	0.122728	0.3815	0.747681	0.34149	0.218541	0.118149	1
rs526154116	rs526154116	2	133418406	2:133418406	0.341171	T	G	-2.19551	0.836834	0.00870099	-0.00183508	0.00609875	0.763495	-0.352388	0.0551724	1.69141e-10	-0.00627752	0.0219347	0.774731	-0.294265	0.530143	0.578848	0.122728	0.3815	0.747681	0.34149	0.218541	0.118149	1
rs519723711	rs519723711	2	133418411	2:133418411	0.341171	C	T	-2.19551	0.836834	0.00870099	-0.00183508	0.00609875	0.763495	-0.352388	0.0551724	1.69141e-10	-0.00627752	0.0219347	0.774731	-0.294265	0.530143	0.578848	0.122728	0.3815	0.747681	0.34149	0.218541	0.118149	1
rs439774503	rs439774503	2	133418466	2:133418466	0.341171	G	A	-2.19551	0.836834	0.00870099	-0.00183508	0.00609875	0.763495	-0.352388	0.0551724	1.69141e-10	-0.00627752	0.0219347	0.774731	-0.294265	0.530143	0.578848	0.122728	0.3815	0.747681	0.34149	0.218541	0.118149	1
rs716108480	rs716108480	2	133418590	2:133418590	0.339692	C	T	-2.23709	0.837211	0.00753831	-0.00248024	0.00609974	0.684291	-0.33989	0.0552118	7.45511e-10	-0.00898671	0.0219502	0.682237	-0.194773	0.530402	0.713456	0.07784	0.381687	0.838403	0.299668	0.218629	0.170478	1
rs457099613	rs457099613	2	133418647	2:133418647	0.331361	C	T	-1.99269	0.843976	0.0182222	-0.00185463	0.00614926	0.762956	-0.341268	0.0556675	8.76217e-10	-0.0122373	0.0221463	0.580559	-0.333807	0.534562	0.532333	0.186992	0.384685	0.626901	0.346427	0.220356	0.115921	1
rs722650005	rs722650005	2	133418648	2:133418648	0.331361	A	G	-1.99269	0.843976	0.0182222	-0.00185463	0.00614926	0.762956	-0.341268	0.0556675	8.76217e-10	-0.0122373	0.0221463	0.580559	-0.333807	0.534562	0.532333	0.186992	0.384685	0.626901	0.346427	0.220356	0.115921	1
rs523598475	rs523598475	2	133418750	2:133418750	0.341327	C	T	-2.14828	0.837439	0.0103087	-0.00211745	0.00610216	0.728592	-0.342347	0.0552139	5.63304e-10	-0.00500401	0.0219567	0.819722	-0.324149	0.530421	0.541123	0.141398	0.381681	0.711039	0.336993	0.218655	0.123266	1
rs442960386	rs442960386	2	133418866	2:133418866	0.342183	G	A	-2.22032	0.837732	0.00803992	-0.00208222	0.00610209	0.732929	-0.349816	0.0552362	2.40306e-10	-0.00748574	0.0219655	0.733257	-0.280639	0.530522	0.596814	0.136546	0.381729	0.720566	0.328712	0.218684	0.132803	1
rs520680696	rs520680696	2	133418879	2:133418879	0.341716	C	T	-2.28299	0.838206	0.0064563	-0.00271198	0.00610496	0.65688	-0.347987	0.0552704	3.0524e-10	-0.00639531	0.0219809	0.77109	-0.315893	0.530787	0.551749	0.145899	0.381913	0.702446	0.332823	0.21879	0.12821	1
rs518303731	rs518303731	2	133419143	2:133419143	0.333697	A	G	-1.92161	0.846549	0.0232118	-0.00156571	0.00615418	0.799176	-0.334258	0.0558287	2.13483e-09	-0.00468199	0.0222143	0.833071	-0.344331	0.535529	0.520241	0.113379	0.385187	0.768492	0.339007	0.220683	0.124496	1
rs521798516	rs521798516	2	133419372	2:133419372	0.329337	C	T	-1.78076	0.844335	0.0349387	-0.00059689	0.00614733	0.922649	-0.331156	0.0556604	2.68843e-09	-0.00429537	0.0221346	0.846132	-0.276022	0.534565	0.605611	0.114682	0.38461	0.765567	0.29506	0.220333	0.180521	1
rs458479226	rs458479226	2	133419386	2:133419386	0.333697	G	A	-1.90404	0.84631	0.0244605	-0.00164398	0.00615195	0.789293	-0.335621	0.0558183	1.82402e-09	-0.00424858	0.0222109	0.848303	-0.324848	0.53537	0.544002	0.10869	0.385072	0.777745	0.32586	0.220611	0.139655	1
rs483335317	rs483335317	2	133419460	2:133419460	0.333775	C	T	-1.87323	0.846122	0.0268358	-0.00177562	0.00615084	0.772827	-0.3329	0.0558045	2.43944e-09	-0.00407392	0.0222055	0.854433	-0.312227	0.535252	0.559673	0.103241	0.384988	0.788571	0.32118	0.220565	0.145346	1
rs523779699	rs523779699	2	133419470	2:133419470	0.333619	T	C	-1.89219	0.846506	0.0253979	-0.001501	0.00615311	0.807275	-0.333725	0.0558323	2.26906e-09	-0.00409503	0.0222165	0.853759	-0.326298	0.535486	0.542293	0.109138	0.385153	0.776898	0.326488	0.220657	0.138974	1
rs525929068	rs525929068	2	133419491	2:133419491	0.333852	G	T	-1.88213	0.84589	0.0260795	-0.00167143	0.00614951	0.785777	-0.334145	0.0557888	2.1054e-09	-0.0043262	0.022199	0.845485	-0.308696	0.535115	0.564022	0.1015	0.384893	0.792003	0.320741	0.220511	0.145798	1
rs522992258	rs522992258	2	133419594	2:133419594	0.343974	C	G	-1.20922	0.840482	0.150227	0.000477046	0.00612334	0.937903	-0.315513	0.0553733	1.21272e-08	-0.0156158	0.0220147	0.478118	-0.337728	0.532528	0.525952	0.195396	0.383214	0.61013	0.251986	0.219518	0.251008	1
rs435462712	rs435462712	2	133419624	2:133419624	0.332607	T	C	-1.71794	0.841084	0.0410985	-0.00108188	0.00613916	0.860117	-0.323725	0.0553864	5.07037e-09	-0.0137852	0.0220134	0.531171	-0.0589356	0.533253	0.911996	0.111237	0.383865	0.771983	0.160318	0.219899	0.465969	1
rs525952030	rs525952030	2	133420395	2:133420395	0.334008	G	A	-1.83794	0.845054	0.029635	-0.00165135	0.00614452	0.788121	-0.329369	0.0557312	3.42201e-09	-0.00441305	0.0221764	0.842265	-0.333327	0.53463	0.532974	0.107915	0.384555	0.778999	0.327693	0.220317	0.136917	1
rs450924055	rs450924055	2	133420400	2:133420400	0.33393	G	A	-1.81591	0.844831	0.0316001	-0.00160415	0.00614319	0.793995	-0.328259	0.0557162	3.82424e-09	-0.00417624	0.0221709	0.85059	-0.335759	0.534494	0.529885	0.110685	0.38446	0.773426	0.325171	0.220262	0.139867	1
rs109102761	rs109102761	2	133420409	2:133420409	0.333852	G	T	-1.82172	0.844976	0.0310883	-0.00160913	0.00614457	0.793415	-0.329689	0.0557255	3.29271e-09	-0.00408893	0.0221745	0.853701	-0.350782	0.534604	0.511726	0.117802	0.384544	0.759344	0.327726	0.220309	0.136862	1
rs526565697	rs526565697	2	133420411	2:133420411	0.333852	G	A	-1.82172	0.844976	0.0310883	-0.00160913	0.00614457	0.793415	-0.329689	0.0557255	3.29271e-09	-0.00408893	0.0221745	0.853701	-0.350782	0.534604	0.511726	0.117802	0.384544	0.759344	0.327726	0.220309	0.136862	1
rs518626017	rs518626017	2	133420426	2:133420426	0.349735	G	C	-1.14091	0.843337	0.176103	-0.000809448	0.00611864	0.894753	-0.326909	0.0556165	4.15454e-09	-0.00809305	0.0221229	0.714497	-0.621761	0.533461	0.243807	0.205113	0.383598	0.592851	0.394864	0.219745	0.0723488	1
rs524314786	rs524314786	2	133420449	2:133420449	0.333697	G	A	-1.78369	0.845649	0.0349221	-0.00158642	0.00615647	0.796651	-0.328829	0.0557387	3.64682e-09	-0.00287728	0.0221735	0.896755	-0.348283	0.535311	0.515293	0.0913789	0.385121	0.812445	0.337015	0.220648	0.126664	1
rs516375777	rs516375777	2	133420470	2:133420470	0.335487	C	T	-1.68187	0.843985	0.0462865	-0.0013444	0.00614478	0.826815	-0.322739	0.0556241	6.54723e-09	-0.00597472	0.0221326	0.787198	-0.438541	0.534208	0.411693	0.175844	0.384329	0.647286	0.329806	0.220201	0.134199	1
rs519948066	rs519948066	2	133420474	2:133420474	0.335487	G	C	-1.68187	0.843985	0.0462865	-0.0013444	0.00614478	0.826815	-0.322739	0.0556241	6.54723e-09	-0.00597472	0.0221326	0.787198	-0.438541	0.534208	0.411693	0.175844	0.384329	0.647286	0.329806	0.220201	0.134199	1
rs523524153	rs523524153	2	133420509	2:133420509	0.335799	G	A	-1.72714	0.843508	0.040602	-0.00096649	0.00614016	0.874926	-0.326717	0.0556021	4.20325e-09	-0.00565141	0.0221229	0.798371	-0.455867	0.533886	0.393179	0.198929	0.38409	0.604511	0.324905	0.220055	0.139817	1
rs468531112	rs468531112	2	133420577	2:133420577	0.333463	A	G	-1.78102	0.844126	0.0348666	-0.00118238	0.00614209	0.847347	-0.327937	0.0556622	3.82593e-09	-0.002926	0.0221458	0.894886	-0.330347	0.534239	0.536344	0.0912237	0.384326	0.812378	0.328282	0.220178	0.135965	1
rs516163822	rs516163822	2	133420615	2:133420615	0.334242	G	A	-1.81323	0.843238	0.0315301	-0.00130607	0.00613198	0.831333	-0.32829	0.0556076	3.55458e-09	-0.00522289	0.022128	0.813409	-0.33781	0.533463	0.526578	0.116753	0.383719	0.760924	0.325105	0.219844	0.139194	1
rs521188942	rs521188942	2	133420627	2:133420627	0.350125	C	G	-1.13523	0.841606	0.177373	-0.000512186	0.00610626	0.933153	-0.325523	0.0554988	4.48054e-09	-0.00920476	0.0220764	0.676715	-0.607694	0.532328	0.253629	0.203696	0.382779	0.594621	0.391978	0.219285	0.0738523	1
rs525496127	rs525496127	2	133420686	2:133420686	0.350202	T	C	-1.13134	0.841433	0.178774	-0.000424245	0.00610512	0.9446	-0.324558	0.0554885	4.94235e-09	-0.00922486	0.0220726	0.675996	-0.588566	0.532221	0.268784	0.196344	0.382704	0.607921	0.386962	0.219241	0.0775626	1
rs133553331	rs133553331	2	133420693	2:133420693	0.38407	C	T	-0.933657	0.831619	0.261566	0.00229643	0.00601676	0.702705	-0.328804	0.0548682	2.06486e-09	-0.0134908	0.0218384	0.536735	-0.678568	0.525317	0.19645	0.247829	0.377531	0.511537	0.502013	0.216295	0.0202888	1
rs518089945	rs518089945	2	133421113	2:133421113	0.332607	C	T	-1.77277	0.843394	0.0355575	-0.000794295	0.00614023	0.897073	-0.329164	0.0555969	3.20893e-09	-0.00366793	0.0221198	0.868298	-0.204128	0.533802	0.702161	0.0699291	0.384026	0.855509	0.30866	0.220036	0.160685	1
rs525772371	rs525772371	2	133421606	2:133421606	0.328013	C	T	-1.77524	0.846078	0.0358872	-0.000490324	0.0061573	0.936529	-0.319023	0.0557999	1.08246e-08	-0.00353872	0.0222051	0.873381	-0.16932	0.535445	0.751833	0.050407	0.385201	0.895887	0.325217	0.220687	0.140575	1
rs516194695	rs516194695	2	133422197	2:133422197	0.343896	T	C	-1.16682	0.839131	0.164373	-0.000721116	0.00609592	0.905834	-0.323683	0.0553396	4.94435e-09	-0.0083036	0.0220096	0.705972	-0.345966	0.531001	0.514701	0.0118422	0.381906	0.975263	0.356167	0.218781	0.103533	1
rs521267864	rs521267864	2	133422314	2:133422314	0.366007	C	T	-1.09127	0.834699	0.191084	-0.000547909	0.00607425	0.928127	-0.330559	0.055003	1.85718e-09	-0.0151209	0.0218587	0.48909	-0.473041	0.528798	0.371023	0.186221	0.380447	0.624503	0.358601	0.217935	0.0998771	1
rs521121731	rs521121731	2	133422693	2:133422693	0.343896	C	T	-1.18075	0.839084	0.15937	-0.000854988	0.0060962	0.888463	-0.32726	0.0553353	3.33642e-09	-0.00754973	0.0220061	0.731542	-0.342097	0.531011	0.519422	0.0142743	0.38192	0.970186	0.355079	0.218787	0.104601	1
rs524313580	rs524313580	2	133423902	2:133423902	0.332607	G	C	-1.85158	0.844075	0.0282628	-0.0014239	0.0061455	0.816772	-0.337034	0.0556491	1.39179e-09	-0.000892731	0.0221401	0.967836	-0.209807	0.534285	0.69455	0.0647997	0.384383	0.866126	0.304868	0.220229	0.16626	1
rs437037045	rs437037045	2	133425993	2:133425993	0.33611	A	G	-0.976605	0.843908	0.247174	-0.000854038	0.00613183	0.889229	-0.330145	0.0556634	3.00935e-09	-0.0122063	0.0221523	0.581623	-0.434383	0.533933	0.415901	0.0780618	0.38403	0.838924	0.408348	0.220002	0.0634383	1
rs440882576	rs440882576	2	133426702	2:133426702	0.381034	A	G	-0.995197	0.811043	0.219801	0.000226317	0.00589875	0.969395	-0.312957	0.0534636	4.80929e-09	-0.0215437	0.0212503	0.310675	-0.459564	0.513711	0.371003	0.239852	0.369584	0.516353	0.336252	0.211683	0.11218	1
rs520964867	rs520964867	2	133426858	2:133426858	0.381034	C	T	-0.995197	0.811043	0.219801	0.000226317	0.00589875	0.969395	-0.312957	0.0534636	4.80929e-09	-0.0215437	0.0212503	0.310675	-0.459564	0.513711	0.371003	0.239852	0.369584	0.516353	0.336252	0.211683	0.11218	1
rs135340968	rs135340968	2	133427771	2:133427771	0.381034	T	G	-0.995197	0.811043	0.219801	0.000226317	0.00589875	0.969395	-0.312957	0.0534636	4.80929e-09	-0.0215437	0.0212503	0.310675	-0.459564	0.513711	0.371003	0.239852	0.369584	0.516353	0.336252	0.211683	0.11218	1
rs479555021	rs479555021	2	133429168	2:133429168	0.380956	G	A	-1.00443	0.810782	0.215405	0.000249385	0.00589708	0.966268	-0.313792	0.0534472	4.32999e-09	-0.0216747	0.0212434	0.307584	-0.45203	0.513559	0.378756	0.234299	0.369479	0.525993	0.332195	0.21162	0.116468	1
rs521888039	rs521888039	2	133430259	2:133430259	0.380956	C	T	-0.993139	0.810891	0.220669	0.000288398	0.00589831	0.961003	-0.313644	0.0534524	4.41816e-09	-0.0216234	0.0212441	0.308747	-0.438284	0.513659	0.393516	0.21622	0.369555	0.558492	0.332183	0.211663	0.116556	1
rs521333807	rs521333807	2	133431811	2:133431811	0.38228	A	G	-0.887486	0.809881	0.273156	0.000300256	0.00589243	0.95936	-0.305393	0.0533824	1.05994e-08	-0.0233064	0.0212221	0.272111	-0.532606	0.51299	0.299159	0.326126	0.369085	0.376908	0.317115	0.2114	0.133596	1
rs466315761	rs466315761	2	133432592	2:133432592	0.363438	T	C	-1.05817	0.819633	0.196692	0.000286194	0.00595449	0.961666	-0.313961	0.0540481	6.28805e-09	-0.0127421	0.0214959	0.553336	-0.45147	0.518717	0.384105	0.21201	0.373084	0.569856	0.339085	0.213715	0.112597	1
rs469918855	rs469918855	2	133432990	2:133432990	0.339847	T	C	-0.57801	0.828676	0.485484	0.0023625	0.00602253	0.694853	-0.311581	0.0546496	1.18803e-08	-0.0171288	0.021756	0.431098	-0.407402	0.524231	0.437075	0.29167	0.377064	0.439209	0.267563	0.216015	0.215481	1
rs516521912	rs516521912	2	133433122	2:133433122	0.363594	G	A	-1.05064	0.819599	0.199881	0.000273919	0.00595255	0.963297	-0.314145	0.0540511	6.17341e-09	-0.0129946	0.0214997	0.545572	-0.462974	0.518611	0.372008	0.208023	0.372989	0.577036	0.349614	0.213662	0.101777	1
rs516436840	rs516436840	2	133433247	2:133433247	0.381034	G	T	-0.995197	0.811043	0.219801	0.000226317	0.00589875	0.969395	-0.312957	0.0534636	4.80929e-09	-0.0215437	0.0212503	0.310675	-0.459564	0.513711	0.371003	0.239852	0.369584	0.516353	0.336252	0.211683	0.11218	1
rs521385500	rs521385500	2	133433318	2:133433318	0.381034	C	T	-0.995197	0.811043	0.219801	0.000226317	0.00589875	0.969395	-0.312957	0.0534636	4.80929e-09	-0.0215437	0.0212503	0.310675	-0.459564	0.513711	0.371003	0.239852	0.369584	0.516353	0.336252	0.211683	0.11218	1
rs522511914	rs522511914	2	133434579	2:133434579	0.381034	C	T	-0.995197	0.811043	0.219801	0.000226317	0.00589875	0.969395	-0.312957	0.0534636	4.80929e-09	-0.0215437	0.0212503	0.310675	-0.459564	0.513711	0.371003	0.239852	0.369584	0.516353	0.336252	0.211683	0.11218	1
rs471547207	rs471547207	2	133435581	2:133435581	0.381034	G	T	-0.995197	0.811043	0.219801	0.000226317	0.00589875	0.969395	-0.312957	0.0534636	4.80929e-09	-0.0215437	0.0212503	0.310675	-0.459564	0.513711	0.371003	0.239852	0.369584	0.516353	0.336252	0.211683	0.11218	1
rs521196450	rs521196450	2	133435877	2:133435877	0.381034	G	T	-0.995197	0.811043	0.219801	0.000226317	0.00589875	0.969395	-0.312957	0.0534636	4.80929e-09	-0.0215437	0.0212503	0.310675	-0.459564	0.513711	0.371003	0.239852	0.369584	0.516353	0.336252	0.211683	0.11218	1
rs476808876	rs476808876	2	133436533	2:133436533	0.377842	C	T	-0.988408	0.814153	0.224735	0.000691776	0.00592111	0.906993	-0.308326	0.0536678	9.18789e-09	-0.0196672	0.0213311	0.356529	-0.482593	0.515716	0.34939	0.240385	0.371031	0.517061	0.360356	0.212503	0.089929	1
rs521796536	rs521796536	2	133439972	2:133439972	0.382825	C	G	-0.904763	0.809756	0.263854	0.000442645	0.0058911	0.940105	-0.307524	0.0533721	8.31814e-09	-0.0243309	0.0212163	0.251464	-0.542624	0.512894	0.290072	0.317314	0.369007	0.389838	0.329841	0.21136	0.118626	1
rs524554969	rs524554969	2	133441847	2:133441847	0.380723	C	T	-1.02631	0.811076	0.20574	0.000360809	0.00589927	0.951231	-0.315717	0.0534624	3.51788e-09	-0.022965	0.0212505	0.279838	-0.446708	0.513726	0.384549	0.224997	0.369595	0.54268	0.322938	0.211692	0.127133	1
rs516163905	rs516163905	2	133444179	2:133444179	0.381112	G	C	-1.00868	0.810687	0.213416	0.000312407	0.0058962	0.957744	-0.313055	0.0534406	4.68492e-09	-0.02133	0.0212409	0.315285	-0.454399	0.513492	0.3762	0.241051	0.369427	0.514079	0.330455	0.211592	0.118345	1
rs434638973	rs434638973	2	133446080	2:133446080	0.380956	A	C	-1.01219	0.810664	0.211814	0.000193295	0.0058963	0.973848	-0.311776	0.0534385	5.4017e-09	-0.0213953	0.0212389	0.313761	-0.463541	0.513495	0.366675	0.244422	0.369432	0.508217	0.332669	0.211594	0.115903	1
rs464879575	rs464879575	2	133446551	2:133446551	0.380956	A	C	-1.01219	0.810664	0.211814	0.000193295	0.0058963	0.973848	-0.311776	0.0534385	5.4017e-09	-0.0213953	0.0212389	0.313761	-0.463541	0.513495	0.366675	0.244422	0.369432	0.508217	0.332669	0.211594	0.115903	1
rs519209459	rs519209459	2	133446595	2:133446595	0.380956	G	A	-1.01219	0.810664	0.211814	0.000193295	0.0058963	0.973848	-0.311776	0.0534385	5.4017e-09	-0.0213953	0.0212389	0.313761	-0.463541	0.513495	0.366675	0.244422	0.369432	0.508217	0.332669	0.211594	0.115903	1
rs516518015	rs516518015	2	133454079	2:133454079	0.381034	G	C	-1.00059	0.810269	0.216872	0.000214132	0.0058942	0.97102	-0.310503	0.0534078	6.10639e-09	-0.0212986	0.0212252	0.31564	-0.452236	0.513282	0.378281	0.239608	0.369287	0.516441	0.330504	0.211511	0.11815	1
rs459768011	rs459768011	2	133454097	2:133454097	0.381034	T	C	-1.00059	0.810269	0.216872	0.000214132	0.0058942	0.97102	-0.310503	0.0534078	6.10639e-09	-0.0212986	0.0212252	0.31564	-0.452236	0.513282	0.378281	0.239608	0.369287	0.516441	0.330504	0.211511	0.11815	1
rs471735887	rs471735887	2	133454150	2:133454150	0.380956	T	C	-1.00968	0.810537	0.212878	4.17505e-05	0.00589612	0.99435	-0.311086	0.0534266	5.79111e-09	-0.0213167	0.0212333	0.315412	-0.453203	0.513446	0.377415	0.240086	0.369405	0.51574	0.330882	0.211578	0.117847	1
rs463845083	rs463845083	2	133454431	2:133454431	0.38189	T	G	-1.07063	0.80835	0.185351	0.00043004	0.00588173	0.941715	-0.312874	0.053272	4.27591e-09	-0.019686	0.0211703	0.35243	-0.485912	0.512126	0.342715	0.247217	0.368469	0.502264	0.34809	0.211046	0.0990744	1
rs521986453	rs521986453	2	133454981	2:133454981	0.379555	G	A	-1.13554	0.810963	0.161444	-0.000325629	0.00589584	0.955955	-0.30496	0.0534734	1.17701e-08	-0.0228965	0.0212517	0.281303	-0.387974	0.513684	0.450082	0.213096	0.36956	0.564195	0.295407	0.211645	0.162785	1
rs718863994	rs718863994	2	133455141	2:133455141	0.381034	G	A	-1.00059	0.810269	0.216872	0.000214132	0.0058942	0.97102	-0.310503	0.0534078	6.10639e-09	-0.0212986	0.0212252	0.31564	-0.452236	0.513282	0.378281	0.239608	0.369287	0.516441	0.330504	0.211511	0.11815	1
rs449038462	rs449038462	2	133455641	2:133455641	0.381034	G	T	-1.00059	0.810269	0.216872	0.000214132	0.0058942	0.97102	-0.310503	0.0534078	6.10639e-09	-0.0212986	0.0212252	0.31564	-0.452236	0.513282	0.378281	0.239608	0.369287	0.516441	0.330504	0.211511	0.11815	1
rs722802913	rs722802913	2	133455685	2:133455685	0.381034	C	T	-1.00059	0.810269	0.216872	0.000214132	0.0058942	0.97102	-0.310503	0.0534078	6.10639e-09	-0.0212986	0.0212252	0.31564	-0.452236	0.513282	0.378281	0.239608	0.369287	0.516441	0.330504	0.211511	0.11815	1
rs516618498	rs516618498	2	133455688	2:133455688	0.380956	C	T	-1.01023	0.810452	0.212579	4.72672e-05	0.00589603	0.993604	-0.311055	0.0534181	5.77929e-09	-0.0212395	0.0212283	0.317055	-0.456328	0.513427	0.374117	0.240565	0.369397	0.514893	0.336152	0.211572	0.112099	1
rs460939997	rs460939997	2	133455713	2:133455713	0.380333	C	G	-0.994682	0.809541	0.219185	0.000697251	0.00589143	0.90579	-0.311722	0.0533505	5.12968e-09	-0.0222952	0.0211997	0.29295	-0.461841	0.512918	0.367897	0.235599	0.36905	0.523218	0.326415	0.211375	0.12253	1
rs523748167	rs523748167	2	133455871	2:133455871	0.37317	C	G	-0.791947	0.814865	0.331113	0.000805073	0.00592581	0.891933	-0.314245	0.0537233	4.93564e-09	-0.0258058	0.0213687	0.227185	-0.605385	0.515933	0.240643	0.337536	0.371167	0.363143	0.38647	0.212607	0.0690993	1
rs515758354	rs515758354	2	133455876	2:133455876	0.373092	G	A	-0.803484	0.815273	0.324359	0.000784474	0.00592805	0.894721	-0.315527	0.0537536	4.36119e-09	-0.0259088	0.0213823	0.225631	-0.61694	0.516151	0.231981	0.342479	0.371316	0.356351	0.38871	0.212694	0.0676159	1
rs521507452	rs521507452	2	133455987	2:133455987	0.38337	G	A	-1.08019	0.811232	0.183011	0.00116675	0.00589357	0.843069	-0.302912	0.0534846	1.48283e-08	-0.0217338	0.0212602	0.306649	-0.555079	0.51361	0.279812	0.314645	0.369445	0.394398	0.375491	0.211601	0.0759775	1
rs723094916	rs723094916	2	133456581	2:133456581	0.380956	C	T	-1.01219	0.810664	0.211814	0.000193295	0.0058963	0.973848	-0.311776	0.0534385	5.4017e-09	-0.0213953	0.0212389	0.313761	-0.463541	0.513495	0.366675	0.244422	0.369432	0.508217	0.332669	0.211594	0.115903	1
rs431999665	rs431999665	2	133458504	2:133458504	0.380956	T	A	-1.01219	0.810664	0.211814	0.000193295	0.0058963	0.973848	-0.311776	0.0534385	5.4017e-09	-0.0213953	0.0212389	0.313761	-0.463541	0.513495	0.366675	0.244422	0.369432	0.508217	0.332669	0.211594	0.115903	1
rs717412540	rs717412540	2	133458711	2:133458711	0.380956	T	C	-1.01219	0.810664	0.211814	0.000193295	0.0058963	0.973848	-0.311776	0.0534385	5.4017e-09	-0.0213953	0.0212389	0.313761	-0.463541	0.513495	0.366675	0.244422	0.369432	0.508217	0.332669	0.211594	0.115903	1
rs450445156	rs450445156	2	133458822	2:133458822	0.380878	G	A	-1.00342	0.810313	0.215602	0.000228357	0.00589428	0.969096	-0.309798	0.0534159	6.64205e-09	-0.0220643	0.0212297	0.298658	-0.452512	0.513293	0.378	0.244266	0.369293	0.508329	0.330549	0.211513	0.118105	1
rs134092845	rs134092845	2	133459031	2:133459031	0.380956	T	C	-1.01219	0.810664	0.211814	0.000193295	0.0058963	0.973848	-0.311776	0.0534385	5.4017e-09	-0.0213953	0.0212389	0.313761	-0.463541	0.513495	0.366675	0.244422	0.369432	0.508217	0.332669	0.211594	0.115903	1
rs525670606	rs525670606	2	133459275	2:133459275	0.381813	G	A	-1.08223	0.808741	0.180841	0.000409443	0.00588381	0.944522	-0.314141	0.0533022	3.77911e-09	-0.0197799	0.0211838	0.350445	-0.497193	0.512337	0.331826	0.252016	0.368613	0.494174	0.35026	0.211129	0.0971188	1
rs472103905	rs472103905	2	133460075	2:133460075	0.381268	G	T	-1.05615	0.810012	0.19228	-0.000129144	0.00589148	0.982511	-0.300685	0.0534012	1.79506e-08	-0.0257707	0.0212268	0.224722	-0.482527	0.513064	0.346971	0.295473	0.369125	0.42344	0.291277	0.211415	0.16828	1
rs518839715	rs518839715	2	133460426	2:133460426	0.381501	G	C	-1.05501	0.811706	0.19369	0.00017494	0.00590557	0.976368	-0.316368	0.0534969	3.34376e-09	-0.0210907	0.0212591	0.321159	-0.496761	0.51423	0.33403	0.26656	0.369976	0.47123	0.336278	0.211908	0.112534	1
rs461003386	rs461003386	2	133461921	2:133461921	0.380956	C	G	-1.01219	0.810664	0.211814	0.000193295	0.0058963	0.973848	-0.311776	0.0534385	5.4017e-09	-0.0213953	0.0212389	0.313761	-0.463541	0.513495	0.366675	0.244422	0.369432	0.508217	0.332669	0.211594	0.115903	1
rs521315581	rs521315581	2	133462065	2:133462065	0.380878	T	C	-1.00787	0.81036	0.213597	1.52838e-05	0.00589445	0.997931	-0.311193	0.0534175	5.68825e-09	-0.0211713	0.0212307	0.318665	-0.474083	0.513315	0.355709	0.244572	0.369307	0.507814	0.337276	0.211522	0.11082	1
rs524892898	rs524892898	2	133462066	2:133462066	0.380878	T	C	-1.00787	0.81036	0.213597	1.52838e-05	0.00589445	0.997931	-0.311193	0.0534175	5.68825e-09	-0.0211713	0.0212307	0.318665	-0.474083	0.513315	0.355709	0.244572	0.369307	0.507814	0.337276	0.211522	0.11082	1
rs479381562	rs479381562	2	133462092	2:133462092	0.373092	G	A	-0.803484	0.815273	0.324359	0.000784474	0.00592805	0.894721	-0.315527	0.0537536	4.36119e-09	-0.0259088	0.0213823	0.225631	-0.61694	0.516151	0.231981	0.342479	0.371316	0.356351	0.38871	0.212694	0.0676159	1
rs450442556	rs450442556	2	133462914	2:133462914	0.38119	A	T	-1.05334	0.810995	0.194004	0.000951617	0.00589857	0.871833	-0.314523	0.0534571	4.01304e-09	-0.0212143	0.021246	0.318032	-0.449524	0.513689	0.381526	0.236504	0.369565	0.522203	0.335213	0.211677	0.113284	1
rs468920192	rs468920192	2	133463041	2:133463041	0.380723	T	G	-1.06067	0.810769	0.190797	0.00123991	0.00589818	0.833497	-0.317239	0.0534373	2.90896e-09	-0.0226754	0.0212352	0.285602	-0.442066	0.513619	0.389409	0.225732	0.369528	0.541288	0.326857	0.211653	0.122514	1
rs448149330	rs448149330	2	133463572	2:133463572	0.380956	A	T	-1.01219	0.810664	0.211814	0.000193295	0.0058963	0.973848	-0.311776	0.0534385	5.4017e-09	-0.0213953	0.0212389	0.313761	-0.463541	0.513495	0.366675	0.244422	0.369432	0.508217	0.332669	0.211594	0.115903	1
rs466651799	rs466651799	2	133463611	2:133463611	0.380956	G	C	-1.01219	0.810664	0.211814	0.000193295	0.0058963	0.973848	-0.311776	0.0534385	5.4017e-09	-0.0213953	0.0212389	0.313761	-0.463541	0.513495	0.366675	0.244422	0.369432	0.508217	0.332669	0.211594	0.115903	1
rs516416806	rs516416806	2	133463894	2:133463894	0.3808	C	G	-1.02296	0.810608	0.206961	0.000198083	0.00589611	0.9732	-0.312269	0.0534332	5.09314e-09	-0.0212748	0.0212374	0.316459	-0.463239	0.513452	0.366949	0.242799	0.369403	0.511005	0.330805	0.21158	0.117935	1
rs519956842	rs519956842	2	133464001	2:133464001	0.380956	A	C	-1.01219	0.810664	0.211814	0.000193295	0.0058963	0.973848	-0.311776	0.0534385	5.4017e-09	-0.0213953	0.0212389	0.313761	-0.463541	0.513495	0.366675	0.244422	0.369432	0.508217	0.332669	0.211594	0.115903	1
rs520583333	rs520583333	2	133464114	2:133464114	0.380878	A	G	-1.00034	0.809986	0.216827	0.000212525	0.00589206	0.971227	-0.309172	0.053392	7.01311e-09	-0.0207189	0.0212195	0.328861	-0.453647	0.513095	0.376622	0.241932	0.369152	0.512227	0.32458	0.211433	0.124749	1
rs453475271	rs453475271	2	133464758	2:133464758	0.381501	T	C	-1.05501	0.811706	0.19369	0.00017494	0.00590557	0.976368	-0.316368	0.0534969	3.34376e-09	-0.0210907	0.0212591	0.321159	-0.496761	0.51423	0.33403	0.26656	0.369976	0.47123	0.336278	0.211908	0.112534	1
rs465664608	rs465664608	2	133464971	2:133464971	0.380956	T	C	-1.01219	0.810664	0.211814	0.000193295	0.0058963	0.973848	-0.311776	0.0534385	5.4017e-09	-0.0213953	0.0212389	0.313761	-0.463541	0.513495	0.366675	0.244422	0.369432	0.508217	0.332669	0.211594	0.115903	1
rs457175726	rs457175726	2	133465161	2:133465161	0.384849	G	C	-1.01753	0.816702	0.212799	-0.000276309	0.00593059	0.96284	-0.321706	0.053859	2.32774e-09	-0.023676	0.021421	0.269042	-0.352014	0.516887	0.495854	0.199056	0.371768	0.592352	0.311512	0.212942	0.143496	1
rs475582351	rs475582351	2	133465237	2:133465237	0.380489	T	C	-1.05943	0.810149	0.190975	0.000543925	0.0058943	0.926476	-0.316287	0.0533981	3.15753e-09	-0.0227375	0.0212205	0.283951	-0.45829	0.513249	0.371901	0.238398	0.369274	0.518547	0.319135	0.211502	0.131325	1
rs442894854	rs442894854	2	133465274	2:133465274	0.381034	G	A	-1.02564	0.810309	0.205605	0.000279352	0.00589375	0.962196	-0.311874	0.0534154	5.26252e-09	-0.0211818	0.0212295	0.318398	-0.458376	0.513276	0.371835	0.245616	0.369275	0.505967	0.32688	0.211503	0.122224	1
rs522231890	rs522231890	2	133465422	2:133465422	0.381813	A	T	-1.08223	0.808741	0.180841	0.000409443	0.00588381	0.944522	-0.314141	0.0533022	3.77911e-09	-0.0197799	0.0211838	0.350445	-0.497193	0.512337	0.331826	0.252016	0.368613	0.494174	0.35026	0.211129	0.0971188	1
rs525770357	rs525770357	2	133465442	2:133465442	0.380956	T	C	-1.01219	0.810664	0.211814	0.000193295	0.0058963	0.973848	-0.311776	0.0534385	5.4017e-09	-0.0213953	0.0212389	0.313761	-0.463541	0.513495	0.366675	0.244422	0.369432	0.508217	0.332669	0.211594	0.115903	1
rs519989770	rs519989770	2	133465489	2:133465489	0.380956	G	T	-1.01219	0.810664	0.211814	0.000193295	0.0058963	0.973848	-0.311776	0.0534385	5.4017e-09	-0.0213953	0.0212389	0.313761	-0.463541	0.513495	0.366675	0.244422	0.369432	0.508217	0.332669	0.211594	0.115903	1
rs440243916	rs440243916	2	133466012	2:133466012	0.386873	C	T	-0.987914	0.814392	0.225103	0.00350144	0.00591865	0.554123	-0.325196	0.0536954	1.39276e-09	-0.027179	0.0213581	0.203182	-0.299433	0.515483	0.561322	0.160611	0.370802	0.664909	0.255982	0.212404	0.228139	1
rs516228164	rs516228164	2	133466016	2:133466016	0.386873	C	T	-0.987914	0.814392	0.225103	0.00350144	0.00591865	0.554123	-0.325196	0.0536954	1.39276e-09	-0.027179	0.0213581	0.203182	-0.299433	0.515483	0.561322	0.160611	0.370802	0.664909	0.255982	0.212404	0.228139	1
rs521255273	rs521255273	2	133466030	2:133466030	0.380956	G	A	-1.01219	0.810664	0.211814	0.000193295	0.0058963	0.973848	-0.311776	0.0534385	5.4017e-09	-0.0213953	0.0212389	0.313761	-0.463541	0.513495	0.366675	0.244422	0.369432	0.508217	0.332669	0.211594	0.115903	1
rs523376448	rs523376448	2	133466096	2:133466096	0.380723	T	C	-1.04265	0.810482	0.198282	9.76866e-06	0.00589591	0.998678	-0.314207	0.0534227	4.06484e-09	-0.0218223	0.0212312	0.304025	-0.492132	0.513423	0.337795	0.263914	0.36939	0.474943	0.336093	0.211571	0.112159	1
rs440423147	rs440423147	2	133466179	2:133466179	0.380956	G	A	-1.01219	0.810664	0.211814	0.000193295	0.0058963	0.973848	-0.311776	0.0534385	5.4017e-09	-0.0213953	0.0212389	0.313761	-0.463541	0.513495	0.366675	0.244422	0.369432	0.508217	0.332669	0.211594	0.115903	1
rs521147202	rs521147202	2	133466250	2:133466250	0.380956	G	A	-1.01219	0.810664	0.211814	0.000193295	0.0058963	0.973848	-0.311776	0.0534385	5.4017e-09	-0.0213953	0.0212389	0.313761	-0.463541	0.513495	0.366675	0.244422	0.369432	0.508217	0.332669	0.211594	0.115903	1
rs477346923	rs477346923	2	133466261	2:133466261	0.380956	G	A	-1.01219	0.810664	0.211814	0.000193295	0.0058963	0.973848	-0.311776	0.0534385	5.4017e-09	-0.0213953	0.0212389	0.313761	-0.463541	0.513495	0.366675	0.244422	0.369432	0.508217	0.332669	0.211594	0.115903	1
rs444289819	rs444289819	2	133466344	2:133466344	0.380956	G	T	-1.01219	0.810664	0.211814	0.000193295	0.0058963	0.973848	-0.311776	0.0534385	5.4017e-09	-0.0213953	0.0212389	0.313761	-0.463541	0.513495	0.366675	0.244422	0.369432	0.508217	0.332669	0.211594	0.115903	1
rs481046911	rs481046911	2	133466662	2:133466662	0.383915	T	C	-1.12329	0.812294	0.166706	0.0011515	0.00590291	0.845336	-0.307513	0.053545	9.29681e-09	-0.0214308	0.0212812	0.31392	-0.588602	0.514357	0.25248	0.337006	0.369996	0.362381	0.37924	0.211919	0.0735253	1
rs448063148	rs448063148	2	133466698	2:133466698	0.3808	G	A	-1.04401	0.81092	0.197943	4.67991e-05	0.00589825	0.993669	-0.314145	0.0534566	4.18673e-09	-0.021469	0.021247	0.31228	-0.463274	0.513656	0.367102	0.242996	0.369551	0.51083	0.333524	0.211662	0.115086	1
rs522152916	rs522152916	2	133467228	2:133467228	0.380878	G	C	-1.02129	0.810933	0.207884	2.0782e-05	0.00589822	0.997189	-0.312361	0.0534573	5.12143e-09	-0.0214135	0.021247	0.313532	-0.464516	0.513659	0.365822	0.244903	0.369551	0.50752	0.33305	0.211662	0.115604	1
rs527163300	rs527163300	2	133467254	2:133467254	0.380878	T	C	-1.02129	0.810933	0.207884	2.0782e-05	0.00589822	0.997189	-0.312361	0.0534573	5.12143e-09	-0.0214135	0.021247	0.313532	-0.464516	0.513659	0.365822	0.244903	0.369551	0.50752	0.33305	0.211662	0.115604	1
rs721609699	rs721609699	2	133467403	2:133467403	0.3808	G	A	-1.00555	0.810803	0.214905	4.91091e-05	0.00589706	0.993356	-0.311146	0.0534491	5.83755e-09	-0.0211957	0.0212435	0.3184	-0.456835	0.51357	0.373719	0.239732	0.369484	0.516449	0.330582	0.211623	0.118259	1
rs714606984	rs714606984	2	133467414	2:133467414	0.3808	A	G	-1.00555	0.810803	0.214905	4.91091e-05	0.00589706	0.993356	-0.311146	0.0534491	5.83755e-09	-0.0211957	0.0212435	0.3184	-0.456835	0.51357	0.373719	0.239732	0.369484	0.516449	0.330582	0.211623	0.118259	1
rs524190676	rs524190676	2	133467459	2:133467459	0.372937	C	G	-0.796726	0.815429	0.328538	0.000638895	0.00592891	0.914187	-0.314901	0.0537653	4.71436e-09	-0.0257088	0.0213871	0.229337	-0.610232	0.516236	0.237174	0.337781	0.371375	0.363065	0.386629	0.212727	0.069142	1
rs526346688	rs526346688	2	133467474	2:133467474	0.373015	G	A	-0.812546	0.815543	0.319093	0.000610484	0.00593001	0.918004	-0.316115	0.0537723	4.13313e-09	-0.0259297	0.0213901	0.225425	-0.618025	0.516318	0.231312	0.343029	0.371436	0.355735	0.38913	0.212763	0.0674085	1
rs718543458	rs718543458	2	133467784	2:133467784	0.38337	G	A	-1.08019	0.811232	0.183011	0.00116675	0.00589357	0.843069	-0.302912	0.0534846	1.48283e-08	-0.0217338	0.0212602	0.306649	-0.555079	0.51361	0.279812	0.314645	0.369445	0.394398	0.375491	0.211601	0.0759775	1
rs436383932	rs436383932	2	133467841	2:133467841	0.388041	T	G	-0.891562	0.816168	0.274668	0.00343141	0.00592518	0.562506	-0.31986	0.0538348	2.82406e-09	-0.0264735	0.0214213	0.216516	-0.257851	0.516327	0.617501	0.141216	0.371337	0.703731	0.249279	0.212712	0.241234	1
rs381937574	rs381937574	2	133467920	2:133467920	0.387808	T	C	-1.09574	0.810349	0.176317	0.0010967	0.0058924	0.852349	-0.299943	0.0534047	1.94955e-08	-0.0246148	0.0212349	0.246388	-0.695727	0.513036	0.175068	0.501335	0.369053	0.174325	0.315099	0.211419	0.13612	1
rs434032150	rs434032150	2	133468018	2:133468018	0.381034	T	C	-1.02564	0.810309	0.205605	0.000279352	0.00589375	0.962196	-0.311874	0.0534154	5.26252e-09	-0.0211818	0.0212295	0.318398	-0.458376	0.513276	0.371835	0.245616	0.369275	0.505967	0.32688	0.211503	0.122224	1
rs525258022	rs525258022	2	133468064	2:133468064	0.381423	A	G	-1.03613	0.810193	0.200945	0.00114099	0.00589227	0.846456	-0.311844	0.0534068	5.25011e-09	-0.0209078	0.0212257	0.324612	-0.419018	0.513175	0.414202	0.227167	0.369191	0.53835	0.323979	0.21146	0.125497	1
rs524453495	rs524453495	2	133468161	2:133468161	0.380956	C	G	-1.01219	0.810664	0.211814	0.000193295	0.0058963	0.973848	-0.311776	0.0534385	5.4017e-09	-0.0213953	0.0212389	0.313761	-0.463541	0.513495	0.366675	0.244422	0.369432	0.508217	0.332669	0.211594	0.115903	1
rs385583267	rs385583267	2	133468178	2:133468178	0.448926	C	A	-1.1345	0.768825	0.140045	-0.00382172	0.00560686	0.495482	-0.283789	0.0506401	2.09409e-08	-0.0102759	0.0201356	0.609815	-0.712378	0.487372	0.143831	0.471501	0.350819	0.178947	0.353668	0.200938	0.0783936	1
rs724034812	rs724034812	2	133468182	2:133468182	0.380956	C	G	-1.01219	0.810664	0.211814	0.000193295	0.0058963	0.973848	-0.311776	0.0534385	5.4017e-09	-0.0213953	0.0212389	0.313761	-0.463541	0.513495	0.366675	0.244422	0.369432	0.508217	0.332669	0.211594	0.115903	1
rs716903769	rs716903769	2	133468185	2:133468185	0.380956	G	C	-1.01219	0.810664	0.211814	0.000193295	0.0058963	0.973848	-0.311776	0.0534385	5.4017e-09	-0.0213953	0.0212389	0.313761	-0.463541	0.513495	0.366675	0.244422	0.369432	0.508217	0.332669	0.211594	0.115903	1
rs525088013	rs525088013	2	133468216	2:133468216	0.380956	G	T	-1.01219	0.810664	0.211814	0.000193295	0.0058963	0.973848	-0.311776	0.0534385	5.4017e-09	-0.0213953	0.0212389	0.313761	-0.463541	0.513495	0.366675	0.244422	0.369432	0.508217	0.332669	0.211594	0.115903	1
rs517831071	rs517831071	2	133468301	2:133468301	0.380956	G	T	-1.01219	0.810664	0.211814	0.000193295	0.0058963	0.973848	-0.311776	0.0534385	5.4017e-09	-0.0213953	0.0212389	0.313761	-0.463541	0.513495	0.366675	0.244422	0.369432	0.508217	0.332669	0.211594	0.115903	1
rs522877898	rs522877898	2	133468308	2:133468308	0.380956	T	C	-1.01219	0.810664	0.211814	0.000193295	0.0058963	0.973848	-0.311776	0.0534385	5.4017e-09	-0.0213953	0.0212389	0.313761	-0.463541	0.513495	0.366675	0.244422	0.369432	0.508217	0.332669	0.211594	0.115903	1
rs470769972	rs470769972	2	133468422	2:133468422	0.381034	C	T	-1.02564	0.810309	0.205605	0.000279352	0.00589375	0.962196	-0.311874	0.0534154	5.26252e-09	-0.0211818	0.0212295	0.318398	-0.458376	0.513276	0.371835	0.245616	0.369275	0.505967	0.32688	0.211503	0.122224	1
rs462879092	rs462879092	2	133469246	2:133469246	0.380956	A	G	-1.01219	0.810664	0.211814	0.000193295	0.0058963	0.973848	-0.311776	0.0534385	5.4017e-09	-0.0213953	0.0212389	0.313761	-0.463541	0.513495	0.366675	0.244422	0.369432	0.508217	0.332669	0.211594	0.115903	1
rs385239522	rs385239522	2	133469259	2:133469259	0.38298	T	C	-1.1241	0.811411	0.165942	0.000414862	0.00589755	0.943919	-0.312505	0.0534988	5.17826e-09	-0.0214987	0.0212701	0.312137	-0.565801	0.51378	0.270787	0.324017	0.369593	0.380657	0.336565	0.211688	0.111855	1
rs474896994	rs474896994	2	133469275	2:133469275	0.380956	C	G	-1.01219	0.810664	0.211814	0.000193295	0.0058963	0.973848	-0.311776	0.0534385	5.4017e-09	-0.0213953	0.0212389	0.313761	-0.463541	0.513495	0.366675	0.244422	0.369432	0.508217	0.332669	0.211594	0.115903	1
rs441679325	rs441679325	2	133469287	2:133469287	0.380956	T	C	-1.01219	0.810664	0.211814	0.000193295	0.0058963	0.973848	-0.311776	0.0534385	5.4017e-09	-0.0213953	0.0212389	0.313761	-0.463541	0.513495	0.366675	0.244422	0.369432	0.508217	0.332669	0.211594	0.115903	1
rs478751091	rs478751091	2	133469315	2:133469315	0.380956	A	C	-1.01219	0.810664	0.211814	0.000193295	0.0058963	0.973848	-0.311776	0.0534385	5.4017e-09	-0.0213953	0.0212389	0.313761	-0.463541	0.513495	0.366675	0.244422	0.369432	0.508217	0.332669	0.211594	0.115903	1
rs464866117	rs464866117	2	133469355	2:133469355	0.380956	T	C	-1.01219	0.810664	0.211814	0.000193295	0.0058963	0.973848	-0.311776	0.0534385	5.4017e-09	-0.0213953	0.0212389	0.313761	-0.463541	0.513495	0.366675	0.244422	0.369432	0.508217	0.332669	0.211594	0.115903	1
rs445695623	rs445695623	2	133469363	2:133469363	0.380956	A	G	-1.01219	0.810664	0.211814	0.000193295	0.0058963	0.973848	-0.311776	0.0534385	5.4017e-09	-0.0213953	0.0212389	0.313761	-0.463541	0.513495	0.366675	0.244422	0.369432	0.508217	0.332669	0.211594	0.115903	1
rs522881382	rs522881382	2	133469407	2:133469407	0.380956	T	C	-1.01219	0.810664	0.211814	0.000193295	0.0058963	0.973848	-0.311776	0.0534385	5.4017e-09	-0.0213953	0.0212389	0.313761	-0.463541	0.513495	0.366675	0.244422	0.369432	0.508217	0.332669	0.211594	0.115903	1
rs525082665	rs525082665	2	133469420	2:133469420	0.380956	T	C	-1.01219	0.810664	0.211814	0.000193295	0.0058963	0.973848	-0.311776	0.0534385	5.4017e-09	-0.0213953	0.0212389	0.313761	-0.463541	0.513495	0.366675	0.244422	0.369432	0.508217	0.332669	0.211594	0.115903	1
rs518560883	rs518560883	2	133469427	2:133469427	0.380956	A	G	-1.01219	0.810664	0.211814	0.000193295	0.0058963	0.973848	-0.311776	0.0534385	5.4017e-09	-0.0213953	0.0212389	0.313761	-0.463541	0.513495	0.366675	0.244422	0.369432	0.508217	0.332669	0.211594	0.115903	1
rs522114368	rs522114368	2	133469440	2:133469440	0.380878	T	C	-1.00787	0.81036	0.213597	1.52838e-05	0.00589445	0.997931	-0.311193	0.0534175	5.68825e-09	-0.0211713	0.0212307	0.318665	-0.474083	0.513315	0.355709	0.244572	0.369307	0.507814	0.337276	0.211522	0.11082	1
rs527146154	rs527146154	2	133469447	2:133469447	0.380878	A	G	-1.00787	0.81036	0.213597	1.52838e-05	0.00589445	0.997931	-0.311193	0.0534175	5.68825e-09	-0.0211713	0.0212307	0.318665	-0.474083	0.513315	0.355709	0.244572	0.369307	0.507814	0.337276	0.211522	0.11082	1
rs519131696	rs519131696	2	133469452	2:133469452	0.380878	C	G	-1.00787	0.81036	0.213597	1.52838e-05	0.00589445	0.997931	-0.311193	0.0534175	5.68825e-09	-0.0211713	0.0212307	0.318665	-0.474083	0.513315	0.355709	0.244572	0.369307	0.507814	0.337276	0.211522	0.11082	1
rs522703960	rs522703960	2	133469475	2:133469475	0.380956	T	C	-1.01219	0.810664	0.211814	0.000193295	0.0058963	0.973848	-0.311776	0.0534385	5.4017e-09	-0.0213953	0.0212389	0.313761	-0.463541	0.513495	0.366675	0.244422	0.369432	0.508217	0.332669	0.211594	0.115903	1
rs456719014	rs456719014	2	133469481	2:133469481	0.380956	A	G	-1.01219	0.810664	0.211814	0.000193295	0.0058963	0.973848	-0.311776	0.0534385	5.4017e-09	-0.0213953	0.0212389	0.313761	-0.463541	0.513495	0.366675	0.244422	0.369432	0.508217	0.332669	0.211594	0.115903	1
rs519717164	rs519717164	2	133469495	2:133469495	0.380956	A	G	-1.01219	0.810664	0.211814	0.000193295	0.0058963	0.973848	-0.311776	0.0534385	5.4017e-09	-0.0213953	0.0212389	0.313761	-0.463541	0.513495	0.366675	0.244422	0.369432	0.508217	0.332669	0.211594	0.115903	1
rs716095370	rs716095370	2	133469549	2:133469549	0.380956	G	C	-1.01219	0.810664	0.211814	0.000193295	0.0058963	0.973848	-0.311776	0.0534385	5.4017e-09	-0.0213953	0.0212389	0.313761	-0.463541	0.513495	0.366675	0.244422	0.369432	0.508217	0.332669	0.211594	0.115903	1
rs719327726	rs719327726	2	133469559	2:133469559	0.380956	T	C	-1.01219	0.810664	0.211814	0.000193295	0.0058963	0.973848	-0.311776	0.0534385	5.4017e-09	-0.0213953	0.0212389	0.313761	-0.463541	0.513495	0.366675	0.244422	0.369432	0.508217	0.332669	0.211594	0.115903	1
rs523119912	rs523119912	2	133469632	2:133469632	0.380878	G	C	-1.00342	0.810313	0.215602	0.000228357	0.00589428	0.969096	-0.309798	0.0534159	6.64205e-09	-0.0220643	0.0212297	0.298658	-0.452512	0.513293	0.378	0.244266	0.369293	0.508329	0.330549	0.211513	0.118105	1
rs720130070	rs720130070	2	133469655	2:133469655	0.380567	G	T	-1.00004	0.810395	0.217197	0.000274875	0.00589457	0.962807	-0.304911	0.0534205	1.14483e-08	-0.0215057	0.0212326	0.311126	-0.447991	0.513304	0.382793	0.245784	0.369295	0.505699	0.328529	0.211518	0.120376	1
rs723179035	rs723179035	2	133469698	2:133469698	0.380878	T	C	-1.00342	0.810313	0.215602	0.000228357	0.00589428	0.969096	-0.309798	0.0534159	6.64205e-09	-0.0220643	0.0212297	0.298658	-0.452512	0.513293	0.378	0.244266	0.369293	0.508329	0.330549	0.211513	0.118105	1
rs717550897	rs717550897	2	133469705	2:133469705	0.380333	A	G	-1.03048	0.81021	0.20342	9.14432e-05	0.00589417	0.987622	-0.307342	0.0534046	8.6652e-09	-0.0219321	0.0212248	0.301452	-0.476565	0.513232	0.353119	0.265262	0.369252	0.472525	0.331951	0.211494	0.11652	1
rs724114300	rs724114300	2	133469839	2:133469839	0.380956	T	C	-1.01219	0.810664	0.211814	0.000193295	0.0058963	0.973848	-0.311776	0.0534385	5.4017e-09	-0.0213953	0.0212389	0.313761	-0.463541	0.513495	0.366675	0.244422	0.369432	0.508217	0.332669	0.211594	0.115903	1
rs469559623	rs469559623	2	133470043	2:133470043	0.379477	A	G	-1.06044	0.806574	0.188597	-0.000256933	0.00587365	0.965109	-0.309367	0.0531468	5.8503e-09	-0.0247754	0.0211164	0.240685	-0.513046	0.511206	0.315572	0.269304	0.367866	0.464125	0.340738	0.210693	0.10583	1
rs515791741	rs515791741	2	133470468	2:133470468	0.380878	C	T	-1.0387	0.810738	0.200131	0.000169829	0.00589727	0.977026	-0.313483	0.0534414	4.46628e-09	-0.0214925	0.0212409	0.311612	-0.470918	0.513542	0.359142	0.247968	0.369469	0.502126	0.333272	0.211619	0.115286	1
rs436650445	rs436650445	2	133470470	2:133470470	0.38555	C	T	-1.07535	0.815887	0.1875	-0.000469124	0.00592494	0.936891	-0.326629	0.0538084	1.27728e-09	-0.0245253	0.0214074	0.251943	-0.369206	0.51631	0.474556	0.191583	0.371354	0.605921	0.336792	0.21271	0.113346	1
rs520826788	rs520826788	2	133470494	2:133470494	0.380878	T	C	-1.0387	0.810738	0.200131	0.000169829	0.00589727	0.977026	-0.313483	0.0534414	4.46628e-09	-0.0214925	0.0212409	0.311612	-0.470918	0.513542	0.359142	0.247968	0.369469	0.502126	0.333272	0.211619	0.115286	1
rs458124563	rs458124563	2	133470596	2:133470596	0.390688	G	A	-1.25462	0.816933	0.124594	-0.000475296	0.00592905	0.936107	-0.339331	0.0538782	3.01287e-10	-0.0233526	0.0214313	0.275867	-0.493911	0.516891	0.339304	0.327368	0.371727	0.378499	0.32618	0.212923	0.125543	1
rs466959300	rs466959300	2	133470602	2:133470602	0.380956	T	G	-1.01219	0.810664	0.211814	0.000193295	0.0058963	0.973848	-0.311776	0.0534385	5.4017e-09	-0.0213953	0.0212389	0.313761	-0.463541	0.513495	0.366675	0.244422	0.369432	0.508217	0.332669	0.211594	0.115903	1
rs379205834	rs379205834	2	133470761	2:133470761	0.385861	G	A	-1.24452	0.817325	0.127839	-0.000373793	0.00592758	0.949719	-0.318754	0.0539318	3.4143e-09	-0.023186	0.0214656	0.280077	-0.364054	0.516976	0.481309	0.234823	0.371768	0.527623	0.269668	0.212931	0.20535	1
rs452611024	rs452611024	2	133470812	2:133470812	0.380723	A	G	-1.04265	0.810482	0.198282	9.76866e-06	0.00589591	0.998678	-0.314207	0.0534227	4.06484e-09	-0.0218223	0.0212312	0.304025	-0.492132	0.513423	0.337795	0.263914	0.36939	0.474943	0.336093	0.211571	0.112159	1
rs471049045	rs471049045	2	133470818	2:133470818	0.380723	C	T	-1.04265	0.810482	0.198282	9.76866e-06	0.00589591	0.998678	-0.314207	0.0534227	4.06484e-09	-0.0218223	0.0212312	0.304025	-0.492132	0.513423	0.337795	0.263914	0.36939	0.474943	0.336093	0.211571	0.112159	1
rs437843233	rs437843233	2	133470856	2:133470856	0.380723	C	G	-1.04265	0.810482	0.198282	9.76866e-06	0.00589591	0.998678	-0.314207	0.0534227	4.06484e-09	-0.0218223	0.0212312	0.304025	-0.492132	0.513423	0.337795	0.263914	0.36939	0.474943	0.336093	0.211571	0.112159	1
rs456320697	rs456320697	2	133471104	2:133471104	0.3801	T	C	-1.02755	0.809784	0.204469	-0.000332281	0.00589212	0.955028	-0.311082	0.0533735	5.59661e-09	-0.0210401	0.0212123	0.321255	-0.525404	0.513013	0.305763	0.267667	0.369107	0.468346	0.343438	0.211412	0.10427	1
rs519669677	rs519669677	2	133471611	2:133471611	0.380723	C	G	-1.04265	0.810482	0.198282	9.76866e-06	0.00589591	0.998678	-0.314207	0.0534227	4.06484e-09	-0.0218223	0.0212312	0.304025	-0.492132	0.513423	0.337795	0.263914	0.36939	0.474943	0.336093	0.211571	0.112159	1
rs441893389	rs441893389	2	133471663	2:133471663	0.380956	A	T	-1.01219	0.810664	0.211814	0.000193295	0.0058963	0.973848	-0.311776	0.0534385	5.4017e-09	-0.0213953	0.0212389	0.313761	-0.463541	0.513495	0.366675	0.244422	0.369432	0.508217	0.332669	0.211594	0.115903	1
rs136403887	rs136403887	2	133471709	2:133471709	0.380956	G	A	-1.01219	0.810664	0.211814	0.000193295	0.0058963	0.973848	-0.311776	0.0534385	5.4017e-09	-0.0213953	0.0212389	0.313761	-0.463541	0.513495	0.366675	0.244422	0.369432	0.508217	0.332669	0.211594	0.115903	1
rs472196262	rs472196262	2	133472476	2:133472476	0.380878	C	T	-1.03488	0.810651	0.20174	0.0002193	0.00589632	0.970331	-0.313559	0.0534377	4.41762e-09	-0.0214507	0.0212389	0.312509	-0.462298	0.513491	0.367958	0.242516	0.369432	0.511529	0.333143	0.211593	0.115384	1
rs482524748	rs482524748	2	133474186	2:133474186	0.37971	C	T	-1.02998	0.806639	0.201644	-7.48221e-05	0.00587373	0.989836	-0.306849	0.053153	7.78978e-09	-0.0243446	0.0211194	0.24903	-0.484617	0.51123	0.343158	0.249935	0.367879	0.496888	0.33729	0.2107	0.10942	1
rs134268547	rs134268547	2	133475348	2:133475348	0.380333	C	T	-1.02966	0.811027	0.204236	-0.000157672	0.00590203	0.978687	-0.314011	0.053451	4.23512e-09	-0.0221944	0.0212379	0.296004	-0.458129	0.513892	0.372667	0.225091	0.369751	0.542681	0.348707	0.211774	0.0996407	1
rs467221883	rs467221883	2	133476193	2:133476193	0.388119	A	G	-0.939548	0.816248	0.249709	0.00341518	0.00592515	0.564353	-0.319498	0.0538416	2.95571e-09	-0.0266322	0.0214247	0.213846	-0.278469	0.516359	0.589684	0.131964	0.371355	0.722322	0.243796	0.212722	0.251764	1
rs479081885	rs479081885	2	133476972	2:133476972	0.383448	G	A	-1.09483	0.811294	0.177182	0.000996554	0.0058943	0.865741	-0.304193	0.053487	1.29114e-08	-0.0218244	0.0212605	0.304643	-0.549807	0.513664	0.284455	0.31169	0.369486	0.398906	0.373242	0.211626	0.0777837	1
rs522495611	rs522495611	2	133477094	2:133477094	0.381034	C	A	-1.0268	0.81073	0.205327	2.27049e-05	0.00589703	0.996928	-0.31306	0.0534412	4.68429e-09	-0.021486	0.0212394	0.311724	-0.458255	0.51355	0.372217	0.241452	0.369475	0.513433	0.330413	0.211619	0.118439	1
rs526070943	rs526070943	2	133477217	2:133477217	0.378698	C	T	-1.13354	0.811123	0.162265	-0.000445215	0.00589737	0.939822	-0.30514	0.0534835	1.16134e-08	-0.0206512	0.0212574	0.331309	-0.320601	0.513771	0.532618	0.159205	0.369626	0.666673	0.261018	0.211687	0.217561	1
rs521680028	rs521680028	2	133477538	2:133477538	0.381034	T	G	-1.0268	0.81073	0.205327	2.27049e-05	0.00589703	0.996928	-0.31306	0.0534412	4.68429e-09	-0.021486	0.0212394	0.311724	-0.458255	0.51355	0.372217	0.241452	0.369475	0.513433	0.330413	0.211619	0.118439	1
rs524804990	rs524804990	2	133479984	2:133479984	0.381112	C	G	-1.01701	0.810663	0.209646	-1.31163e-05	0.00589622	0.998225	-0.314262	0.0534366	4.07757e-09	-0.020919	0.0212376	0.324625	-0.459121	0.513493	0.371261	0.242222	0.369429	0.512038	0.330156	0.211594	0.118683	1
rs456333031	rs456333031	2	133480514	2:133480514	0.379788	A	G	-1.04446	0.806705	0.195416	-0.000244181	0.00587446	0.966844	-0.30812	0.0531558	6.76956e-09	-0.0244345	0.0211199	0.247296	-0.479384	0.511285	0.348447	0.246992	0.367922	0.502019	0.335055	0.210725	0.111832	1
rs435496070	rs435496070	2	133481036	2:133481036	0.380878	T	C	-1.00583	0.810161	0.214416	-0.000129411	0.00589366	0.982482	-0.312658	0.0534002	4.77007e-09	-0.0211714	0.0212231	0.318489	-0.458031	0.513206	0.372131	0.236521	0.369233	0.5218	0.329786	0.211483	0.118903	1
rs454036553	rs454036553	2	133481107	2:133481107	0.385394	A	G	-1.07717	0.815405	0.186493	-0.0007763	0.00592262	0.895717	-0.32882	0.0537709	9.64383e-10	-0.024854	0.0213894	0.245244	-0.374483	0.516067	0.468055	0.199586	0.371189	0.590789	0.332052	0.212617	0.11835	1
rs472461613	rs472461613	2	133482110	2:133482110	0.380956	C	T	-1.01376	0.810493	0.21101	0.000242368	0.00589573	0.967209	-0.309964	0.0534253	6.55967e-09	-0.0215006	0.0212328	0.311245	-0.451869	0.513411	0.378789	0.245669	0.369378	0.505995	0.330677	0.211565	0.118051	1
rs524199415	rs524199415	2	133482129	2:133482129	0.380956	C	T	-1.01376	0.810493	0.21101	0.000242368	0.00589573	0.967209	-0.309964	0.0534253	6.55967e-09	-0.0215006	0.0212328	0.311245	-0.451869	0.513411	0.378789	0.245669	0.369378	0.505995	0.330677	0.211565	0.118051	1
rs476126628	rs476126628	2	133483277	2:133483277	0.388041	T	C	-1.11842	0.816021	0.170506	0.00058714	0.00591934	0.920987	-0.31393	0.0538251	5.46345e-09	-0.0248674	0.0214149	0.245554	-0.442262	0.516185	0.391562	0.260097	0.371197	0.483492	0.37726	0.212618	0.0760046	1
rs443239865	rs443239865	2	133483298	2:133483298	0.38337	A	G	-1.08173	0.81106	0.182294	0.00121558	0.00589298	0.836576	-0.301102	0.0534714	1.79077e-08	-0.021839	0.0212539	0.304173	-0.543374	0.513527	0.290001	0.315872	0.369391	0.392488	0.373487	0.211572	0.0775148	1
rs520504034	rs520504034	2	133485180	2:133485180	0.380878	A	C	-1.07322	0.810849	0.185644	-0.000331023	0.00589786	0.955242	-0.31068	0.0534524	6.16291e-09	-0.0207667	0.0212451	0.32833	-0.440873	0.513621	0.390692	0.247708	0.369528	0.502644	0.332759	0.211648	0.115898	1
rs460896097	rs460896097	2	133485421	2:133485421	0.380878	T	C	-1.07156	0.810082	0.185907	4.5019e-05	0.00589254	0.993904	-0.30654	0.0533995	9.44011e-09	-0.0203461	0.0212235	0.337731	-0.470011	0.513148	0.359701	0.241281	0.36919	0.513407	0.330612	0.211454	0.117932	1
rs520979400	rs520979400	2	133486004	2:133486004	0.380489	A	G	-1.04623	0.810502	0.196757	-0.000174028	0.00589638	0.976454	-0.303639	0.0534254	1.32021e-08	-0.0206949	0.0212336	0.329742	-0.415226	0.513417	0.418659	0.247803	0.369388	0.502318	0.325682	0.211571	0.123719	1
rs524545088	rs524545088	2	133486237	2:133486237	0.380567	C	G	-1.08697	0.810405	0.179835	-0.000488536	0.00589597	0.933963	-0.313298	0.0534168	4.48671e-09	-0.0211041	0.0212294	0.320175	-0.458708	0.513387	0.371593	0.262108	0.36937	0.477946	0.330945	0.211561	0.117747	1
rs383865221	rs383865221	2	133486279	2:133486279	0.387652	G	A	-1.17524	0.816677	0.150136	-0.000487125	0.00592647	0.934492	-0.327024	0.0538721	1.27616e-09	-0.0251496	0.0214365	0.24071	-0.434775	0.516664	0.400066	0.252426	0.371567	0.496913	0.341793	0.212828	0.108283	1
rs464510696	rs464510696	2	133486515	2:133486515	0.380956	T	C	-1.06409	0.810582	0.189269	-0.0001583	0.00589594	0.97858	-0.310098	0.0534337	6.49756e-09	-0.0207491	0.021237	0.328558	-0.439915	0.513457	0.391572	0.247226	0.369409	0.503339	0.33238	0.21158	0.116197	1
rs526459206	rs526459206	2	133486809	2:133486809	0.380956	T	C	-1.06409	0.810582	0.189269	-0.0001583	0.00589594	0.97858	-0.310098	0.0534337	6.49756e-09	-0.0207491	0.021237	0.328558	-0.439915	0.513457	0.391572	0.247226	0.369409	0.503339	0.33238	0.21158	0.116197	1
rs450177291	rs450177291	2	133486909	2:133486909	0.385628	A	G	-1.10111	0.815753	0.177078	-0.000800066	0.00592367	0.892562	-0.323221	0.0538028	1.88388e-09	-0.0237712	0.0214045	0.266754	-0.337917	0.516237	0.51274	0.19086	0.371302	0.607231	0.335903	0.212676	0.114242	1
rs466127747	rs466127747	2	133487418	2:133487418	0.362348	G	A	-0.88894	0.806735	0.270506	0.000792347	0.00587778	0.892767	-0.312001	0.0531828	4.4486e-09	-0.0263163	0.0211388	0.213159	-0.451019	0.511242	0.377667	0.222172	0.367928	0.545946	0.355039	0.210719	0.0920092	1
rs719079189	rs719079189	2	133487836	2:133487836	0.363127	T	G	-0.982728	0.812354	0.226383	0.000425836	0.00591315	0.94259	-0.311854	0.0535561	5.78175e-09	-0.0216813	0.0212956	0.308625	-0.449994	0.51463	0.381898	0.328576	0.370315	0.374924	0.294225	0.212089	0.165359	1
rs522234249	rs522234249	2	133487850	2:133487850	0.377219	A	G	-1.21046	0.812115	0.136093	-0.000753325	0.00590099	0.898417	-0.301826	0.0535516	1.73874e-08	-0.0184062	0.021289	0.387265	-0.321413	0.514249	0.531961	0.230803	0.369929	0.532686	0.261988	0.211868	0.216249	1
rs443166019	rs443166019	2	133487906	2:133487906	0.377219	A	G	-1.21046	0.812115	0.136093	-0.000753325	0.00590099	0.898417	-0.301826	0.0535516	1.73874e-08	-0.0184062	0.021289	0.387265	-0.321413	0.514249	0.531961	0.230803	0.369929	0.532686	0.261988	0.211868	0.216249	1
rs522166182	rs522166182	2	133488001	2:133488001	0.380723	C	A	-1.03358	0.810552	0.202255	-9.59806e-05	0.00589572	0.987011	-0.308777	0.0534333	7.5263e-09	-0.0204352	0.0212377	0.335941	-0.449968	0.513431	0.380816	0.251601	0.369391	0.495794	0.336215	0.211569	0.112027	1
rs527083515	rs527083515	2	133488056	2:133488056	0.377141	T	G	-1.16715	0.812698	0.150962	-0.000683907	0.00590389	0.907779	-0.301578	0.0535967	1.83581e-08	-0.0185437	0.021308	0.384154	-0.337766	0.514573	0.511567	0.243629	0.370151	0.510416	0.267871	0.21199	0.206373	1
rs473698730	rs473698730	2	133488195	2:133488195	0.381345	A	G	-0.899312	0.811677	0.267876	0.000312327	0.00590343	0.957807	-0.305034	0.0535068	1.19223e-08	-0.0211038	0.0212676	0.321052	-0.495385	0.514128	0.335274	0.298946	0.369886	0.418969	0.337954	0.211857	0.110667	1
rs442245501	rs442245501	2	133488234	2:133488234	0.380723	T	C	-1.03358	0.810552	0.202255	-9.59806e-05	0.00589572	0.987011	-0.308777	0.0534333	7.5263e-09	-0.0204352	0.0212377	0.335941	-0.449968	0.513431	0.380816	0.251601	0.369391	0.495794	0.336215	0.211569	0.112027	1
rs717412483	rs717412483	2	133488353	2:133488353	0.380878	A	G	-1.06873	0.810448	0.187272	-0.000126291	0.0058956	0.98291	-0.309011	0.0534234	7.28595e-09	-0.0207748	0.0212326	0.327858	-0.439822	0.5134	0.391618	0.247042	0.369375	0.503616	0.332129	0.21156	0.116438	1
rs519806403	rs519806403	2	133488358	2:133488358	0.380878	T	G	-1.06873	0.810448	0.187272	-0.000126291	0.0058956	0.98291	-0.309011	0.0534234	7.28595e-09	-0.0207748	0.0212326	0.327858	-0.439822	0.5134	0.391618	0.247042	0.369375	0.503616	0.332129	0.21156	0.116438	1
rs384893916	rs384893916	2	133488401	2:133488401	0.387574	A	G	-1.11303	0.81632	0.172735	-0.000426052	0.00592501	0.942676	-0.324235	0.0538466	1.72848e-09	-0.024573	0.0214257	0.251427	-0.449702	0.516492	0.383926	0.270704	0.371456	0.466146	0.339639	0.212763	0.110415	1
rs721288413	rs721288413	2	133488424	2:133488424	0.368499	G	A	-0.929626	0.811619	0.252045	0.000992416	0.00591187	0.866687	-0.318041	0.0534955	2.76135e-09	-0.0229578	0.0212686	0.280399	-0.706821	0.51426	0.169304	0.388261	0.370074	0.294111	0.376509	0.211966	0.0756883	1
rs378973493	rs378973493	2	133488432	2:133488432	0.387652	A	G	-1.1611	0.816409	0.154967	-0.000442242	0.005925	0.940501	-0.323884	0.0538541	1.80897e-09	-0.0247328	0.0214298	0.248447	-0.470365	0.516528	0.362491	0.261462	0.371477	0.481529	0.334167	0.212774	0.116293	1
rs439862781	rs439862781	2	133488662	2:133488662	0.380645	C	T	-1.0236	0.810223	0.206463	-2.60939e-05	0.00589383	0.996468	-0.309879	0.0534126	6.56796e-09	-0.0196231	0.021229	0.355301	-0.46514	0.513251	0.364797	0.255038	0.369269	0.489782	0.340063	0.211497	0.107859	1
rs458147215	rs458147215	2	133488849	2:133488849	0.380645	T	A	-1.05627	0.81054	0.192517	-6.99858e-05	0.00589575	0.990529	-0.310561	0.0534326	6.16579e-09	-0.0204909	0.0212378	0.334629	-0.448727	0.513428	0.382128	0.249696	0.369391	0.499062	0.336688	0.211569	0.111522	1
rs483052426	rs483052426	2	133488897	2:133488897	0.384304	G	A	-1.07906	0.805902	0.18059	1.60705e-05	0.00586926	0.997815	-0.307711	0.0531062	6.86195e-09	-0.0238654	0.0211081	0.258213	-0.545562	0.510654	0.285359	0.321037	0.367463	0.382305	0.320562	0.210479	0.127756	1
rs520265929	rs520265929	2	133488960	2:133488960	0.3808	C	T	-1.05379	0.810538	0.193564	-7.21472e-05	0.00589652	0.990238	-0.307746	0.0534284	8.4125e-09	-0.0205963	0.0212343	0.332071	-0.445685	0.513469	0.385401	0.250712	0.369428	0.497359	0.333065	0.211591	0.115464	1
rs450084189	rs450084189	2	133488965	2:133488965	0.3808	C	T	-1.05379	0.810538	0.193564	-7.21472e-05	0.00589652	0.990238	-0.307746	0.0534284	8.4125e-09	-0.0205963	0.0212343	0.332071	-0.445685	0.513469	0.385401	0.250712	0.369428	0.497359	0.333065	0.211591	0.115464	1
rs515865751	rs515865751	2	133489087	2:133489087	0.380645	C	G	-1.14008	0.809479	0.159011	-0.00059728	0.00589032	0.919233	-0.308346	0.0533513	7.49083e-09	-0.0207832	0.0212039	0.327008	-0.409221	0.512831	0.424891	0.209559	0.368981	0.570076	0.337271	0.21134	0.110518	1
rs480767223	rs480767223	2	133489114	2:133489114	0.380489	A	G	-1.10042	0.808742	0.173623	-0.00140493	0.0058861	0.81135	-0.307207	0.053301	8.23291e-09	-0.0205273	0.0211828	0.332516	-0.427728	0.512416	0.403871	0.21429	0.368697	0.5611	0.341969	0.211174	0.105369	1
rs447458163	rs447458163	2	133489152	2:133489152	0.380567	T	C	-0.941828	0.810053	0.244961	-0.000671481	0.00589349	0.909289	-0.309329	0.0533955	6.90767e-09	-0.0207367	0.0212206	0.328473	-0.49264	0.513177	0.337065	0.254185	0.369224	0.491181	0.339902	0.211472	0.107986	1
rs433096373	rs433096373	2	133489470	2:133489470	0.380645	G	A	-0.956779	0.809962	0.237498	-0.000725377	0.00589256	0.902028	-0.310592	0.0533905	5.97845e-09	-0.020915	0.0212189	0.324292	-0.486772	0.513108	0.342787	0.250518	0.369171	0.497394	0.338965	0.211442	0.10891	1
rs525777839	rs525777839	2	133489542	2:133489542	0.384693	C	T	-1.00131	0.816703	0.220185	-0.0003859	0.00593096	0.948122	-0.321642	0.0538592	2.34503e-09	-0.0234467	0.0214209	0.273705	-0.356813	0.516903	0.490011	0.200467	0.371784	0.589747	0.313092	0.21295	0.141491	1
rs526419361	rs526419361	2	133489958	2:133489958	0.3808	G	A	-0.996284	0.810699	0.219102	8.50278e-05	0.0058968	0.988495	-0.311737	0.0534407	5.43359e-09	-0.0211719	0.0212399	0.318862	-0.468309	0.513524	0.361794	0.24583	0.369456	0.505805	0.334249	0.211608	0.114206	1
rs436803736	rs436803736	2	133490277	2:133490277	0.384382	A	C	-1.0422	0.806043	0.196018	0.000195502	0.00587032	0.973433	-0.310631	0.0531131	4.9611e-09	-0.0245934	0.0211101	0.244016	-0.563738	0.510745	0.269699	0.31535	0.367527	0.390874	0.318611	0.210517	0.130161	1
rs518995426	rs518995426	2	133490306	2:133490306	0.384226	T	C	-1.00286	0.805477	0.213111	0.00041253	0.00586701	0.943944	-0.307474	0.0530736	6.89935e-09	-0.0240376	0.0210937	0.25447	-0.573185	0.510411	0.261442	0.318421	0.367294	0.385976	0.322235	0.210384	0.125608	1
rs523974891	rs523974891	2	133490312	2:133490312	0.384226	G	T	-1.00286	0.805477	0.213111	0.00041253	0.00586701	0.943944	-0.307474	0.0530736	6.89935e-09	-0.0240376	0.0210937	0.25447	-0.573185	0.510411	0.261442	0.318421	0.367294	0.385976	0.322235	0.210384	0.125608	1
rs526852452	rs526852452	2	133490315	2:133490315	0.384226	A	G	-1.00286	0.805477	0.213111	0.00041253	0.00586701	0.943944	-0.307474	0.0530736	6.89935e-09	-0.0240376	0.0210937	0.25447	-0.573185	0.510411	0.261442	0.318421	0.367294	0.385976	0.322235	0.210384	0.125608	1
rs455161881	rs455161881	2	133490431	2:133490431	0.3808	G	T	-0.996284	0.810699	0.219102	8.50278e-05	0.0058968	0.988495	-0.311737	0.0534407	5.43359e-09	-0.0211719	0.0212399	0.318862	-0.468309	0.513524	0.361794	0.24583	0.369456	0.505805	0.334249	0.211608	0.114206	1
rs523842284	rs523842284	2	133490448	2:133490448	0.380333	T	C	-0.96016	0.810738	0.236293	4.77431e-05	0.00589853	0.993542	-0.310142	0.0534396	6.49012e-09	-0.0207324	0.0212397	0.329008	-0.469796	0.513595	0.360338	0.254173	0.369522	0.491551	0.331282	0.211646	0.117521	1
rs515943601	rs515943601	2	133490450	2:133490450	0.380333	T	C	-0.96016	0.810738	0.236293	4.77431e-05	0.00589853	0.993542	-0.310142	0.0534396	6.49012e-09	-0.0207324	0.0212397	0.329008	-0.469796	0.513595	0.360338	0.254173	0.369522	0.491551	0.331282	0.211646	0.117521	1
rs520915596	rs520915596	2	133490452	2:133490452	0.380333	T	C	-0.96016	0.810738	0.236293	4.77431e-05	0.00589853	0.993542	-0.310142	0.0534396	6.49012e-09	-0.0207324	0.0212397	0.329008	-0.469796	0.513595	0.360338	0.254173	0.369522	0.491551	0.331282	0.211646	0.117521	1
rs520109548	rs520109548	2	133490484	2:133490484	0.380333	G	A	-0.96016	0.810738	0.236293	4.77431e-05	0.00589853	0.993542	-0.310142	0.0534396	6.49012e-09	-0.0207324	0.0212397	0.329008	-0.469796	0.513595	0.360338	0.254173	0.369522	0.491551	0.331282	0.211646	0.117521	1
rs525036416	rs525036416	2	133490491	2:133490491	0.380333	A	G	-0.96016	0.810738	0.236293	4.77431e-05	0.00589853	0.993542	-0.310142	0.0534396	6.49012e-09	-0.0207324	0.0212397	0.329008	-0.469796	0.513595	0.360338	0.254173	0.369522	0.491551	0.331282	0.211646	0.117521	1
rs521465087	rs521465087	2	133490542	2:133490542	0.380333	A	T	-0.96016	0.810738	0.236293	4.77431e-05	0.00589853	0.993542	-0.310142	0.0534396	6.49012e-09	-0.0207324	0.0212397	0.329008	-0.469796	0.513595	0.360338	0.254173	0.369522	0.491551	0.331282	0.211646	0.117521	1
rs525054067	rs525054067	2	133490553	2:133490553	0.380333	G	T	-0.96016	0.810738	0.236293	4.77431e-05	0.00589853	0.993542	-0.310142	0.0534396	6.49012e-09	-0.0207324	0.0212397	0.329008	-0.469796	0.513595	0.360338	0.254173	0.369522	0.491551	0.331282	0.211646	0.117521	1
rs518473619	rs518473619	2	133490560	2:133490560	0.380333	C	T	-0.96016	0.810738	0.236293	4.77431e-05	0.00589853	0.993542	-0.310142	0.0534396	6.49012e-09	-0.0207324	0.0212397	0.329008	-0.469796	0.513595	0.360338	0.254173	0.369522	0.491551	0.331282	0.211646	0.117521	1
rs517620806	rs517620806	2	133490588	2:133490588	0.3808	C	T	-0.996284	0.810699	0.219102	8.50278e-05	0.0058968	0.988495	-0.311737	0.0534407	5.43359e-09	-0.0211719	0.0212399	0.318862	-0.468309	0.513524	0.361794	0.24583	0.369456	0.505805	0.334249	0.211608	0.114206	1
rs473711181	rs473711181	2	133490643	2:133490643	0.383214	A	G	-1.06423	0.81125	0.189576	0.00105871	0.00589398	0.857446	-0.302856	0.0534854	1.49267e-08	-0.0215089	0.0212606	0.311691	-0.559836	0.513628	0.275729	0.316049	0.369461	0.392312	0.377061	0.211611	0.0747718	1
rs454331292	rs454331292	2	133490880	2:133490880	0.366397	A	G	-0.750152	0.811475	0.355262	0.00117882	0.00591169	0.841946	-0.316802	0.0534863	3.16032e-09	-0.0239737	0.021268	0.25965	-0.597302	0.514143	0.24534	0.347987	0.369997	0.346954	0.365719	0.211925	0.0844011	1
rs472742734	rs472742734	2	133491030	2:133491030	0.366708	G	A	-0.76941	0.811034	0.342784	0.00126586	0.0059087	0.830363	-0.321827	0.0534536	1.73693e-09	-0.024441	0.0212497	0.250069	-0.596851	0.513949	0.245518	0.343432	0.369866	0.353131	0.366597	0.21184	0.0835337	1
rs385877685	rs385877685	2	133491238	2:133491238	0.387263	G	A	-1.12962	0.814821	0.165643	-0.000903476	0.00591451	0.878591	-0.326672	0.0537472	1.21744e-09	-0.0262524	0.0213892	0.219685	-0.426426	0.515514	0.408132	0.213962	0.370753	0.563871	0.347621	0.212364	0.101649	1
rs134972143	rs134972143	2	133491377	2:133491377	0.380723	T	C	-0.981317	0.81079	0.226155	0.000139258	0.00589773	0.981162	-0.310473	0.0534459	6.28065e-09	-0.0209935	0.0212416	0.322998	-0.474184	0.513594	0.355869	0.249502	0.369509	0.499533	0.335187	0.211638	0.113245	1
rs523730964	rs523730964	2	133491394	2:133491394	0.380723	G	A	-0.981317	0.81079	0.226155	0.000139258	0.00589773	0.981162	-0.310473	0.0534459	6.28065e-09	-0.0209935	0.0212416	0.322998	-0.474184	0.513594	0.355869	0.249502	0.369509	0.499533	0.335187	0.211638	0.113245	1
rs462092006	rs462092006	2	133491407	2:133491407	0.380723	A	G	-0.981317	0.81079	0.226155	0.000139258	0.00589773	0.981162	-0.310473	0.0534459	6.28065e-09	-0.0209935	0.0212416	0.322998	-0.474184	0.513594	0.355869	0.249502	0.369509	0.499533	0.335187	0.211638	0.113245	1
rs447652611	rs447652611	2	133491806	2:133491806	0.381501	T	G	-1.01341	0.810187	0.210995	-0.000169025	0.00589279	0.977117	-0.314807	0.0534118	3.77051e-09	-0.0221281	0.0212348	0.297381	-0.482826	0.513126	0.346731	0.233603	0.369165	0.526872	0.364361	0.211446	0.0848546	1
rs434502798	rs434502798	2	133493670	2:133493670	0.3808	A	G	-0.996284	0.810699	0.219102	8.50278e-05	0.0058968	0.988495	-0.311737	0.0534407	5.43359e-09	-0.0211719	0.0212399	0.318862	-0.468309	0.513524	0.361794	0.24583	0.369456	0.505805	0.334249	0.211608	0.114206	1
rs471489118	rs471489118	2	133493939	2:133493939	0.372859	A	T	-0.805946	0.815256	0.322869	0.000599211	0.00592835	0.91949	-0.316039	0.0537505	4.10932e-09	-0.0259233	0.0213804	0.225328	-0.607918	0.51616	0.238889	0.343391	0.371327	0.355086	0.387837	0.2127	0.0682428	1
rs526024603	rs526024603	2	133494697	2:133494697	0.356665	T	G	-0.921738	0.811966	0.256294	0.000741765	0.0059144	0.900194	-0.305887	0.0535248	1.09798e-08	-0.0242109	0.021288	0.255411	-0.206031	0.514424	0.688783	0.038758	0.370202	0.916619	0.430428	0.212031	0.0423546	1
rs462155229	rs462155229	2	133494705	2:133494705	0.364684	T	C	-1.12058	0.806586	0.164746	0.000312487	0.00587803	0.957603	-0.300713	0.053158	1.54074e-08	-0.0193745	0.0211257	0.359088	-0.0364688	0.511299	0.943138	-0.0714916	0.367993	0.845961	0.37066	0.210746	0.0786119	1
rs448482213	rs448482213	2	133495332	2:133495332	0.35721	G	A	-0.946046	0.812075	0.24403	0.000811026	0.00591436	0.890929	-0.304916	0.0535346	1.22878e-08	-0.0250386	0.0212956	0.239689	-0.225771	0.514402	0.660734	0.0638581	0.37017	0.863036	0.434332	0.212024	0.0405104	1
rs379542846	rs379542846	2	133495822	2:133495822	0.387496	G	T	-1.10583	0.815481	0.175085	-0.000260593	0.00591814	0.964878	-0.333936	0.0537972	5.38973e-10	-0.0249999	0.0214063	0.242856	-0.484853	0.515946	0.347354	0.26728	0.371058	0.47133	0.345522	0.212529	0.104	1
rs132960932	rs132960932	2	133495926	2:133495926	0.380723	T	C	-1.01467	0.81067	0.210698	9.95557e-06	0.00589658	0.998653	-0.312313	0.0534381	5.08414e-09	-0.0214137	0.0212386	0.313338	-0.454616	0.51351	0.375989	0.245322	0.369446	0.506673	0.331806	0.211602	0.116865	1
rs517458105	rs517458105	2	133495929	2:133495929	0.380723	T	C	-1.01467	0.81067	0.210698	9.95557e-06	0.00589658	0.998653	-0.312313	0.0534381	5.08414e-09	-0.0214137	0.0212386	0.313338	-0.454616	0.51351	0.375989	0.245322	0.369446	0.506673	0.331806	0.211602	0.116865	1
rs449069370	rs449069370	2	133495977	2:133495977	0.380333	T	G	-1.01275	0.810715	0.21159	0.000424153	0.00589831	0.942673	-0.313491	0.0534379	4.45197e-09	-0.0216987	0.0212356	0.306871	-0.424679	0.513625	0.408335	0.251016	0.369546	0.496976	0.332123	0.211655	0.116609	1
rs518077080	rs518077080	2	133495986	2:133495986	0.380255	A	G	-1.02185	0.810983	0.207663	0.000251678	0.00590026	0.965976	-0.314075	0.0534565	4.22008e-09	-0.0217169	0.0212435	0.306647	-0.425632	0.513791	0.407436	0.251503	0.369666	0.496282	0.332505	0.211724	0.116307	1
rs467669370	rs467669370	2	133495999	2:133495999	0.380333	A	C	-1.01275	0.810715	0.21159	0.000424153	0.00589831	0.942673	-0.313491	0.0534379	4.45197e-09	-0.0216987	0.0212356	0.306871	-0.424679	0.513625	0.408335	0.251016	0.369546	0.496976	0.332123	0.211655	0.116609	1
rs479489039	rs479489039	2	133496030	2:133496030	0.380489	T	G	-1.01746	0.810489	0.209348	0.000140356	0.00589666	0.98101	-0.313987	0.0534231	4.16837e-09	-0.0215528	0.0212299	0.310005	-0.467385	0.513476	0.362697	0.252946	0.369438	0.493549	0.337364	0.211594	0.110848	1
rs379231436	rs379231436	2	133496498	2:133496498	0.387029	C	T	-1.00952	0.814684	0.215286	-0.00121911	0.00591385	0.836678	-0.32961	0.0537398	8.60013e-10	-0.0240529	0.0213855	0.260703	-0.4812	0.515454	0.350539	0.26755	0.370717	0.470473	0.336381	0.212339	0.113155	1
rs525845312	rs525845312	2	133497000	2:133497000	0.380022	G	A	-0.922505	0.80971	0.254577	-0.000811851	0.00589257	0.890418	-0.309764	0.053367	6.45927e-09	-0.0206278	0.0212096	0.330765	-0.463819	0.513002	0.365928	0.253254	0.369112	0.492639	0.328333	0.211411	0.12041	1
rs451931321	rs451931321	2	133497687	2:133497687	0.380723	A	G	-1.01467	0.81067	0.210698	9.95557e-06	0.00589658	0.998653	-0.312313	0.0534381	5.08414e-09	-0.0214137	0.0212386	0.313338	-0.454616	0.51351	0.375989	0.245322	0.369446	0.506673	0.331806	0.211602	0.116865	1
rs474514206	rs474514206	2	133498082	2:133498082	0.372314	T	G	-1.19419	0.809792	0.140295	-2.74919e-05	0.00588624	0.996273	-0.299547	0.0533881	2.01454e-08	-0.021125	0.0212313	0.31974	-0.130267	0.512713	0.799439	-0.0322078	0.368834	0.930414	0.391717	0.211259	0.0637101	1
rs520352361	rs520352361	2	133500231	2:133500231	0.356898	T	C	-0.924319	0.812397	0.255218	0.000524956	0.00591817	0.929318	-0.30794	0.0535511	8.90293e-09	-0.0256696	0.0212987	0.228118	-0.276297	0.514685	0.591387	0.0887647	0.370391	0.8106	0.446871	0.212147	0.0351678	1
rs525297109	rs525297109	2	133500326	2:133500326	0.385394	C	G	-1.07976	0.815819	0.185658	-0.000841134	0.00592375	0.887085	-0.326442	0.0538092	1.30605e-09	-0.0241846	0.0214069	0.25858	-0.358113	0.516271	0.487899	0.186504	0.371323	0.615479	0.343015	0.212685	0.106791	1
rs450012703	rs450012703	2	133500442	2:133500442	0.3808	G	A	-1.05641	0.810283	0.192317	-0.000112595	0.00589354	0.984757	-0.313361	0.0534162	4.45366e-09	-0.0209415	0.0212297	0.323924	-0.454747	0.513273	0.375631	0.244119	0.369276	0.508564	0.333628	0.211499	0.114694	1
rs471887581	rs471887581	2	133500619	2:133500619	0.380255	C	T	-0.987193	0.810742	0.22336	0.000137339	0.0058973	0.98142	-0.3043	0.053443	1.24159e-08	-0.0211616	0.0212409	0.319121	-0.438168	0.513541	0.393533	0.24668	0.369469	0.50435	0.327235	0.211616	0.122017	1
rs384549975	rs384549975	2	133503648	2:133503648	0.442775	C	T	-1.21795	0.77068	0.114026	-0.00489502	0.00560755	0.382699	-0.301216	0.050805	3.05029e-09	-0.00834125	0.0202186	0.679934	-0.735981	0.488028	0.131536	0.410635	0.351172	0.242272	0.385681	0.201132	0.0551685	1
rs135449683	rs135449683	2	133504827	2:133504827	0.442775	G	A	-1.21795	0.77068	0.114026	-0.00489502	0.00560755	0.382699	-0.301216	0.050805	3.05029e-09	-0.00834125	0.0202186	0.679934	-0.735981	0.488028	0.131536	0.410635	0.351172	0.242272	0.385681	0.201132	0.0551685	1
rs468051801	rs468051801	2	133505593	2:133505593	0.380723	T	G	-1.01467	0.81067	0.210698	9.95557e-06	0.00589658	0.998653	-0.312313	0.0534381	5.08414e-09	-0.0214137	0.0212386	0.313338	-0.454616	0.51351	0.375989	0.245322	0.369446	0.506673	0.331806	0.211602	0.116865	1
rs435036628	rs435036628	2	133505685	2:133505685	0.380645	T	C	-1.02545	0.810689	0.205903	-9.06304e-05	0.0058969	0.987738	-0.311731	0.0534367	5.42294e-09	-0.0212098	0.0212379	0.317949	-0.454163	0.513525	0.376479	0.246179	0.369458	0.505204	0.331546	0.211611	0.117168	1
rs518418797	rs518418797	2	133506078	2:133506078	0.376518	C	T	-1.11207	0.812189	0.17093	-0.000126651	0.00590245	0.982881	-0.303734	0.0535519	1.41338e-08	-0.0180186	0.0212896	0.397353	-0.331466	0.514306	0.519257	0.22555	0.369977	0.542105	0.257267	0.211897	0.224705	1
rs385238492	rs385238492	2	133506477	2:133506477	0.389832	G	T	-1.16044	0.816411	0.155203	0.000383386	0.00591701	0.948338	-0.324019	0.0538684	1.79886e-09	-0.0251729	0.0214368	0.240282	-0.583856	0.516264	0.258086	0.33717	0.371205	0.363713	0.386376	0.212613	0.0691749	1
rs211430629	rs211430629	2	133507774	2:133507774	0.442775	C	A	-1.21795	0.77068	0.114026	-0.00489502	0.00560755	0.382699	-0.301216	0.050805	3.05029e-09	-0.00834125	0.0202186	0.679934	-0.735981	0.488028	0.131536	0.410635	0.351172	0.242272	0.385681	0.201132	0.0551685	1
rs382700330	rs382700330	2	133512077	2:133512077	0.382513	C	T	-1.06512	0.809776	0.188402	-0.000522742	0.00588698	0.929244	-0.315694	0.0533906	3.36114e-09	-0.0206693	0.0212268	0.330189	-0.590851	0.512792	0.249229	0.314048	0.368897	0.394595	0.341928	0.211287	0.105596	1
rs382438540	rs382438540	2	133514788	2:133514788	0.390688	A	G	-1.01613	0.816695	0.213428	0.000384866	0.00592433	0.948203	-0.318469	0.0538602	3.36148e-09	-0.0208481	0.0214281	0.330587	-0.460657	0.516642	0.372588	0.215103	0.371528	0.562612	0.394141	0.212809	0.0640133	1
rs519918083	rs519918083	2	133514806	2:133514806	0.382669	G	A	-1.01277	0.811487	0.212015	0.000232321	0.00589675	0.968573	-0.300847	0.0534962	1.86907e-08	-0.0207632	0.0212634	0.328828	-0.618811	0.513833	0.228472	0.342802	0.369619	0.353694	0.371578	0.211702	0.0792265	1
rs520366461	rs520366461	2	133515521	2:133515521	0.380255	G	A	-0.908453	0.810375	0.262276	-0.00100061	0.00589594	0.865237	-0.309323	0.0534109	6.98052e-09	-0.0196778	0.0212287	0.353956	-0.513701	0.513368	0.316997	0.306545	0.36936	0.406575	0.326987	0.211557	0.122196	1
rs378994430	rs378994430	2	133519064	2:133519064	0.430162	A	C	-1.1355	0.77554	0.143157	-0.00277779	0.00566106	0.62365	-0.296724	0.0510682	6.23429e-09	-0.0150898	0.0202946	0.457156	-0.792568	0.491847	0.10709	0.197698	0.354081	0.576611	0.527988	0.202811	0.00923182	1
rs133459036	rs133459036	2	133522700	2:133522700	0.380723	A	G	-0.990959	0.810395	0.221402	-0.000144357	0.00589509	0.980464	-0.310145	0.0534143	6.38248e-09	-0.0203661	0.0212284	0.337366	-0.505196	0.513359	0.325067	0.302347	0.369341	0.413007	0.329618	0.211545	0.119199	1
rs382917653	rs382917653	2	133523213	2:133523213	0.431096	A	G	-1.05899	0.780861	0.175041	-0.00277981	0.00569028	0.625183	-0.294976	0.0514527	9.86994e-09	-0.0230797	0.0204596	0.259292	-0.637463	0.494824	0.197655	0.121484	0.356126	0.733007	0.496601	0.203983	0.0149116	1
rs378700781	rs378700781	2	133523306	2:133523306	0.431096	A	T	-1.05899	0.780861	0.175041	-0.00277981	0.00569028	0.625183	-0.294976	0.0514527	9.86994e-09	-0.0230797	0.0204596	0.259292	-0.637463	0.494824	0.197655	0.121484	0.356126	0.733007	0.496601	0.203983	0.0149116	1
rs381604360	rs381604360	2	133523456	2:133523456	0.430941	C	T	-1.08766	0.780716	0.163572	-0.00284253	0.00568966	0.61736	-0.297895	0.0514423	7.00304e-09	-0.0232347	0.0204551	0.256003	-0.627234	0.494752	0.204879	0.1229	0.356079	0.729984	0.488352	0.203956	0.0166474	1
rs379325867	rs379325867	2	133524173	2:133524173	0.431252	C	T	-1.04313	0.780938	0.181633	-0.00260293	0.00569051	0.647372	-0.295322	0.0514573	9.51456e-09	-0.0233203	0.0204613	0.2544	-0.630589	0.494866	0.202571	0.121441	0.356152	0.733119	0.494853	0.203999	0.0152762	1
rs380009828	rs380009828	2	133525388	2:133525388	0.427359	A	G	-1.13318	0.780588	0.146584	-0.00286049	0.00568618	0.614922	-0.287447	0.0514467	2.30641e-08	-0.0207082	0.0204591	0.311453	-0.506864	0.49466	0.305519	0.100107	0.356004	0.77856	0.420524	0.203896	0.0391657	1
rs518444932	rs518444932	2	133526715	2:133526715	0.366319	C	T	-0.762682	0.822659	0.353878	-0.00405409	0.00597704	0.497596	-0.319792	0.0542368	3.71927e-09	-0.0291748	0.0215822	0.176441	-0.287016	0.520608	0.581421	0.137136	0.374455	0.714194	0.303969	0.214506	0.156464	1
rs137247786	rs137247786	2	133528941	2:133528941	0.431252	G	A	-1.04313	0.780938	0.181633	-0.00260293	0.00569051	0.647372	-0.295322	0.0514573	9.51456e-09	-0.0233203	0.0204613	0.2544	-0.630589	0.494866	0.202571	0.121441	0.356152	0.733119	0.494853	0.203999	0.0152762	1
rs460182352	rs460182352	2	133531778	2:133531778	0.380723	A	G	-0.990959	0.810395	0.221402	-0.000144357	0.00589509	0.980464	-0.310145	0.0534143	6.38248e-09	-0.0203661	0.0212284	0.337366	-0.505196	0.513359	0.325067	0.302347	0.369341	0.413007	0.329618	0.211545	0.119199	1
rs382290602	rs382290602	2	133533212	2:133533212	0.427281	G	A	-1.02751	0.774901	0.184842	-0.00207747	0.00565531	0.713359	-0.287274	0.0510392	1.81786e-08	-0.0204743	0.0202827	0.31276	-0.742393	0.491419	0.130862	0.16701	0.353764	0.636859	0.514962	0.202625	0.0110393	1
rs380354020	rs380354020	2	133537039	2:133537039	0.421598	T	G	-0.974668	0.774204	0.208056	-0.00189128	0.00565872	0.73821	-0.279223	0.0509631	4.27936e-08	-0.0181208	0.020238	0.370581	-0.587719	0.491378	0.231672	0.0904899	0.35383	0.798148	0.470919	0.202661	0.0201427	1
rs449021662	rs449021662	2	133537374	2:133537374	0.387885	G	C	-1.11936	0.818071	0.17122	0.000286249	0.00591791	0.961421	-0.295664	0.0539925	4.34995e-08	-0.0232965	0.0214983	0.278523	-0.521688	0.516798	0.312753	0.410521	0.371449	0.269079	0.317348	0.212776	0.135841	1
rs520518972	rs520518972	2	133540088	2:133540088	0.355419	C	T	-0.844534	0.820436	0.303305	-0.00370311	0.00597788	0.535607	-0.307922	0.0540404	1.21228e-08	-0.0250253	0.0214814	0.244029	-0.21457	0.519956	0.679848	0.210224	0.374169	0.574223	0.187704	0.214341	0.381179	1
rs481496005	rs481496005	2	133551644	2:133551644	0.360557	A	G	-1.27503	0.796807	0.10956	9.90226e-05	0.00580543	0.986391	-0.303078	0.0524968	7.77505e-09	-0.0148652	0.0208679	0.476248	-0.239723	0.504883	0.634923	0.0213216	0.363329	0.953204	0.419125	0.208122	0.044026	1
rs472339654	rs472339654	2	133558164	2:133558164	0.38446	A	G	-0.988087	0.806401	0.220461	-0.000692205	0.00586237	0.906007	-0.317546	0.0531545	2.31471e-09	-0.0116453	0.0211317	0.581578	-0.558511	0.510648	0.274073	0.24762	0.367338	0.500252	0.314195	0.210413	0.135376	1
rs518820462	rs518820462	2	133559186	2:133559186	0.356898	T	C	-1.3937	0.793988	0.0792052	0.000257523	0.00578337	0.964483	-0.302053	0.0523184	7.77093e-09	-0.0203671	0.0208074	0.32766	-0.308867	0.502904	0.539105	0.0230396	0.361886	0.949237	0.391087	0.207305	0.0592239	1
rs134008089	rs134008089	2	133560944	2:133560944	0.376285	G	T	-0.968032	0.804601	0.22893	0.00365921	0.00585023	0.531655	-0.321031	0.053048	1.43312e-09	-0.0209432	0.0211087	0.321121	-0.351063	0.509134	0.49049	0.181156	0.366241	0.620858	0.26253	0.209818	0.210852	1
rs466898510	rs466898510	2	133561274	2:133561274	0.376285	T	G	-0.968032	0.804601	0.22893	0.00365921	0.00585023	0.531655	-0.321031	0.053048	1.43312e-09	-0.0209432	0.0211087	0.321121	-0.351063	0.509134	0.49049	0.181156	0.366241	0.620858	0.26253	0.209818	0.210852	1
rs464643722	rs464643722	2	133561873	2:133561873	0.376207	G	A	-0.952672	0.804526	0.236357	0.00368594	0.00584931	0.528597	-0.319877	0.0530437	1.63514e-09	-0.0207316	0.021107	0.325994	-0.343591	0.509073	0.499717	0.176116	0.366194	0.630561	0.260155	0.20979	0.214948	1
rs523654237	rs523654237	2	133561936	2:133561936	0.376285	A	G	-0.968032	0.804601	0.22893	0.00365921	0.00585023	0.531655	-0.321031	0.053048	1.43312e-09	-0.0209432	0.0211087	0.321121	-0.351063	0.509134	0.49049	0.181156	0.366241	0.620858	0.26253	0.209818	0.210852	1
rs437839159	rs437839159	2	133561967	2:133561967	0.376363	A	C	-0.958994	0.804789	0.233414	0.00362563	0.00585157	0.535522	-0.322404	0.0530591	1.2297e-09	-0.0203947	0.0211129	0.334054	-0.352179	0.509253	0.489214	0.182055	0.366326	0.619206	0.262477	0.209868	0.211052	1
rs456327053	rs456327053	2	133562019	2:133562019	0.376129	T	C	-0.965916	0.804361	0.22981	0.00375215	0.00584963	0.52124	-0.321178	0.0530295	1.39034e-09	-0.0212012	0.0210986	0.314963	-0.330581	0.509057	0.516081	0.157525	0.366201	0.667079	0.258968	0.20979	0.217047	1
rs523580211	rs523580211	2	133562407	2:133562407	0.376285	G	A	-0.968032	0.804601	0.22893	0.00365921	0.00585023	0.531655	-0.321031	0.053048	1.43312e-09	-0.0209432	0.0211087	0.321121	-0.351063	0.509134	0.49049	0.181156	0.366241	0.620858	0.26253	0.209818	0.210852	1
rs517046634	rs517046634	2	133562417	2:133562417	0.376285	A	G	-0.968032	0.804601	0.22893	0.00365921	0.00585023	0.531655	-0.321031	0.053048	1.43312e-09	-0.0209432	0.0211087	0.321121	-0.351063	0.509134	0.49049	0.181156	0.366241	0.620858	0.26253	0.209818	0.210852	1
rs519273817	rs519273817	2	133562417	2:133562417	0.376285	A	G	-0.968032	0.804601	0.22893	0.00365921	0.00585023	0.531655	-0.321031	0.053048	1.43312e-09	-0.0209432	0.0211087	0.321121	-0.351063	0.509134	0.49049	0.181156	0.366241	0.620858	0.26253	0.209818	0.210852	1
rs525529286	rs525529286	2	133562462	2:133562462	0.376129	G	A	-0.979023	0.804692	0.22374	0.00383371	0.00585149	0.512359	-0.321507	0.0530536	1.3608e-09	-0.0203048	0.0211097	0.336114	-0.383267	0.509235	0.45167	0.192016	0.366323	0.60016	0.275847	0.209861	0.188701	1
rs517501468	rs517501468	2	133562929	2:133562929	0.376285	G	A	-0.968032	0.804601	0.22893	0.00365921	0.00585023	0.531655	-0.321031	0.053048	1.43312e-09	-0.0209432	0.0211087	0.321121	-0.351063	0.509134	0.49049	0.181156	0.366241	0.620858	0.26253	0.209818	0.210852	1
rs134567937	rs134567937	2	133563937	2:133563937	0.376518	A	C	-0.963642	0.80476	0.23114	0.00381368	0.00585054	0.514497	-0.320246	0.0530633	1.58802e-09	-0.0215461	0.0211149	0.307527	-0.367786	0.509221	0.470139	0.190001	0.366297	0.603965	0.272368	0.209846	0.194306	1
rs453701032	rs453701032	2	133564103	2:133564103	0.378153	T	C	-1.09939	0.801612	0.170227	0.00353423	0.00583324	0.544596	-0.326039	0.0528405	6.81875e-10	-0.0214958	0.0210253	0.306602	-0.356402	0.507377	0.482404	0.172967	0.365028	0.635609	0.253246	0.209127	0.225908	1
rs432724209	rs432724209	2	133564672	2:133564672	0.376207	G	A	-0.958329	0.804421	0.233525	0.00373406	0.00584884	0.523196	-0.321732	0.0530421	1.31461e-09	-0.0206707	0.021105	0.32737	-0.349744	0.509051	0.492051	0.16797	0.366186	0.646448	0.267824	0.209777	0.201705	1
rs524648269	rs524648269	2	133564943	2:133564943	0.391545	G	T	-0.728461	0.788466	0.35554	0.0029304	0.00573357	0.609285	-0.296437	0.0519786	1.17672e-08	-0.0243387	0.0206899	0.239453	-0.361415	0.498846	0.468758	0.212789	0.358838	0.553185	0.300573	0.205592	0.143745	1
rs518160359	rs518160359	2	133564973	2:133564973	0.376285	A	G	-0.983873	0.804502	0.221345	0.0039322	0.00584995	0.501471	-0.32215	0.0530441	1.2534e-09	-0.0218583	0.0211047	0.300338	-0.346072	0.50914	0.496683	0.164488	0.366256	0.653356	0.269268	0.209816	0.199369	1
rs525302098	rs525302098	2	133565031	2:133565031	0.376363	C	G	-0.961529	0.80452	0.232025	0.00390659	0.00584994	0.504261	-0.320393	0.0530448	1.54064e-09	-0.0218038	0.0211048	0.301547	-0.347291	0.509143	0.49517	0.166361	0.366257	0.649671	0.268803	0.209818	0.200148	1
rs517310184	rs517310184	2	133565099	2:133565099	0.38734	T	C	-0.828855	0.789559	0.293824	0.00282277	0.00573349	0.622486	-0.303525	0.0521152	5.74171e-09	-0.0257969	0.0207499	0.213783	-0.15592	0.499517	0.754932	0.0780393	0.359332	0.828069	0.167576	0.205786	0.415459	1
rs522362096	rs522362096	2	133565106	2:133565106	0.38734	C	G	-0.828855	0.789559	0.293824	0.00282277	0.00573349	0.622486	-0.303525	0.0521152	5.74171e-09	-0.0257969	0.0207499	0.213783	-0.15592	0.499517	0.754932	0.0780393	0.359332	0.828069	0.167576	0.205786	0.415459	1
rs379208795	rs379208795	2	133565253	2:133565253	0.380333	A	G	-0.442103	0.80183	0.581382	0.00533034	0.0058298	0.360546	-0.305187	0.0528408	7.66833e-09	-0.0209889	0.0210106	0.317811	-0.480914	0.507486	0.343312	0.23053	0.365034	0.527693	0.250522	0.209132	0.230951	1
rs476103986	rs476103986	2	133565355	2:133565355	0.376285	A	G	-0.968032	0.804601	0.22893	0.00365921	0.00585023	0.531655	-0.321031	0.053048	1.43312e-09	-0.0209432	0.0211087	0.321121	-0.351063	0.509134	0.49049	0.181156	0.366241	0.620858	0.26253	0.209818	0.210852	1
rs444643027	rs444643027	2	133565606	2:133565606	0.38446	C	T	-0.616786	0.805803	0.444015	0.00610185	0.00584848	0.296799	-0.320735	0.0531414	1.58463e-09	-0.0258707	0.0211392	0.221017	-0.433783	0.509662	0.394702	0.193235	0.366508	0.598031	0.258859	0.209959	0.217612	1
rs463062628	rs463062628	2	133565697	2:133565697	0.376518	C	T	-0.963642	0.80476	0.23114	0.00381368	0.00585054	0.514497	-0.320246	0.0530633	1.58802e-09	-0.0215461	0.0211149	0.307527	-0.367786	0.509221	0.470139	0.190001	0.366297	0.603965	0.272368	0.209846	0.194306	1
rs475360267	rs475360267	2	133565765	2:133565765	0.376518	A	T	-0.963642	0.80476	0.23114	0.00381368	0.00585054	0.514497	-0.320246	0.0530633	1.58802e-09	-0.0215461	0.0211149	0.307527	-0.367786	0.509221	0.470139	0.190001	0.366297	0.603965	0.272368	0.209846	0.194306	1
rs442264395	rs442264395	2	133565905	2:133565905	0.376752	T	C	-0.98135	0.804624	0.222602	0.00378121	0.00584947	0.518008	-0.321515	0.053052	1.35803e-09	-0.02155	0.0211103	0.307337	-0.34607	0.509118	0.496667	0.17819	0.36622	0.626566	0.265115	0.209805	0.206364	1
rs460831080	rs460831080	2	133565994	2:133565994	0.37862	A	G	-1.11278	0.801695	0.165125	0.00365588	0.00583277	0.530801	-0.326575	0.052849	6.43444e-10	-0.0221018	0.0210288	0.293246	-0.351492	0.507397	0.488476	0.170044	0.36503	0.641333	0.255848	0.209128	0.221177	1
rs520439557	rs520439557	2	133566347	2:133566347	0.376518	A	C	-0.933868	0.804944	0.245982	0.00358875	0.00585221	0.539724	-0.320855	0.0530732	1.48928e-09	-0.0208629	0.0211191	0.323217	-0.366512	0.509339	0.471781	0.188665	0.366384	0.606596	0.273004	0.209898	0.193378	1
rs483072549	rs483072549	2	133567698	2:133567698	0.376596	G	A	-0.94978	0.804926	0.238016	0.00374973	0.00585238	0.521705	-0.321499	0.0530721	1.38006e-09	-0.0217458	0.0211175	0.303127	-0.356515	0.509356	0.483969	0.181454	0.366402	0.620436	0.27013	0.209905	0.198124	1
rs518031272	rs518031272	2	133567853	2:133567853	0.387963	C	T	-0.848409	0.817365	0.299279	0.00316479	0.00593326	0.593758	-0.321958	0.0539066	2.33636e-09	-0.024549	0.0214508	0.252445	-0.363446	0.517031	0.482088	0.182375	0.371826	0.623791	0.258275	0.213005	0.22531	1
rs468311327	rs468311327	2	133568079	2:133568079	0.376207	T	C	-0.938662	0.804575	0.243349	0.00386196	0.00585138	0.509248	-0.321536	0.053049	1.35183e-09	-0.021553	0.0211052	0.307153	-0.344227	0.509234	0.499059	0.15883	0.366336	0.664605	0.267211	0.209859	0.202915	1
rs522182936	rs522182936	2	133569981	2:133569981	0.399097	G	T	-0.771993	0.802423	0.336011	0.00357139	0.00581648	0.539207	-0.30892	0.0529786	5.50861e-09	-0.0271378	0.021099	0.198368	-0.0908182	0.50737	0.857939	0.0499129	0.364868	0.891191	0.144244	0.208961	0.49001	1
rs722411115	rs722411115	2	133570064	2:133570064	0.388119	G	A	-0.845495	0.817194	0.300841	0.00312461	0.00593184	0.598365	-0.321641	0.0538954	2.40367e-09	-0.0245603	0.0214473	0.252147	-0.375012	0.516901	0.468145	0.193877	0.37173	0.601981	0.265392	0.212952	0.212671	1
rs518535504	rs518535504	2	133570094	2:133570094	0.388119	G	A	-0.845495	0.817194	0.300841	0.00312461	0.00593184	0.598365	-0.321641	0.0538954	2.40367e-09	-0.0245603	0.0214473	0.252147	-0.375012	0.516901	0.468145	0.193877	0.37173	0.601981	0.265392	0.212952	0.212671	1
rs722075166	rs722075166	2	133570182	2:133570182	0.388119	G	A	-0.845495	0.817194	0.300841	0.00312461	0.00593184	0.598365	-0.321641	0.0538954	2.40367e-09	-0.0245603	0.0214473	0.252147	-0.375012	0.516901	0.468145	0.193877	0.37173	0.601981	0.265392	0.212952	0.212671	1
rs519116508	rs519116508	2	133570223	2:133570223	0.388119	G	A	-0.845495	0.817194	0.300841	0.00312461	0.00593184	0.598365	-0.321641	0.0538954	2.40367e-09	-0.0245603	0.0214473	0.252147	-0.375012	0.516901	0.468145	0.193877	0.37173	0.601981	0.265392	0.212952	0.212671	1
rs466066089	rs466066089	2	133570757	2:133570757	0.399097	A	C	-0.797476	0.802845	0.320557	0.00316075	0.00581895	0.587005	-0.308515	0.0530133	5.89982e-09	-0.0293639	0.0211129	0.164284	-0.135269	0.507656	0.789887	0.0691716	0.36508	0.849725	0.153339	0.209069	0.463292	1
rs516093864	rs516093864	2	133570851	2:133570851	0.388119	A	G	-0.845495	0.817194	0.300841	0.00312461	0.00593184	0.598365	-0.321641	0.0538954	2.40367e-09	-0.0245603	0.0214473	0.252147	-0.375012	0.516901	0.468145	0.193877	0.37173	0.601981	0.265392	0.212952	0.212671	1
rs436826440	rs436826440	2	133571927	2:133571927	0.387808	G	A	-0.873175	0.790559	0.269375	0.00373672	0.0057393	0.514997	-0.304826	0.0521825	5.17182e-09	-0.0264835	0.0207816	0.202532	-0.138091	0.500049	0.78243	0.073008	0.359695	0.839157	0.167869	0.206002	0.415137	1
rs523305794	rs523305794	2	133572533	2:133572533	0.387963	C	T	-0.854989	0.817145	0.295417	0.00292269	0.00593228	0.622242	-0.322062	0.0538872	2.27859e-09	-0.0236392	0.021444	0.270301	-0.34872	0.516875	0.499886	0.180728	0.371716	0.626826	0.253261	0.212949	0.23432	1
rs518861926	rs518861926	2	133572562	2:133572562	0.387963	T	C	-0.854989	0.817145	0.295417	0.00292269	0.00593228	0.622242	-0.322062	0.0538872	2.27859e-09	-0.0236392	0.021444	0.270301	-0.34872	0.516875	0.499886	0.180728	0.371716	0.626826	0.253261	0.212949	0.23432	1
rs523819281	rs523819281	2	133572570	2:133572570	0.387963	G	A	-0.854989	0.817145	0.295417	0.00292269	0.00593228	0.622242	-0.322062	0.0538872	2.27859e-09	-0.0236392	0.021444	0.270301	-0.34872	0.516875	0.499886	0.180728	0.371716	0.626826	0.253261	0.212949	0.23432	1
rs525718225	rs525718225	2	133573034	2:133573034	0.388041	C	T	-0.84408	0.816915	0.301485	0.00314002	0.00592998	0.596448	-0.323057	0.0538797	2.02369e-09	-0.0236695	0.0214414	0.26963	-0.380289	0.51673	0.461759	0.190978	0.37161	0.607308	0.26444	0.212881	0.214164	1
rs720577303	rs720577303	2	133573220	2:133573220	0.388197	G	A	-0.850711	0.817453	0.298022	0.00308227	0.0059334	0.603428	-0.321358	0.0539122	2.5105e-09	-0.024272	0.0214543	0.257916	-0.366062	0.517042	0.47895	0.189892	0.371826	0.60956	0.263469	0.213009	0.216127	1
rs524884958	rs524884958	2	133573354	2:133573354	0.388197	T	G	-0.850711	0.817453	0.298022	0.00308227	0.0059334	0.603428	-0.321358	0.0539122	2.5105e-09	-0.024272	0.0214543	0.257916	-0.366062	0.517042	0.47895	0.189892	0.371826	0.60956	0.263469	0.213009	0.216127	1
rs483134089	rs483134089	2	133573992	2:133573992	0.387496	G	A	-0.845282	0.816042	0.300281	0.00195535	0.00592642	0.741447	-0.323336	0.05381	1.86841e-09	-0.0248048	0.0214093	0.24662	-0.391891	0.516303	0.447833	0.193161	0.371333	0.602936	0.260416	0.212723	0.220874	1
rs515929688	rs515929688	2	133574185	2:133574185	0.395827	C	T	-0.492283	0.81817	0.547381	0.00531968	0.00593008	0.369683	-0.323033	0.0539671	2.15401e-09	-0.0284071	0.0214684	0.185767	-0.425841	0.51733	0.410422	0.188142	0.37194	0.61297	0.241388	0.213065	0.257244	1
rs716723583	rs716723583	2	133574237	2:133574237	0.388508	A	G	-0.925791	0.817676	0.257541	0.00334035	0.00593465	0.573533	-0.318346	0.0539284	3.56705e-09	-0.0248899	0.0214584	0.246084	-0.420593	0.517208	0.416104	0.191882	0.371943	0.60593	0.247907	0.213071	0.244628	1
rs718875885	rs718875885	2	133574344	2:133574344	0.388586	G	T	-0.907619	0.817605	0.266958	0.00335599	0.00593416	0.571708	-0.316753	0.0539232	4.25013e-09	-0.0247203	0.021457	0.249285	-0.438088	0.517152	0.39693	0.207096	0.371903	0.577626	0.255963	0.213049	0.229586	1
rs480507569	rs480507569	2	133574918	2:133574918	0.388119	A	C	-0.853683	0.817184	0.296178	0.00307184	0.0059315	0.604538	-0.324438	0.0538946	1.74573e-09	-0.0241494	0.0214462	0.260147	-0.358414	0.516894	0.488059	0.179468	0.371722	0.629237	0.2571	0.212947	0.227301	1
rs465947066	rs465947066	2	133575077	2:133575077	0.388041	T	G	-0.867403	0.816853	0.288289	0.00312973	0.00593044	0.59768	-0.32262	0.0538696	2.11263e-09	-0.0246243	0.0214341	0.250621	-0.377307	0.516751	0.465297	0.192779	0.371635	0.603947	0.269236	0.212895	0.206	1
rs526657656	rs526657656	2	133575553	2:133575553	0.38337	T	C	-0.831185	0.817086	0.309032	0.00246733	0.0059302	0.677364	-0.299743	0.0538945	2.67231e-08	-0.0209911	0.0214456	0.327676	-0.270928	0.516886	0.600172	0.180343	0.37173	0.627574	0.195387	0.212933	0.358827	1
rs469584333	rs469584333	2	133575658	2:133575658	0.388041	G	A	-0.868548	0.817173	0.287841	0.00315095	0.00593185	0.595286	-0.323449	0.0538942	1.95432e-09	-0.0246164	0.0214471	0.251062	-0.373752	0.516895	0.469636	0.191946	0.371728	0.605601	0.26587	0.21295	0.211845	1
rs520779837	rs520779837	2	133575916	2:133575916	0.388197	C	T	-0.84719	0.816486	0.299454	0.0034313	0.00592788	0.562696	-0.321819	0.0538455	2.27696e-09	-0.0241577	0.0214256	0.259524	-0.404866	0.516523	0.43314	0.189002	0.371475	0.610901	0.264866	0.212801	0.213256	1
rs520694643	rs520694643	2	133576367	2:133576367	0.343896	A	T	-0.81449	0.829063	0.325892	-0.0015261	0.00603665	0.800418	-0.301127	0.0546133	3.51182e-08	-0.0246904	0.0217382	0.256037	-0.150945	0.524966	0.773704	0.223128	0.377723	0.554709	0.0697677	0.216409	0.747159	1
rs520735078	rs520735078	2	133577903	2:133577903	0.388119	G	A	-0.864917	0.817216	0.289886	0.00314813	0.0059312	0.595575	-0.320007	0.0538982	2.89845e-09	-0.0240606	0.0214495	0.261976	-0.377619	0.516866	0.465027	0.198662	0.371693	0.59301	0.265747	0.212934	0.212023	1
rs516317304	rs516317304	2	133577969	2:133577969	0.388041	C	T	-0.810859	0.81672	0.320796	0.00225744	0.0059291	0.703397	-0.320199	0.0538627	2.76918e-09	-0.024006	0.0214338	0.262711	-0.384957	0.516625	0.456188	0.194731	0.37154	0.600195	0.268365	0.212842	0.207357	1
rs518343739	rs518343739	2	133578174	2:133578174	0.351682	C	G	-0.612586	0.826713	0.458699	-0.000695455	0.00601672	0.90798	-0.303309	0.0544733	2.57641e-08	-0.0264021	0.0216856	0.223416	-0.165227	0.523333	0.752214	0.181302	0.37651	0.630138	0.146025	0.215718	0.498453	1
rs520464341	rs520464341	2	133578180	2:133578180	0.351526	C	T	-0.610766	0.826581	0.459964	-0.000596287	0.00601644	0.921051	-0.303593	0.0544637	2.48629e-08	-0.0266816	0.0216798	0.21843	-0.143676	0.523304	0.783658	0.156356	0.3765	0.677931	0.142319	0.215707	0.509394	1
rs525464571	rs525464571	2	133578201	2:133578201	0.391545	C	T	-0.839498	0.813639	0.302174	0.00262334	0.00590436	0.656822	-0.324739	0.0536619	1.43435e-09	-0.017697	0.0213562	0.407298	-0.401536	0.514595	0.435217	0.131901	0.370047	0.721508	0.258087	0.211993	0.223439	1
rs518214645	rs518214645	2	133578302	2:133578302	0.388119	G	C	-0.87378	0.817432	0.2851	0.00310861	0.00593342	0.600337	-0.323168	0.053911	2.04156e-09	-0.0243281	0.0214542	0.256812	-0.3648	0.517036	0.480461	0.18796	0.371824	0.613203	0.263947	0.213007	0.215291	1
rs715684095	rs715684095	2	133579282	2:133579282	0.386328	C	T	-0.868049	0.816781	0.287887	0.0031617	0.00593117	0.593989	-0.313723	0.05386	5.71875e-09	-0.0198456	0.0214268	0.354339	-0.392428	0.516801	0.447648	0.20122	0.371687	0.588252	0.244501	0.212921	0.250837	1
rs467482887	rs467482887	2	133580527	2:133580527	0.387808	A	T	-0.941895	0.81702	0.248975	0.00312481	0.00593235	0.598374	-0.324365	0.053878	1.74039e-09	-0.0240108	0.021437	0.262687	-0.400065	0.516886	0.438936	0.203405	0.371739	0.584262	0.272072	0.212953	0.201385	1
rs718118926	rs718118926	2	133580642	2:133580642	0.388119	C	T	-0.873658	0.817421	0.285161	0.00326316	0.00593374	0.582365	-0.320672	0.0539095	2.70882e-09	-0.0235202	0.0214519	0.272896	-0.400263	0.517064	0.438867	0.202793	0.37185	0.585505	0.277132	0.213019	0.193269	1
rs458267663	rs458267663	2	133581026	2:133581026	0.388041	C	T	-0.869809	0.817445	0.287302	0.00310145	0.00593439	0.601236	-0.32134	0.0539085	2.50951e-09	-0.0219772	0.0214514	0.305595	-0.371103	0.517085	0.472953	0.191345	0.37187	0.606869	0.263322	0.213032	0.216434	1
rs522185805	rs522185805	2	133581926	2:133581926	0.384771	G	A	-1.04848	0.819839	0.200939	0.00394095	0.00595786	0.50831	-0.324761	0.0540502	1.87248e-09	-0.0220854	0.0214971	0.304246	-0.518622	0.518882	0.317553	0.263956	0.373215	0.479413	0.305248	0.213805	0.153381	1
rs516815132	rs516815132	2	133584582	2:133584582	0.387808	T	C	-0.855669	0.817422	0.295196	0.00277127	0.00593286	0.640424	-0.319273	0.0539127	3.17989e-09	-0.0241785	0.0214552	0.259772	-0.380894	0.517007	0.461287	0.206053	0.371797	0.579436	0.263082	0.212993	0.216768	1
rs717280815	rs717280815	2	133584789	2:133584789	0.38773	C	T	-0.839281	0.817454	0.304561	0.00260592	0.00593271	0.660483	-0.31862	0.0539149	3.42762e-09	-0.0232684	0.0214572	0.278184	-0.391203	0.516997	0.449239	0.213481	0.371783	0.565827	0.266049	0.212988	0.211619	1
rs515964505	rs515964505	2	133584822	2:133584822	0.38773	C	T	-0.839281	0.817454	0.304561	0.00260592	0.00593271	0.660483	-0.31862	0.0539149	3.42762e-09	-0.0232684	0.0214572	0.278184	-0.391203	0.516997	0.449239	0.213481	0.371783	0.565827	0.266049	0.212988	0.211619	1
rs478684740	rs478684740	2	133584898	2:133584898	0.38773	G	A	-0.877585	0.817082	0.282802	0.00277656	0.00593146	0.639708	-0.320257	0.0538871	2.7967e-09	-0.0242431	0.021442	0.258208	-0.383188	0.516858	0.458464	0.20495	0.371703	0.581372	0.266929	0.212936	0.210001	1
rs522640620	rs522640620	2	133586083	2:133586083	0.387574	G	T	-0.831344	0.817484	0.309175	0.00306893	0.00593252	0.604943	-0.318891	0.0539218	3.33999e-09	-0.0233992	0.0214586	0.275522	-0.384667	0.517037	0.456887	0.207459	0.371814	0.576869	0.258831	0.212998	0.224297	1
rs526139682	rs526139682	2	133586096	2:133586096	0.390299	G	A	-0.804975	0.813655	0.3225	0.00274568	0.00590394	0.641889	-0.319594	0.0536684	2.60109e-09	-0.0158572	0.0213595	0.457846	-0.381236	0.514604	0.458794	0.110961	0.370051	0.76429	0.246947	0.211991	0.24406	1
rs519732844	rs519732844	2	133586227	2:133586227	0.378776	T	A	-1.00073	0.816293	0.22022	0.0027975	0.00591985	0.636525	-0.302755	0.0538521	1.88798e-08	-0.0213041	0.0214436	0.320469	-0.0708718	0.51602	0.89076	-0.0727676	0.37104	0.844518	0.314831	0.212565	0.138579	1
rs724005984	rs724005984	2	133586368	2:133586368	0.387808	T	C	-0.840715	0.816973	0.303451	0.00298088	0.00592941	0.615155	-0.318993	0.0538854	3.22264e-09	-0.0245264	0.0214449	0.252752	-0.385725	0.516717	0.455371	0.209079	0.371588	0.573664	0.259324	0.212872	0.223143	1
rs476631402	rs476631402	2	133587339	2:133587339	0.389287	G	A	-0.797705	0.816365	0.328499	0.00264384	0.00592437	0.655406	-0.324815	0.0538538	1.62525e-09	-0.0238564	0.0214423	0.265885	-0.441314	0.516223	0.392612	0.214781	0.37123	0.562881	0.262906	0.212671	0.216381	1
rs135300246	rs135300246	2	133587712	2:133587712	0.387885	G	A	-0.845925	0.817231	0.300617	0.00293849	0.00593097	0.620283	-0.318709	0.0539022	3.36507e-09	-0.0242379	0.021452	0.258531	-0.376788	0.516859	0.466004	0.205105	0.371685	0.581069	0.2574	0.21293	0.226721	1
rs520691089	rs520691089	2	133588011	2:133588011	0.387885	C	T	-0.845925	0.817231	0.300617	0.00293849	0.00593097	0.620283	-0.318709	0.0539022	3.36507e-09	-0.0242379	0.021452	0.258531	-0.376788	0.516859	0.466004	0.205105	0.371685	0.581069	0.2574	0.21293	0.226721	1
rs525729309	rs525729309	2	133588047	2:133588047	0.387808	C	T	-0.829541	0.817262	0.310094	0.00277324	0.00593083	0.640072	-0.318055	0.0539043	3.62696e-09	-0.023328	0.0214539	0.276881	-0.387091	0.516848	0.45389	0.212528	0.37167	0.567446	0.260364	0.212924	0.221404	1
rs517741150	rs517741150	2	133588054	2:133588054	0.387808	G	A	-0.829541	0.817262	0.310094	0.00277324	0.00593083	0.640072	-0.318055	0.0539043	3.62696e-09	-0.023328	0.0214539	0.276881	-0.387091	0.516848	0.45389	0.212528	0.37167	0.567446	0.260364	0.212924	0.221404	1
rs521365049	rs521365049	2	133589139	2:133589139	0.371613	G	C	-1.24237	0.807517	0.123925	0.00272198	0.00586325	0.642473	-0.318627	0.0532575	2.19378e-09	-0.0195659	0.0212088	0.35625	-0.144233	0.510577	0.777568	-0.0658703	0.367192	0.857632	0.33714	0.210377	0.109034	1
rs524917772	rs524917772	2	133589283	2:133589283	0.387496	C	T	-0.848076	0.816663	0.299054	0.00287472	0.00592918	0.627788	-0.319561	0.0538573	2.96597e-09	-0.023869	0.021431	0.265383	-0.338347	0.516606	0.512505	0.171609	0.371529	0.644154	0.243537	0.212838	0.252527	1
rs519985061	rs519985061	2	133590602	2:133590602	0.381268	A	G	-1.06627	0.807982	0.186945	0.00292817	0.00586754	0.617747	-0.325237	0.0532805	1.03293e-09	-0.0186617	0.0212101	0.37894	-0.429345	0.510988	0.400782	0.220493	0.367491	0.54851	0.287308	0.210549	0.17239	1
rs516224639	rs516224639	2	133590807	2:133590807	0.380645	G	A	-1.09627	0.808019	0.174865	0.00272322	0.00586881	0.642636	-0.327005	0.0532778	8.37061e-10	-0.0176968	0.0212083	0.404039	-0.423243	0.511043	0.40756	0.194099	0.36754	0.597428	0.280781	0.21058	0.182411	1
rs522543099	rs522543099	2	133590977	2:133590977	0.381112	G	A	-1.11445	0.805702	0.166601	0.00264683	0.00585629	0.651294	-0.329638	0.0531098	5.4097e-10	-0.0186016	0.0211362	0.378815	-0.446604	0.509777	0.380987	0.204269	0.366673	0.577468	0.298975	0.210083	0.154698	1
rs723227091	rs723227091	2	133591535	2:133591535	0.387652	G	C	-0.848765	0.817301	0.299038	0.00338748	0.00593324	0.568045	-0.320966	0.0539011	2.60524e-09	-0.024789	0.0214473	0.247758	-0.287881	0.517019	0.577657	0.171725	0.371821	0.644191	0.244528	0.213003	0.250966	1
rs519317185	rs519317185	2	133591636	2:133591636	0.381268	T	G	-1.04895	0.807877	0.19415	0.00282146	0.00586858	0.630677	-0.327342	0.0532686	7.99046e-10	-0.0195144	0.0212019	0.35736	-0.39957	0.511026	0.434275	0.1885	0.36754	0.608043	0.282014	0.210573	0.180483	1
rs525253793	rs525253793	2	133592374	2:133592374	0.380333	C	T	-1.09215	0.808243	0.176611	0.00291647	0.00587099	0.619359	-0.326729	0.0532951	8.75643e-10	-0.0187938	0.0212134	0.37565	-0.438773	0.511244	0.390757	0.216255	0.367694	0.556439	0.302507	0.210662	0.151007	1
rs722256225	rs722256225	2	133592804	2:133592804	0.372158	C	T	-1.21729	0.807171	0.131529	0.00172829	0.00586016	0.768054	-0.309775	0.0532354	5.92122e-09	-0.0170748	0.0212039	0.420667	-0.103549	0.510341	0.839212	-0.0999237	0.367014	0.785421	0.352471	0.210281	0.0937004	1
rs516898112	rs516898112	2	133592942	2:133592942	0.381034	C	T	-1.03611	0.807206	0.199291	0.00255993	0.00586453	0.662467	-0.325606	0.0532229	9.48842e-10	-0.0203276	0.0211856	0.337307	-0.40966	0.510619	0.42239	0.164736	0.367255	0.653749	0.29269	0.210413	0.164217	1
rs524526303	rs524526303	2	133593451	2:133593451	0.38773	G	A	-0.843708	0.817043	0.301775	0.00302114	0.00593136	0.610506	-0.318106	0.0538858	3.5623e-09	-0.0244909	0.0214422	0.253379	-0.319405	0.516846	0.536582	0.144106	0.371698	0.698242	0.25169	0.212931	0.237195	1
rs522944509	rs522944509	2	133594325	2:133594325	0.380956	G	C	-1.04038	0.807528	0.197622	0.00202764	0.00586807	0.729689	-0.330543	0.05324	5.34771e-10	-0.0204201	0.0211926	0.335272	-0.452109	0.510846	0.376146	0.20274	0.367429	0.581099	0.299074	0.210517	0.155414	1
rs526381036	rs526381036	2	133594371	2:133594371	0.384382	C	T	-0.963883	0.818838	0.239141	0.0023294	0.00593888	0.694889	-0.312407	0.054023	7.34447e-09	-0.0223276	0.0215021	0.299087	-0.252154	0.517831	0.626298	0.189277	0.372364	0.611234	0.185821	0.2133	0.38366	1
rs519919612	rs519919612	2	133594450	2:133594450	0.376985	G	A	-0.932487	0.804481	0.246409	0.00124108	0.00585092	0.832015	-0.321905	0.0530116	1.26049e-09	-0.021613	0.0210974	0.305626	-0.451777	0.509032	0.374799	0.176275	0.366163	0.630224	0.310666	0.209808	0.138682	1
rs516148119	rs516148119	2	133594776	2:133594776	0.387885	A	G	-0.836316	0.817186	0.306114	0.00297099	0.00593281	0.616531	-0.320363	0.0538952	2.77845e-09	-0.0245102	0.0214456	0.253081	-0.34359	0.516958	0.506282	0.170609	0.371784	0.646311	0.248088	0.21298	0.244083	1
rs382168040	rs382168040	2	133595623	2:133595623	0.387808	C	A	-0.820517	0.817501	0.315528	0.00301958	0.0059352	0.610921	-0.319168	0.0539153	3.22342e-09	-0.024139	0.0214528	0.260497	-0.342565	0.517167	0.507722	0.170527	0.371935	0.646603	0.247568	0.213066	0.245263	1
rs378921049	rs378921049	2	133595807	2:133595807	0.387885	C	G	-0.852923	0.81703	0.296517	0.00287423	0.00593153	0.627982	-0.321941	0.0538867	2.30921e-09	-0.0240551	0.0214444	0.261973	-0.34778	0.51683	0.501005	0.172434	0.37169	0.642705	0.252792	0.212928	0.235141	1
rs137115381	rs137115381	2	133595844	2:133595844	0.388041	G	T	-0.83843	0.817442	0.305045	0.00287528	0.00593348	0.627971	-0.320211	0.0539146	2.86383e-09	-0.0242461	0.0214559	0.258457	-0.364724	0.517044	0.480559	0.194972	0.37183	0.600029	0.25176	0.213011	0.237241	1
rs384011305	rs384011305	2	133596252	2:133596252	0.387574	A	G	-0.799183	0.816875	0.327905	0.00233916	0.00593132	0.693305	-0.32024	0.0538711	2.77186e-09	-0.0243965	0.0214357	0.255068	-0.35185	0.516782	0.495968	0.204443	0.371664	0.582268	0.256476	0.212914	0.228357	1
rs385894481	rs385894481	2	133596339	2:133596339	0.387652	T	C	-0.780182	0.816497	0.339313	0.00198143	0.0059284	0.738209	-0.318564	0.0538487	3.30044e-09	-0.0233373	0.0214275	0.276098	-0.372812	0.516535	0.470444	0.182898	0.371486	0.622479	0.255972	0.212809	0.229044	1
rs516679223	rs516679223	2	133596705	2:133596705	0.381268	A	G	-1.06091	0.807659	0.188993	0.00246036	0.0058682	0.67502	-0.328995	0.0532501	6.47934e-10	-0.0195173	0.0211939	0.357106	-0.460262	0.510928	0.367675	0.227802	0.367481	0.535323	0.291692	0.210541	0.165917	1
rs519504766	rs519504766	2	133601078	2:133601078	0.391389	A	G	-0.801696	0.813147	0.324174	0.00211091	0.00590139	0.72057	-0.313151	0.053629	5.2446e-09	-0.0164098	0.0213464	0.442048	-0.454013	0.514258	0.377316	0.142622	0.369807	0.699745	0.273505	0.211864	0.196723	1
rs209664926	rs209664926	2	133683472	2:133683472	0.38882	T	C	-1.27722	0.799435	0.110119	0.00429853	0.00580016	0.458629	-0.291284	0.0527484	3.34888e-08	-0.014229	0.0210355	0.498769	-0.532085	0.505058	0.292106	0.217986	0.363206	0.548392	0.29796	0.208093	0.152184	1
rs437141600	rs437141600	2	133697470	2:133697470	0.359467	C	G	-0.29517	0.837234	0.724423	0.00166561	0.00608217	0.784199	-0.301594	0.0552189	4.71367e-08	-0.0353522	0.022016	0.108329	-0.497686	0.529305	0.347082	0.178182	0.380686	0.639746	0.303546	0.218136	0.164061	1
rs520549727	rs520549727	2	133697676	2:133697676	0.368499	T	C	-0.42524	0.826476	0.606887	0.00072963	0.00601159	0.903398	-0.308476	0.0544846	1.49874e-08	-0.030475	0.0217071	0.160343	-0.45322	0.522975	0.386151	0.189552	0.376245	0.614402	0.228531	0.215564	0.289075	1
rs471731268	rs471731268	2	133697941	2:133697941	0.366163	T	A	-0.531722	0.830768	0.522149	0.000187108	0.00603841	0.97528	-0.301267	0.0547733	3.79261e-08	-0.0311868	0.0218226	0.152975	-0.596026	0.525479	0.256688	0.200591	0.377983	0.595635	0.312888	0.216571	0.148531	1
rs517479644	rs517479644	2	133698016	2:133698016	0.364139	C	T	-0.436254	0.833931	0.600884	0.000546899	0.0060571	0.928056	-0.305248	0.0549964	2.85135e-08	-0.0386539	0.021915	0.0777649	-0.493664	0.527358	0.349218	0.209137	0.379295	0.581371	0.27924	0.217318	0.198815	1
rs445521622	rs445521622	2	133699506	2:133699506	0.351682	G	A	-0.580973	0.819817	0.478534	0.00238404	0.00596499	0.689398	-0.29919	0.0540459	3.09704e-08	-0.0295654	0.0215309	0.169701	-0.624975	0.518629	0.228184	0.298011	0.373115	0.424457	0.329476	0.213786	0.12328	1
rs463880187	rs463880187	2	133699668	2:133699668	0.351059	C	T	-0.510613	0.819574	0.53327	0.00317652	0.00596331	0.594256	-0.296498	0.0540313	4.07602e-08	-0.0274526	0.021521	0.202089	-0.610024	0.518519	0.239405	0.28708	0.373039	0.441554	0.33532	0.213736	0.116683	1
rs527153498	rs527153498	2	133699823	2:133699823	0.350903	A	G	-0.488527	0.819295	0.55099	0.0032145	0.00596257	0.589808	-0.296199	0.0540104	4.15548e-08	-0.0273349	0.0215128	0.203859	-0.625645	0.518388	0.227468	0.295398	0.372959	0.428339	0.342533	0.213691	0.108949	1
rs714659067	rs714659067	2	133699864	2:133699864	0.349969	T	G	-0.603941	0.81801	0.460329	0.00265954	0.00595489	0.655153	-0.297326	0.0539167	3.49686e-08	-0.0293641	0.0214739	0.171489	-0.552068	0.517593	0.28615	0.241028	0.372397	0.517481	0.343529	0.213377	0.107407	1
rs482071446	rs482071446	2	133699953	2:133699953	0.350825	C	T	-0.50486	0.81968	0.537945	0.00338895	0.00596332	0.569833	-0.295387	0.0540435	4.61025e-08	-0.0268681	0.0215239	0.211925	-0.626221	0.518608	0.227238	0.310726	0.373102	0.404949	0.326722	0.213763	0.126405	1
rs467721558	rs467721558	2	133700720	2:133700720	0.351059	G	T	-0.510613	0.819574	0.53327	0.00317652	0.00596331	0.594256	-0.296498	0.0540313	4.07602e-08	-0.0274526	0.021521	0.202089	-0.610024	0.518519	0.239405	0.28708	0.373039	0.441554	0.33532	0.213736	0.116683	1
rs721030474	rs721030474	2	133701042	2:133701042	0.34958	C	T	-0.521678	0.820646	0.524977	0.00366009	0.00596704	0.539622	-0.297283	0.0541087	3.92534e-08	-0.0269584	0.0215515	0.210979	-0.628537	0.519077	0.225943	0.281584	0.373398	0.450781	0.338524	0.213936	0.113568	1
rs716764867	rs716764867	2	133704833	2:133704833	0.346932	A	G	-0.9083	0.819743	0.267848	0.00158615	0.00597461	0.790638	-0.305407	0.0540115	1.56326e-08	-0.0252594	0.0215061	0.240185	-0.454381	0.519034	0.381337	0.222957	0.37352	0.550569	0.257503	0.214019	0.228908	1
rs432178691	rs432178691	2	133707206	2:133707206	0.35394	C	A	-0.642388	0.819472	0.433096	0.00146817	0.00596963	0.805729	-0.309373	0.0540209	1.02275e-08	-0.0309452	0.0215244	0.150524	-0.406029	0.518729	0.433781	0.112266	0.373276	0.763598	0.301195	0.213869	0.159038	1
rs450675786	rs450675786	2	133707651	2:133707651	0.354407	G	A	-0.645836	0.818779	0.430241	0.00121306	0.005965	0.838851	-0.303992	0.0539714	1.77658e-08	-0.0293437	0.0215026	0.17236	-0.408086	0.51835	0.431119	0.115897	0.373014	0.756025	0.304542	0.213714	0.154158	1
rs466560541	rs466560541	2	133709792	2:133709792	0.355107	A	G	-0.638069	0.817249	0.434949	0.00119805	0.00595396	0.840527	-0.299865	0.0538717	2.60247e-08	-0.0320985	0.0214635	0.134787	-0.354492	0.517352	0.493215	0.100903	0.372292	0.786367	0.294464	0.213305	0.167439	1
rs210213514	rs210213514	2	133713634	2:133713634	0.350514	G	A	-1.03174	0.809422	0.202429	-0.000757383	0.00590663	0.89797	-0.294824	0.0533224	3.21892e-08	-0.0226773	0.0212209	0.285236	-0.0785533	0.512953	0.878288	-0.156384	0.369256	0.671922	0.36706	0.211535	0.0827022	1
rs477375272	rs477375272	2	133724119	2:133724119	0.344441	T	C	-1.19749	0.811267	0.139926	0.00413352	0.00593263	0.485964	-0.313466	0.053384	4.30831e-09	-0.0200595	0.0212596	0.345399	-0.61716	0.514131	0.229986	0.273928	0.370206	0.459339	0.290568	0.212152	0.170803	1
rs519761006	rs519761006	2	133725034	2:133725034	0.354952	G	A	-0.870313	0.813301	0.284574	0.00392932	0.00593799	0.508147	-0.309606	0.0535536	7.41488e-09	-0.0320315	0.0213163	0.132922	-0.677079	0.515422	0.188967	0.279814	0.37104	0.450768	0.332617	0.212594	0.117685	1
rs523362848	rs523362848	2	133725043	2:133725043	0.354874	T	C	-0.874497	0.813298	0.282263	0.00383385	0.00593809	0.518514	-0.310038	0.053553	7.0655e-09	-0.0320087	0.0213154	0.133184	-0.669695	0.515424	0.193837	0.286102	0.371042	0.440661	0.319814	0.212595	0.132495	1
rs516823698	rs516823698	2	133725055	2:133725055	0.355263	A	G	-0.887431	0.813396	0.275264	0.00400195	0.00593835	0.500364	-0.308531	0.0535586	8.37965e-09	-0.0319862	0.0213184	0.13351	-0.662005	0.515451	0.19903	0.275962	0.371053	0.457041	0.31719	0.212605	0.13572	1
rs516715881	rs516715881	2	133725546	2:133725546	0.350047	T	C	-0.817781	0.810529	0.313	0.00132844	0.00592696	0.822653	-0.304164	0.0533347	1.17762e-08	-0.0318726	0.0212175	0.13305	-0.67358	0.513995	0.190034	0.279412	0.370099	0.450269	0.328005	0.212067	0.121933	1
rs520274696	rs520274696	2	133726372	2:133726372	0.36663	T	G	-0.598217	0.803088	0.456334	0.00173001	0.00586649	0.768072	-0.315118	0.0528566	2.49554e-09	-0.0339346	0.0210377	0.106737	-0.722557	0.509074	0.155796	0.257782	0.366513	0.481845	0.364547	0.210001	0.0825771	1
rs209214489	rs209214489	2	133726466	2:133726466	0.364372	A	G	-0.587618	0.805856	0.465889	0.00391686	0.00588585	0.505749	-0.311901	0.0530415	4.09462e-09	-0.026699	0.0211026	0.2058	-0.808895	0.510852	0.113325	0.396913	0.367789	0.280505	0.351375	0.210718	0.0954122	1
rs714513172	rs714513172	2	133730221	2:133730221	0.370601	G	C	-0.709398	0.819392	0.386621	-0.00116708	0.00597774	0.845206	-0.304691	0.0539588	1.63521e-08	-0.0368146	0.0214886	0.0866721	-0.604489	0.51913	0.244251	0.306424	0.373671	0.412195	0.253479	0.214105	0.236451	1
rs526082932	rs526082932	2	133730243	2:133730243	0.370679	G	A	-0.716477	0.81931	0.381853	-0.0011383	0.00597763	0.848974	-0.305657	0.0539496	1.46507e-08	-0.0364712	0.0214857	0.0896083	-0.614755	0.519074	0.236282	0.306889	0.373632	0.411437	0.243332	0.214088	0.255706	1
rs520737492	rs520737492	2	133730803	2:133730803	0.376752	A	C	-0.791818	0.818534	0.333364	-0.00021815	0.00595219	0.970764	-0.298571	0.0539493	3.1248e-08	-0.032933	0.0214952	0.125496	-0.649702	0.518019	0.209768	0.262458	0.372692	0.481295	0.279605	0.21352	0.190363	1
rs382581597	rs382581597	2	133849815	2:133849815	0.372158	C	G	-0.865198	0.825012	0.294312	0.00511996	0.006008	0.394108	-0.296331	0.05434	4.94485e-08	-0.0323417	0.0216363	0.13497	-0.756887	0.522363	0.147347	0.338489	0.375852	0.367805	0.367547	0.215356	0.0878791	1
rs483234582	rs483234582	2	133855744	2:133855744	0.367954	C	T	-0.926035	0.834089	0.266897	0.00577745	0.00606247	0.340597	-0.300744	0.0549688	4.47085e-08	-0.0295294	0.0218984	0.177508	-0.857807	0.527722	0.104058	0.352657	0.3796	0.352877	0.374433	0.217489	0.0851395	1
rs450346174	rs450346174	2	133855795	2:133855795	0.367954	C	T	-0.926035	0.834089	0.266897	0.00577745	0.00606247	0.340597	-0.300744	0.0549688	4.47085e-08	-0.0295294	0.0218984	0.177508	-0.857807	0.527722	0.104058	0.352657	0.3796	0.352877	0.374433	0.217489	0.0851395	1
rs455617243	rs455617243	2	133855957	2:133855957	0.408284	G	A	-0.59084	0.795621	0.457715	0.00588305	0.00578585	0.309248	-0.290547	0.052458	3.04772e-08	-0.0199137	0.0209069	0.340847	-0.5844	0.503113	0.245411	0.218582	0.361905	0.545861	0.325622	0.207372	0.116362	1
rs467667437	rs467667437	2	133864679	2:133864679	0.36881	G	A	-0.842973	0.834465	0.312401	0.00654871	0.00606499	0.280251	-0.306445	0.0549918	2.51039e-08	-0.0278976	0.0219097	0.202912	-0.849886	0.527931	0.107432	0.357934	0.379745	0.345903	0.372133	0.217579	0.0872037	1
rs524890362	rs524890362	2	133864680	2:133864680	0.36881	T	C	-0.842973	0.834465	0.312401	0.00654871	0.00606499	0.280251	-0.306445	0.0549918	2.51039e-08	-0.0278976	0.0219097	0.202912	-0.849886	0.527931	0.107432	0.357934	0.379745	0.345903	0.372133	0.217579	0.0872037	1
rs383333650	rs383333650	2	133877131	2:133877131	0.442853	C	G	-0.580457	0.773156	0.452796	0.00513656	0.00562291	0.360977	-0.279166	0.0509864	4.36758e-08	-0.00370439	0.0203173	0.855326	-0.94402	0.488847	0.0534686	0.406602	0.351656	0.247579	0.296052	0.201481	0.141729	1
rs477216583	rs477216583	2	133878789	2:133878789	0.379399	T	C	-1.24002	0.815245	0.12825	0.00382501	0.00593386	0.519182	-0.323837	0.0536934	1.62726e-09	-0.0230428	0.0213889	0.281333	-1.00021	0.516036	0.0525921	0.480259	0.371307	0.195863	0.368966	0.212742	0.0828581	1
rs438071394	rs438071394	2	133878868	2:133878868	0.409374	G	A	-0.460687	0.796734	0.563116	0.00662191	0.00579037	0.252787	-0.286802	0.0525513	4.82718e-08	-0.0200396	0.0209511	0.338822	-0.646253	0.503676	0.199467	0.258976	0.362279	0.474699	0.339165	0.207577	0.102274	1
rs460118792	rs460118792	2	133880950	2:133880950	0.383837	G	A	-1.01645	0.8144	0.211994	0.00406421	0.00592288	0.492595	-0.327573	0.0536576	1.02874e-09	-0.02442	0.0213855	0.253498	-0.959203	0.515244	0.0626525	0.425163	0.370689	0.251401	0.356841	0.212391	0.0929348	1
rs516878861	rs516878861	2	133881193	2:133881193	0.37029	C	T	-1.07041	0.832855	0.198713	0.00520622	0.00605169	0.389628	-0.309153	0.054898	1.78737e-08	-0.0259598	0.0218752	0.235338	-0.91071	0.526831	0.0838706	0.392102	0.378938	0.300792	0.404245	0.217111	0.062613	1
rs444371556	rs444371556	2	133881234	2:133881234	0.369355	C	T	-1.01777	0.833221	0.2219	0.00569	0.00605422	0.3473	-0.30339	0.0549241	3.31722e-08	-0.0255386	0.0218845	0.243222	-0.88466	0.527089	0.0932714	0.381842	0.379127	0.313858	0.379176	0.217214	0.0808753	1
rs109304759	rs109304759	2	133883268	2:133883268	0.392479	T	C	-1.18768	0.813736	0.144417	0.00438597	0.00591629	0.458488	-0.320835	0.0536072	2.16507e-09	-0.0216162	0.0213686	0.311734	-0.911756	0.514527	0.07639	0.367376	0.370115	0.320905	0.411402	0.2121	0.0524209	1
rs109757569	rs109757569	2	133883601	2:133883601	0.389443	G	A	-1.26426	0.815229	0.120949	0.00512441	0.00593083	0.387572	-0.316611	0.053686	3.69127e-09	-0.0212559	0.0213916	0.320391	-0.766674	0.515735	0.13713	0.365197	0.371036	0.324986	0.380974	0.212617	0.0731599	1
rs434321358	rs434321358	2	133937583	2:133937583	0.402118	C	T	-1.23606	0.805593	0.124944	0.00032761	0.00582579	0.955155	-0.299102	0.0532365	1.92776e-08	-0.0205022	0.0212344	0.334285	-0.467155	0.508331	0.358097	0.200967	0.365356	0.58228	0.205488	0.209284	0.326166	1
rs211693959	rs211693959	2	133938996	2:133938996	0.331828	C	T	-1.78893	0.864587	0.0385355	-0.00281736	0.00626687	0.653025	-0.314857	0.0570158	3.34637e-08	-0.0141232	0.0227332	0.53443	-0.953023	0.546143	0.0809837	0.35756	0.392659	0.3625	0.405019	0.225001	0.071849	1
rs526202165	rs526202165	2	133949515	2:133949515	0.410386	G	A	-1.06614	0.805094	0.185421	0.0012821	0.00582405	0.825763	-0.301837	0.0531698	1.37208e-08	-0.0199436	0.0212254	0.347418	-0.478725	0.507946	0.345951	0.118707	0.365071	0.745059	0.324095	0.209178	0.121292	1
rs208514501	rs208514501	2	133950062	2:133950062	0.41062	C	T	-1.0946	0.805058	0.173941	0.00113627	0.00582391	0.845311	-0.30243	0.0531685	1.28427e-08	-0.0200874	0.0212243	0.343928	-0.464025	0.50793	0.360948	0.105397	0.365063	0.772804	0.321728	0.209172	0.124024	1
rs526930169	rs526930169	2	133950831	2:133950831	0.41023	G	A	-1.05542	0.807744	0.191339	0.00152997	0.00583947	0.793317	-0.302772	0.0533639	1.39724e-08	-0.0184375	0.0213052	0.386821	-0.45847	0.509561	0.368261	0.196212	0.36621	0.592104	0.324535	0.209811	0.121913	1
rs718984437	rs718984437	2	133950916	2:133950916	0.409218	C	T	-1.06132	0.805542	0.187663	0.00160877	0.00582726	0.782489	-0.297479	0.0532019	2.25105e-08	-0.0183066	0.0212399	0.388745	-0.472457	0.508233	0.352575	0.123964	0.365282	0.734335	0.295449	0.209298	0.158061	1
rs720813171	rs720813171	2	133950968	2:133950968	0.40626	G	C	-1.08145	0.804597	0.178921	0.00133162	0.00582409	0.819149	-0.29569	0.0531358	2.62452e-08	-0.0107295	0.0212046	0.612859	-0.666542	0.507898	0.189401	0.239686	0.365097	0.511503	0.29578	0.209169	0.157342	1
rs519447620	rs519447620	2	133953016	2:133953016	0.405481	C	T	-0.923069	0.806853	0.252609	0.00250566	0.00584101	0.667939	-0.292216	0.053265	4.10933e-08	-0.0190208	0.0212559	0.370869	-0.542961	0.509196	0.286283	0.182257	0.365997	0.618503	0.337232	0.209719	0.107831	1
rs721640307	rs721640307	2	133957480	2:133957480	0.410308	G	A	-1.12405	0.806584	0.16344	0.00114702	0.00583056	0.844043	-0.312777	0.0532832	4.35577e-09	-0.0209807	0.0212759	0.324073	-0.464385	0.508747	0.361347	0.0749375	0.36561	0.837599	0.311609	0.209481	0.136876	1
rs521660222	rs521660222	2	133959991	2:133959991	0.40517	C	A	-1.0227	0.80942	0.20641	0.00236694	0.00585468	0.686006	-0.30497	0.0534472	1.15665e-08	-0.0192073	0.0213298	0.367859	-0.503391	0.510668	0.324256	0.104963	0.367004	0.774878	0.335796	0.210294	0.110312	1
rs717826360	rs717826360	2	133960158	2:133960158	0.409452	A	G	-1.12961	0.806531	0.161339	0.00132911	0.00583154	0.81971	-0.311501	0.0532704	4.9888e-09	-0.0190442	0.0212666	0.37052	-0.490321	0.508762	0.33517	0.0810295	0.365626	0.824611	0.308592	0.209498	0.140749	1
rs135058107	rs135058107	2	133960454	2:133960454	0.411165	T	C	-1.08682	0.808436	0.178837	0.00153105	0.00583996	0.793192	-0.314036	0.053422	4.14267e-09	-0.018577	0.021334	0.383879	-0.529416	0.509798	0.299046	0.125693	0.366329	0.731513	0.313868	0.209885	0.134803	1
[truncated: 178,098 more rows]
